# Supplementary material for: Acidity of Carboxylic Acid Ligands Influences the Formation of VO2(A) and VO2(B) Nanocrystals under Solvothermal Conditions
Source: ACS Nanosci Au. 2023 Jun 22;3(5):381–8. doi: 10.1021/acsnanoscienceau.3c00014 (PMC10588437; doi:10.1021/acsnanoscienceau.3c00014)
Supplement: Supplementary file 2 — ng3c00014_si_002.cif [file ng3c00014_si_002.cif]

data_J401

_vrf_PLAT082_J401
;
PROBLEM: _A High R1 Value .................................. 0.24 
RESPONSE: For this electron diffraction experiment, multiple crystal
samplings led to a small number of data collections from which
the best two were chosen and merged. Despite the poor quality
structure indicators, the structure is unambiguous and provided
the connectivity that was sought.
;

_vrf_PLAT084_J401
;
PROBLEM: _A High wR2 Value (i.e. > 0.25) ................... 0.61 
RESPONSE: For this electron diffraction experiment, multiple crystal
samplings led to a small number of data collections from which
the best two were chosen and merged. Despite the poor quality
structure indicators, the structure is unambiguous and provided
the connectivity that was sought.
;

_vrf_PLAT149_J401
;
PROBLEM: _B s.u. on the   beta    Angle is Too Large ....... 0.20 Degree 
RESPONSE: Due to the nature of the electron diffraction experiment,
the unit cell parameters, which were determined from multiple
experiments, were imprecise.
;

_vrf_PLAT230_J401
;
PROBLEM: _B Hirshfeld Test Diff for    O003--C005 .. 7.7 s.u. 
RESPONSE: An additional, stricter thermal restraint was not
employed as it did not improve the overall structure significantly.
;

_vrf_PLAT341_J401
;
PROBLEM: _B Low Bond Precision on C-C Bonds ............... 0.05929 Ang. 
RESPONSE: The overall low precision on bond lengths and angles
is consistent with the poor quality crystals.
;

_vrf_PLAT430_J401
;
PROBLEM: _B Short Inter D...A Contact  O002..O008 .. 2.76 Ang. 
         _B Short Inter D...A Contact  O002..O003 .. 2.79 Ang. 
RESPONSE: These shorter distances may simply be correct. If not,
they could be due to unresolved disorder (not observed). They could
also be due to the imprecise cell constants. They could be due to
something else not considered.
;

_vrf_PLAT860_J401
;
PROBLEM: _G Number of Least-Squares Restraints ............. 114 
RESPONSE: To better model the thermal parameters for these
unambiguously-assigned atoms, anisotropic displacement parameters
for some bonded atoms were restrained to be similar and/or
restrained toward the expected motion relative to bond direction.
;

_audit_creation_date               2022-10-14
_audit_creation_method
;
Olex2 1.5-ac5-024
(compiled 2022.04.12 svn.rca3783a0 for Rigaku Oxford Diffraction, GUI svn.r6498)
;
_shelx_SHELXL_version_number       '2018/3'
_audit_contact_author_address      ?
_audit_contact_author_email        ?
_audit_contact_author_name         ''
_audit_contact_author_phone        ?
_publ_contact_author_id_orcid      ?
_publ_section_references
;
Dolomanov, O.V., Bourhis, L.J., Gildea, R.J, Howard, J.A.K. & Puschmann, H.
 (2009), J. Appl. Cryst. 42, 339-341.

Sheldrick, G.M. (2015). Acta Cryst. A71, 3-8.

Sheldrick, G.M. (2015). Acta Cryst. C71, 3-8.
;
_chemical_name_common              ?
_chemical_name_systematic          ?
_chemical_formula_moiety           'C14 H10 O5 V'
_chemical_formula_sum              'C14 H10 O5 V'
_chemical_formula_weight           309.17
_chemical_melting_point            ?
_chemical_oxdiff_formula           'C11 H10 N O'
loop_
  _atom_type_symbol
  _atom_type_description
  _atom_type_scat_dispersion_real
  _atom_type_scat_dispersion_imag
  _atom_type_scat_source
 'C' 'C' 0.0000 0.0000 'International Tables Vol C Tables 4.2.6.8 and 6.1.1.4'
 'H' 'H' 0.0000 0.0000 'International Tables Vol C Tables 4.2.6.8 and 6.1.1.4'
 'O' 'O' 0.0000 0.0000 'International Tables Vol C Tables 4.2.6.8 and 6.1.1.4'
 'V' 'V' 0.0000 0.0000 'International Tables Vol C Tables 4.2.6.8 and 6.1.1.4'

_shelx_space_group_comment
;
The symmetry employed for this shelxl refinement is uniquely defined
by the following loop, which should always be used as a source of
symmetry information in preference to the above space-group names.
They are only intended as comments.
;
_space_group_crystal_system        'monoclinic'
_space_group_IT_number             14
_space_group_name_H-M_alt          'P 1 21/c 1'
_space_group_name_Hall             '-P 2ybc'
loop_
  _space_group_symop_operation_xyz
 'x, y, z'
 '-x, y+1/2, -z+1/2'
 '-x, -y, -z'
 'x, -y-1/2, z-1/2'

_cell_length_a                     10.1(4)
_cell_length_b                     6.95(15)
_cell_length_c                     21.0(3)
_cell_angle_alpha                  90
_cell_angle_beta                   91.9(2)
_cell_angle_gamma                  90
_cell_volume                       1478(73)
_cell_formula_units_Z              4
_cell_measurement_reflns_used      496
_cell_measurement_temperature      293(2)
_cell_measurement_theta_max        0.8890
_cell_measurement_theta_min        0.1070
_shelx_estimated_absorpt_T_max     ?
_shelx_estimated_absorpt_T_min     ?
_exptl_absorpt_coefficient_mu      0.000
_exptl_absorpt_correction_T_max    1.00000
_exptl_absorpt_correction_T_min    0.24770
_exptl_absorpt_correction_type     multi-scan
_exptl_absorpt_process_details
;
CrysAlisPro 1.171.43.42a (Rigaku Oxford Diffraction, 2022)
Empirical absorption correction using spherical harmonics,
implemented in SCALE3 ABSPACK scaling algorithm.
;
_exptl_absorpt_special_details     ?
_exptl_crystal_colour              yellow-green
_exptl_crystal_density_diffrn      1.390
_exptl_crystal_density_meas        ?
_exptl_crystal_density_method      ?
_exptl_crystal_description         needle
_exptl_crystal_F_000               231
_exptl_crystal_size_max            0.003
_exptl_crystal_size_mid            0.0004
_exptl_crystal_size_min            0.0003
_exptl_transmission_factor_max     ?
_exptl_transmission_factor_min     ?
_diffrn_reflns_av_R_equivalents    0.1080
_diffrn_reflns_av_unetI/netI       0.0935
_diffrn_reflns_Laue_measured_fraction_full  0.919
_diffrn_reflns_Laue_measured_fraction_max  0.921
_diffrn_reflns_limit_h_max         12
_diffrn_reflns_limit_h_min         -12
_diffrn_reflns_limit_k_max         8
_diffrn_reflns_limit_k_min         -8
_diffrn_reflns_limit_l_max         26
_diffrn_reflns_limit_l_min         -26
_diffrn_reflns_number              8799
_diffrn_reflns_point_group_measured_fraction_full  0.919
_diffrn_reflns_point_group_measured_fraction_max  0.921
_diffrn_reflns_theta_full          0.863
_diffrn_reflns_theta_max           0.899
_diffrn_reflns_theta_min           0.109
_diffrn_ambient_temperature        293(2)
_diffrn_detector                   'Hybrid Pixel Array Detector'
_diffrn_detector_area_resol_mean   10.0000
_diffrn_detector_type              'HyPix3000 fast'
_diffrn_measured_fraction_theta_full  0.919
_diffrn_measured_fraction_theta_max  0.921
_diffrn_measurement_details
;
List of Runs (angles in degrees, time in seconds):

  # Type    Start    End  Width  t~exp~   \w     \q     \k     \f   Frames
--------------------------------------------------------------------------
  1  \w    -30.00  50.00   0.10    0.40    --    0.00   0.00   0.00  800
  2  \w    -45.00  45.00   0.10    0.40    --    0.00   0.00   0.00  900
;
_diffrn_measurement_device         'electron diffractometer'
_diffrn_measurement_device_type   
 'XtaLAB Synergy-ED, HyPix3000 fast, electron source at 200keV'
_diffrn_measurement_method         '\w scans'
_diffrn_orient_matrix_type        
 'CrysAlisPro convention (1999,Acta A55,543-557)'
_diffrn_orient_matrix_UB_11        -0.0024716000
_diffrn_orient_matrix_UB_12        0.0000844000
_diffrn_orient_matrix_UB_13        0.0000605000
_diffrn_orient_matrix_UB_21        0.0000421000
_diffrn_orient_matrix_UB_22        -0.0032025000
_diffrn_orient_matrix_UB_23        0.0005527000
_diffrn_orient_matrix_UB_31        0.0002152000
_diffrn_orient_matrix_UB_32        0.0016697000
_diffrn_orient_matrix_UB_33        0.0010572000
_diffrn_radiation_monochromator    'transmission electron microscope'
_diffrn_radiation_probe            electron
_diffrn_radiation_type             'transmission electron microscope'
_diffrn_radiation_wavelength       0.0251
_diffrn_source                     'transmission electron microscope'
_reflns_Friedel_coverage           0.000
_reflns_Friedel_fraction_full      .
_reflns_Friedel_fraction_max       .
_reflns_number_gt                  2515
_reflns_number_total               2789
_reflns_special_details
;
 Reflections were merged by SHELXL according to the crystal
 class for the calculation of statistics and refinement.
 
 _reflns_Friedel_fraction is defined as the number of unique
 Friedel pairs measured divided by the number that would be
 possible theoretically, ignoring centric projections and
 systematic absences.
;
_reflns_threshold_expression       'I > 2\s(I)'
_computing_cell_refinement         'CrysAlisPro 1.171.43.42a (Rigaku OD, 2022)'
_computing_data_collection        
 'CrysAlisPro system (CCD 43.42a 64-bit (release 22-09-2022))'
_computing_data_reduction          'CrysAlisPro 1.171.43.42a (Rigaku OD, 2022)'
_computing_molecular_graphics      'Olex2 1.5-ac5-024 (Dolomanov et al., 2009)'
_computing_publication_material    'Olex2 1.5-ac5-024 (Dolomanov et al., 2009)'
_computing_structure_refinement    'SHELXL 2018/3 (Sheldrick, 2015)'
_computing_structure_solution      'SHELXT 2014/5 (Sheldrick, 2014)'
_refine_diff_density_max           0.447
_refine_diff_density_min           -0.210
_refine_diff_density_rms           0.074
_refine_ls_extinction_coef         5054(12)
_refine_ls_extinction_expression  
 'Fc^*^=kFc[1+0.001xFc^2^\l^3^/sin(2\q)]^-1/4^'
_refine_ls_extinction_method       'SHELXL-2018/3 (Sheldrick 2018)'
_refine_ls_goodness_of_fit_ref     2.754
_refine_ls_hydrogen_treatment      constr
_refine_ls_matrix_type             full
_refine_ls_number_parameters       170
_refine_ls_number_reflns           2789
_refine_ls_number_restraints       114
_refine_ls_R_factor_all            0.2493
_refine_ls_R_factor_gt             0.2413
_refine_ls_restrained_S_all        2.713
_refine_ls_shift/su_max            0.043
_refine_ls_shift/su_mean           0.000
_refine_ls_structure_factor_coef   Fsqd
_refine_ls_weighting_details      
 'w=1/[\s^2^(Fo^2^)+(0.2000P)^2^] where P=(Fo^2^+2Fc^2^)/3'
_refine_ls_weighting_scheme        calc
_refine_ls_wR_factor_gt            0.6050
_refine_ls_wR_factor_ref           0.6082
_refine_special_details            ?
_olex2_refinement_description
;
1. Fixed Uiso
 At 1.2 times of:
  All C(H) groups
2. Uiso/Uaniso restraints and constraints
C00A \\sim C00B \\sim C00C \\sim C00E \\sim C00F \\sim C00G: within 2A with
sigma of 0.02 and sigma for terminal atoms of 0.04 within 2A
O003 \\sim C005 \\sim O004 \\sim C009: within 1.7A with sigma of 0.04 and sigma
for terminal atoms of 0.08 within 1.7A
C00H \\sim C00J \\sim C00K \\sim C00I \\sim C00D: within 1.7A with sigma of
0.04 and sigma for terminal atoms of 0.08 within 1.7A
3. Rigid body (RIGU) restrains
 C00A, C00B, C00C, C00E, C00F, C00G
 with sigma for 1-2 distances of 0.002 and sigma for 1-3 distances of 0.002
4.a Aromatic/amide H refined with riding coordinates:
 C00D(H00D), C00I(H00I), C00K(H00K), C00J(H00J), C00H(H00H), C00B(H00B),
 C00C(H00C), C00E(H00E), C00F(H00F), C00G(H00G)
4.b Fitted hexagon refined as free rotating group:
 C009(C00D,C00I,C00K,C00J,C00H)
;
_atom_sites_solution_hydrogens     geom
_atom_sites_solution_primary       dual
_atom_sites_solution_secondary     difmap
loop_
  _atom_site_label
  _atom_site_type_symbol
  _atom_site_fract_x
  _atom_site_fract_y
  _atom_site_fract_z
  _atom_site_U_iso_or_equiv
  _atom_site_adp_type
  _atom_site_occupancy
  _atom_site_site_symmetry_order
  _atom_site_calc_flag
  _atom_site_refinement_flags_posn
  _atom_site_refinement_flags_adp
  _atom_site_refinement_flags_occupancy
  _atom_site_disorder_assembly
  _atom_site_disorder_group
 V001 V 0.0150(3) 0.8688(4) 0.25446(16) 0.0248(10) Uani 1 1 d . . . . .
 O002 O 0.0748(9) 1.0877(10) 0.2667(6) 0.043(2) Uani 1 1 d . . . . .
 O003 O 0.0597(12) 0.4306(15) 0.3354(5) 0.053(3) Uani 1 1 d . U . . .
 O004 O 0.0619(13) 0.7531(11) 0.3421(5) 0.053(3) Uani 1 1 d . U . . .
 C005 C 0.0841(10) 0.5787(12) 0.3615(5) 0.030(2) Uani 1 1 d . U . . .
 O006 O 0.1833(9) 0.7476(12) 0.2191(6) 0.046(3) Uani 1 1 d . . . . .
 C007 C 0.2272(10) 0.5826(14) 0.2104(7) 0.041(3) Uani 1 1 d . . . . .
 O008 O 0.1609(8) 0.4242(10) 0.2115(6) 0.048(3) Uani 1 1 d . . . . .
 C009 C 0.1337(9) 0.5692(11) 0.4319(4) 0.044(3) Uani 1 1 d G U . . .
 C00D C 0.1553(12) 0.7358(10) 0.4673(5) 0.079(5) Uani 1 1 d G U . . .
 H00D H 0.134358 0.877324 0.445823 0.095 Uiso 1 1 calc R U . . .
 C00I C 0.2034(19) 0.7237(16) 0.5299(5) 0.122(8) Uani 1 1 d G U . . .
 H00I H 0.220553 0.855556 0.557921 0.146 Uiso 1 1 calc R U . . .
 C00K C 0.230(2) 0.545(2) 0.5571(5) 0.146(9) Uani 1 1 d G U . . .
 H00K H 0.267977 0.535257 0.606615 0.175 Uiso 1 1 calc R U . . .
 C00J C 0.208(2) 0.3782(15) 0.5217(6) 0.122(8) Uani 1 1 d G U . . .
 H00J H 0.229207 0.236722 0.543211 0.147 Uiso 1 1 calc R U . . .
 C00H C 0.1601(15) 0.3904(10) 0.4591(6) 0.113(9) Uani 1 1 d G U . . .
 H00H H 0.143012 0.258486 0.431113 0.135 Uiso 1 1 calc R U . . .
 C00A C 0.3687(13) 0.569(2) 0.1850(8) 0.059(3) Uani 1 1 d . U . . .
 C00B C 0.5808(13) 0.715(2) 0.1682(9) 0.073(4) Uani 1 1 d . U . . .
 H00B H 0.646341 0.840881 0.169494 0.087 Uiso 1 1 calc R U . . .
 C00C C 0.4478(12) 0.733(2) 0.1889(9) 0.064(4) Uani 1 1 d . U . . .
 H00C H 0.410035 0.869772 0.207034 0.077 Uiso 1 1 calc R U . . .
 C00E C 0.5548(15) 0.383(2) 0.1415(11) 0.080(4) Uani 1 1 d . U . . .
 H00E H 0.596011 0.248999 0.122732 0.096 Uiso 1 1 calc R U . . .
 C00F C 0.6300(14) 0.531(2) 0.1454(10) 0.082(4) Uani 1 1 d . U . . .
 H00F H 0.733402 0.519945 0.131389 0.098 Uiso 1 1 calc R U . . .
 C00G C 0.4176(14) 0.383(2) 0.1605(9) 0.070(4) Uani 1 1 d . U . . .
 H00G H 0.354715 0.254120 0.156847 0.084 Uiso 1 1 calc R U . . .

loop_
  _atom_site_aniso_label
  _atom_site_aniso_U_11
  _atom_site_aniso_U_22
  _atom_site_aniso_U_33
  _atom_site_aniso_U_23
  _atom_site_aniso_U_13
  _atom_site_aniso_U_12
 V001 0.0230(14) 0.0163(14) 0.0349(19) 0.0022(12) -0.0025(13) 0.0077(10)
 O002 0.047(5) 0.015(3) 0.067(7) -0.005(3) 0.005(5) 0.004(3)
 O003 0.067(6) 0.053(6) 0.042(5) 0.005(4) 0.018(6) 0.020(5)
 O004 0.094(8) 0.013(3) 0.052(6) 0.010(3) -0.006(6) 0.005(4)
 C005 0.043(5) 0.014(4) 0.034(5) -0.003(4) 0.001(5) -0.019(4)
 O006 0.036(4) 0.029(4) 0.074(8) -0.006(4) 0.019(5) 0.017(3)
 C007 0.031(5) 0.023(5) 0.070(9) 0.005(5) 0.004(6) -0.012(4)
 O008 0.037(4) 0.011(3) 0.098(9) 0.001(4) 0.034(5) -0.003(3)
 C009 0.028(5) 0.050(6) 0.055(8) 0.012(6) 0.006(6) -0.007(4)
 C00D 0.110(13) 0.053(8) 0.073(11) -0.033(7) -0.013(11) -0.027(8)
 C00I 0.19(2) 0.072(11) 0.103(15) 0.014(11) -0.005(17) -0.029(13)
 C00K 0.20(2) 0.118(16) 0.113(17) 0.018(14) -0.029(19) -0.004(17)
 C00J 0.19(2) 0.085(12) 0.086(13) -0.013(10) -0.057(16) 0.048(13)
 C00H 0.22(2) 0.039(7) 0.073(11) 0.016(7) -0.044(16) -0.002(11)
 C00A 0.041(5) 0.066(6) 0.072(9) -0.003(6) 0.015(6) -0.020(4)
 C00B 0.040(5) 0.080(7) 0.101(11) -0.019(7) 0.039(6) -0.022(5)
 C00C 0.038(5) 0.072(6) 0.085(9) -0.016(6) 0.030(6) -0.022(4)
 C00E 0.054(6) 0.077(7) 0.111(12) -0.016(7) 0.023(7) -0.015(5)
 C00F 0.044(6) 0.081(7) 0.122(12) -0.019(7) 0.027(7) -0.012(4)
 C00G 0.049(5) 0.071(6) 0.092(10) -0.014(6) 0.014(6) -0.017(5)

_geom_special_details
;
 All esds (except the esd in the dihedral angle between two l.s. planes)
 are estimated using the full covariance matrix.  The cell esds are taken
 into account individually in the estimation of esds in distances, angles
 and torsion angles; correlations between esds in cell parameters are only
 used when they are defined by crystal symmetry.  An approximate (isotropic)
 treatment of cell esds is used for estimating esds involving l.s. planes.
;
loop_
  _geom_bond_atom_site_label_1
  _geom_bond_atom_site_label_2
  _geom_bond_distance
  _geom_bond_site_symmetry_2
  _geom_bond_publ_flag
 V001 O002 1.65(3) . ?
 V001 O002 2.19(4) 2_545 ?
 V001 O003 2.06(3) 2 ?
 V001 O004 2.05(2) . ?
 V001 O006 2.06(6) . ?
 V001 O008 1.98(7) 2 ?
 O003 C005 1.19(2) . ?
 O004 C005 1.30(3) . ?
 C005 C009 1.55(2) . ?
 O006 C007 1.25(3) . ?
 C007 O008 1.29(3) . ?
 C007 C00A 1.55(6) . ?
 C009 C00D 1.3900 . ?
 C009 C00H 1.3900 . ?
 C00D H00D 1.1000 . ?
 C00D C00I 1.3900 . ?
 C00I H00I 1.1000 . ?
 C00I C00K 1.3900 . ?
 C00K H00K 1.1000 . ?
 C00K C00J 1.3900 . ?
 C00J H00J 1.1000 . ?
 C00J C00H 1.3900 . ?
 C00H H00H 1.1000 . ?
 C00A C00C 1.39(3) . ?
 C00A C00G 1.48(3) . ?
 C00B H00B 1.1000 . ?
 C00B C00C 1.43(6) . ?
 C00B C00F 1.45(3) . ?
 C00C H00C 1.1000 . ?
 C00E H00E 1.1000 . ?
 C00E C00F 1.28(3) . ?
 C00E C00G 1.46(6) . ?
 C00F H00F 1.1000 . ?
 C00G H00G 1.1000 . ?

loop_
  _geom_angle_atom_site_label_1
  _geom_angle_atom_site_label_2
  _geom_angle_atom_site_label_3
  _geom_angle
  _geom_angle_site_symmetry_1
  _geom_angle_site_symmetry_3
  _geom_angle_publ_flag
 O002 V001 O002 175.9(3) . 2_545 ?
 O002 V001 O003 94.2(10) . 2 ?
 O002 V001 O004 98.5(10) . . ?
 O002 V001 O006 97(2) . . ?
 O002 V001 O008 95.4(16) . 2 ?
 O003 V001 O002 82.1(10) 2 2_545 ?
 O003 V001 O006 92.1(15) 2 . ?
 O004 V001 O002 85.1(10) . 2_545 ?
 O004 V001 O003 166.9(5) . 2 ?
 O004 V001 O006 89.7(12) . . ?
 O006 V001 O002 85(2) . 2_545 ?
 O008 V001 O002 82.8(17) 2 2_545 ?
 O008 V001 O003 89.1(17) 2 2 ?
 O008 V001 O004 86.3(13) 2 . ?
 O008 V001 O006 167.0(6) 2 . ?
 V001 O002 V001 129.8(19) . 2 ?
 C005 O003 V001 132.0(9) . 2_545 ?
 C005 O004 V001 133.0(8) . . ?
 O003 C005 O004 129.4(16) . . ?
 O003 C005 C009 117.3(11) . . ?
 O004 C005 C009 112.8(9) . . ?
 C007 O006 V001 137.1(8) . . ?
 O006 C007 O008 126(2) . . ?
 O006 C007 C00A 116.5(12) . . ?
 O008 C007 C00A 116.3(17) . . ?
 C007 O008 V001 130.4(11) . 2_545 ?
 C00D C009 C005 121.1(9) . . ?
 C00D C009 C00H 120.0 . . ?
 C00H C009 C005 118.9(8) . . ?
 C009 C00D H00D 120.0 . . ?
 C00I C00D C009 120.0 . . ?
 C00I C00D H00D 120.0 . . ?
 C00D C00I H00I 120.0 . . ?
 C00D C00I C00K 120.0 . . ?
 C00K C00I H00I 120.0 . . ?
 C00I C00K H00K 120.0 . . ?
 C00J C00K C00I 120.0 . . ?
 C00J C00K H00K 120.0 . . ?
 C00K C00J H00J 120.0 . . ?
 C00K C00J C00H 120.0 . . ?
 C00H C00J H00J 120.0 . . ?
 C009 C00H H00H 120.0 . . ?
 C00J C00H C009 120.0 . . ?
 C00J C00H H00H 120.0 . . ?
 C00C C00A C007 118(2) . . ?
 C00C C00A C00G 122(2) . . ?
 C00G C00A C007 119.8(12) . . ?
 C00C C00B H00B 119.6 . . ?
 C00C C00B C00F 120.8(14) . . ?
 C00F C00B H00B 119.6 . . ?
 C00A C00C C00B 117(2) . . ?
 C00A C00C H00C 121.5 . . ?
 C00B C00C H00C 121.5 . . ?
 C00F C00E H00E 118.3 . . ?
 C00F C00E C00G 123(2) . . ?
 C00G C00E H00E 118.3 . . ?
 C00B C00F H00F 119.5 . . ?
 C00E C00F C00B 121(3) . . ?
 C00E C00F H00F 119.5 . . ?
 C00A C00G H00G 122.4 . . ?
 C00E C00G C00A 115.3(14) . . ?
 C00E C00G H00G 122.4 . . ?

loop_
  _geom_torsion_atom_site_label_1
  _geom_torsion_atom_site_label_2
  _geom_torsion_atom_site_label_3
  _geom_torsion_atom_site_label_4
  _geom_torsion
  _geom_torsion_site_symmetry_1
  _geom_torsion_site_symmetry_2
  _geom_torsion_site_symmetry_3
  _geom_torsion_site_symmetry_4
  _geom_torsion_publ_flag
 V001 O003 C005 O004 5(2) 2_545 . . . ?
 V001 O003 C005 C009 176.9(8) 2_545 . . . ?
 V001 O004 C005 O003 -16(2) . . . . ?
 V001 O004 C005 C009 172.6(9) . . . . ?
 V001 O006 C007 O008 14(3) . . . . ?
 V001 O006 C007 C00A -176.4(11) . . . . ?
 O003 V001 O002 V001 43.5(8) 2 . . 2 ?
 O003 C005 C009 C00D -175.3(11) . . . . ?
 O003 C005 C009 C00H 6.5(15) . . . . ?
 O004 V001 O002 V001 -133.0(8) . . . 2 ?
 O004 C005 C009 C00D -2.5(14) . . . . ?
 O004 C005 C009 C00H 179.4(10) . . . . ?
 C005 C009 C00D C00I -178.2(11) . . . . ?
 C005 C009 C00H C00J 178.2(10) . . . . ?
 O006 V001 O002 V001 136.2(17) . . . 2 ?
 O006 C007 O008 V001 -16(2) . . . 2_545 ?
 O006 C007 C00A C00C 16(2) . . . . ?
 O006 C007 C00A C00G -167.1(15) . . . . ?
 C007 C00A C00C C00B 176.9(15) . . . . ?
 C007 C00A C00G C00E -176.3(16) . . . . ?
 O008 V001 O002 V001 -46.0(18) 2 . . 2 ?
 O008 C007 C00A C00C -173.8(15) . . . . ?
 O008 C007 C00A C00G 3(2) . . . . ?
 C009 C00D C00I C00K 0.0 . . . . ?
 C00D C009 C00H C00J 0.0 . . . . ?
 C00D C00I C00K C00J 0.0 . . . . ?
 C00I C00K C00J C00H 0.0 . . . . ?
 C00K C00J C00H C009 0.0 . . . . ?
 C00H C009 C00D C00I 0.0 . . . . ?
 C00A C007 O008 V001 174.7(10) . . . 2_545 ?
 C00C C00A C00G C00E 1(3) . . . . ?
 C00C C00B C00F C00E 2(3) . . . . ?
 C00F C00B C00C C00A -1(3) . . . . ?
 C00F C00E C00G C00A 0(3) . . . . ?
 C00G C00A C00C C00B 0(3) . . . . ?
 C00G C00E C00F C00B -2(3) . . . . ?

_shelx_res_file
;
TITL exp_5254_exp_5252_a.res in P2(1)/c
    exp_5254_exp_5252.res
    created by SHELXL-2018/3 at 16:55:56 on 14-Oct-2022
REM Old TITL exp_5254_exp_5252_a.res in P2(1)/c
REM SHELXT solution in P2(1)/c
REM R1 0.344, Rweak 0.280, Alpha 0.311, Orientation as input
REM Formula found by SHELXT: C14 O5 V
REM 1.22 50.942
CELL 0.0251 10.1186 6.9495 21.0266 90 91.94 90
ZERR 4 0.4261 0.1532 0.2657 0 0.197 0
LATT 1
SYMM -X,0.5+Y,0.5-Z
SFAC  C 0.731 36.995 1.195 11.297 0.456 2.814 0.125 0.346 0 0 0 0 0.77 12.011
SFAC  H 0.375 15.495 0.141 4.126 0.022 0.025 -0.101 46.884 0 0 0 0 0.32 1.008
SFAC  O 0.455 23.78 0.917 7.622 0.472 2.144 0.138 0.296 0 0 0 0 0.73 15.999
SFAC  V 3.245 76.379 2.698 17.726 1.86 3.363 0.486 0.374 0 0 0 0 1.22 50.942
UNIT 56 40 20 4

SIMU 0.02 0.04 2 C00A C00B C00C C00E C00F C00G
RIGU 0.002 0.002 C00A C00B C00C C00E C00F C00G
SIMU 0.04 0.08 1.7 O003 C005 O004 C009
SIMU 0.04 0.08 1.7 C00H C00J C00K C00I C00D

L.S. 12
PLAN  5
CONF
BOND $H
list 4
MORE -1
fmap 2 53
acta
REM <olex2.extras>
REM <HklSrc "%.\\exp_5254_exp_5252.hkl">
REM </olex2.extras>

WGHT    0.200000
EXTI 5054.091797
FVAR       2.61259
V001  4    0.014966    0.868802    0.254461    11.00000    0.02298    0.01633 =
         0.03488    0.00219   -0.00254    0.00767
O002  3    0.074842    1.087673    0.266726    11.00000    0.04661    0.01494 =
         0.06705   -0.00459    0.00516    0.00411
O003  3    0.059747    0.430615    0.335438    11.00000    0.06687    0.05268 =
         0.04155    0.00527    0.01777    0.01975
O004  3    0.061900    0.753085    0.342099    11.00000    0.09435    0.01310 =
         0.05152    0.00954   -0.00593    0.00493
C005  1    0.084093    0.578733    0.361492    11.00000    0.04281    0.01377 =
         0.03374   -0.00298    0.00143   -0.01890
O006  3    0.183340    0.747641    0.219128    11.00000    0.03641    0.02928 =
         0.07356   -0.00632    0.01872    0.01697
C007  1    0.227225    0.582621    0.210351    11.00000    0.03124    0.02265 =
         0.07004    0.00534    0.00391   -0.01196
O008  3    0.160864    0.424244    0.211505    11.00000    0.03714    0.01071 =
         0.09779    0.00071    0.03358   -0.00260
AFIX  66
C009  1    0.133665    0.569175    0.431939    11.00000    0.02809    0.05011 =
         0.05531    0.01189    0.00571   -0.00720
C00D  1    0.155308    0.735825    0.467334    11.00000    0.11031    0.05310 =
         0.07314   -0.03296   -0.01260   -0.02704
AFIX  43  1.1000
H00D  2    0.134358    0.877324    0.445823    11.00000   -1.20000
AFIX  65
C00I  1    0.203425    0.723674    0.529911    11.00000    0.19047    0.07178 =
         0.10285    0.01359   -0.00477   -0.02891
AFIX  43  1.1000
H00I  2    0.220553    0.855556    0.557921    11.00000   -1.20000
AFIX  65
C00K  1    0.229899    0.544872    0.557094    11.00000    0.20430    0.11796 =
         0.11274    0.01789   -0.02859   -0.00355
AFIX  43  1.1000
H00K  2    0.267977    0.535257    0.606615    11.00000   -1.20000
AFIX  65
C00J  1    0.208256    0.378220    0.521700    11.00000    0.19191    0.08506 =
         0.08593   -0.01299   -0.05676    0.04828
AFIX  43  1.1000
H00J  2    0.229207    0.236722    0.543211    11.00000   -1.20000
AFIX  65
C00H  1    0.160139    0.390369    0.459122    11.00000    0.22349    0.03854 =
         0.07285    0.01577   -0.04431   -0.00182
AFIX  43  1.1000
H00H  2    0.143012    0.258486    0.431113    11.00000   -1.20000
AFIX   0
C00A  1    0.368680    0.569023    0.185001    11.00000    0.04059    0.06586 =
         0.07176   -0.00333    0.01492   -0.02002
C00B  1    0.580765    0.714598    0.168163    11.00000    0.03961    0.07956 =
         0.10138   -0.01911    0.03921   -0.02236
AFIX  43  1.1000
H00B  2    0.646341    0.840881    0.169494    11.00000   -1.20000
AFIX   0
C00C  1    0.447825    0.732645    0.188877    11.00000    0.03809    0.07209 =
         0.08484   -0.01613    0.02973   -0.02208
AFIX  43  1.1000
H00C  2    0.410035    0.869772    0.207034    11.00000   -1.20000
AFIX   0
C00E  1    0.554800    0.383212    0.141459    11.00000    0.05391    0.07700 =
         0.11133   -0.01571    0.02291   -0.01534
AFIX  43  1.1000
H00E  2    0.596011    0.248999    0.122732    11.00000   -1.20000
AFIX   0
C00F  1    0.629961    0.531488    0.145426    11.00000    0.04353    0.08103 =
         0.12175   -0.01926    0.02719   -0.01213
AFIX  43  1.1000
H00F  2    0.733402    0.519945    0.131389    11.00000   -1.20000
AFIX   0
C00G  1    0.417556    0.383078    0.160462    11.00000    0.04931    0.07082 =
         0.09169   -0.01449    0.01388   -0.01696
AFIX  43  1.1000
H00G  2    0.354715    0.254120    0.156847    11.00000   -1.20000
AFIX   0
HKLF 4


REM  exp_5254_exp_5252_a.res in P2(1)/c
REM wR2 = 0.6082, GooF = S = 2.754, Restrained GooF = 2.713 for all data
REM R1 = 0.2413 for 2515 Fo > 4sig(Fo) and 0.2493 for all 2789 data
REM 170 parameters refined using 114 restraints

END

WGHT      0.2000      0.0000

REM Highest difference peak  0.447,  deepest hole -0.210,  1-sigma level  0.074
Q1    1   0.0051  0.7598  0.2480  11.00000  0.05    0.45
Q2    1  -0.0244  0.8535  0.2085  11.00000  0.05    0.36
Q3    1   0.0920  0.6413  0.3971  11.00000  0.05    0.33
Q4    1   0.1326  0.4237  0.4203  11.00000  0.05    0.30
Q5    1   0.0704  0.8934  0.2837  11.00000  0.05    0.27
;
_shelx_res_checksum                38217
_shelx_hkl_file
;
   0   0   3   42.28    2.90
   0   0  -3   30.00    2.99
   0   0  -4  740.62    5.73
   0   0   4  753.86    5.66
   0   0   5    6.97    3.34
   0   0  -5    8.08    3.46
   0   0   6  895.44    7.15
   0   0  -6  822.40    7.10
   0   0  -7   10.90    3.61
   0   0   7    2.91    3.42
   0   0   8  590.42    6.87
   0   0  -8  561.72    6.96
   0   0  -9   -2.51    4.18
   0   0   9    8.37    3.96
   0   0 -10 1481.71   11.84
   0   0  10 1226.97   10.53
   0   0  11    2.62    4.35
   0   0 -11   -3.00    4.69
   0   0 -12  898.41   10.20
   0   0  12  940.79   10.01
   0   0  13   -3.42    3.85
   0   0 -13   16.94    4.45
   0   0 -14  143.27    5.45
   0   0  14  207.26    5.74
   0   0  15    4.11    3.46
   0   0 -15    3.10    3.75
   0   0 -16   63.58    4.66
   0   0  16  139.54    5.24
   0   0 -17   10.79    3.92
   0   0  17    4.61    3.44
   0   0 -18   52.06    4.66
   0   0  18   59.01    4.31
   0   0 -19   -0.46    3.81
   0   0  19   -0.26    3.18
   0   0  20   45.69    3.97
   0   0 -20   43.42    4.64
   0   0  21   11.06    3.40
   0   0 -21   -3.42    3.60
   0   0  22   58.51    4.28
   0   0 -22   57.79    4.78
   0   0 -23    3.98    3.49
   0   0  23    2.96    3.11
   0   0 -24   20.64    3.89
   0   0  24   26.24    3.65
   0   0 -25   -1.24    3.24
   0   0  25   -7.23    2.65
   0   0 -26   14.27    3.53
   0   0  26   13.20    2.59
   0  -1   0   -8.60    3.62
   0   1   0   -3.35    3.62
   0   1  -1  831.28    4.86
   0  -1   1  830.77    4.85
   0   1   1  818.80    6.53
   0  -1  -1  866.89    6.64
   0   1  -1  844.59    7.83
   0   1   1  881.48    5.92
   0  -1  -1  825.68    5.88
   0  -1  -2   -6.10    2.85
   0   1   2   -2.30    2.90
   0  -1  -3 3182.11    8.70
   0   1  -3 3160.15   15.42
   0   1   3 3141.32    8.54
   0   1   4  522.63    3.60
   0  -1  -4  535.70    3.56
   0   1  -5 1012.75   10.04
   0  -1   5  924.22    9.72
   0  -1   6  994.56   10.24
   0   1  -6 1052.02   10.58
   0   1  -7  179.64    6.17
   0  -1   7  140.57    5.61
   0   1  -8  362.02    7.51
   0  -1   8  356.19    7.33
   0  -1  -9  497.44    4.60
   0   1   9  532.84    4.47
   0   1  10   66.23    3.04
   0  -1 -10   68.76    2.94
   0  -1  11   50.47    4.85
   0  -1 -11   41.71    3.11
   0   1  11   33.50    2.71
   0   1  12  101.51    3.29
   0  -1 -12  110.69    3.81
   0   1 -12  107.73    5.79
   0  -1  12   94.12    5.27
   0  -1  13   71.43    5.07
   0   1  13   60.48    3.12
   0  -1 -13   59.00    3.44
   0  -1 -14   77.45    3.66
   0  -1  14   68.67    4.99
   0   1  14   74.49    3.34
   0   1  15   20.84    2.86
   0  -1 -15   25.56    3.23
   0  -1 -16   28.44    3.25
   0   1 -16   43.33    5.09
   0  -1  16   49.63    4.79
   0   1  16   37.35    3.13
   0   1  17   22.14    3.06
   0  -1 -17    4.67    3.02
   0   1 -17   30.86    4.79
   0  -1  17   24.04    4.30
   0  -1 -18    4.69    3.08
   0   1 -18   22.98    4.56
   0   1  18   12.78    2.95
   0  -1  18   18.65    4.13
   0   1  19    6.02    2.85
   0  -1  19   21.70    4.11
   0   1 -19   22.66    4.62
   0  -1 -19    9.40    3.09
   0  -1  20   10.82    3.78
   0  -1 -20    7.15    3.19
   0   1  20    7.13    2.79
   0   1 -20   16.74    4.51
   0  -1  21   23.67    4.19
   0   1 -21   24.15    4.46
   0   1  21   18.62    3.04
   0  -1 -21   16.93    3.39
   0   1  22    5.87    2.72
   0  -1 -22   14.55    3.36
   0   1 -22    7.43    4.10
   0  -1  22    0.92    3.51
   0  -1  23   16.54    3.94
   0   1  23   21.12    3.07
   0  -1 -23   11.72    3.33
   0   1 -23   15.28    4.24
   0   1 -24   14.44    4.07
   0  -1 -24    6.91    3.08
   0  -1  24    5.49    3.50
   0  -1  25    3.03    3.22
   0   1 -25   -0.25    3.59
   0  -1  26    0.42    2.95
   0   1 -26   -4.88    3.69
   0   2   0   55.52    4.97
   0  -2   0   35.77    4.86
   0   2  -1  743.10    5.53
   0  -2   1  755.74    5.79
   0  -2   1  722.63    9.58
   0  -2  -1  735.87    5.46
   0   2  -2  235.75    4.05
   0  -2   2  246.49    4.00
   0   2   2  267.69    5.09
   0   2   3  416.13    6.36
   0   2  -3  404.88    8.49
   0  -2  -3  383.11    6.17
   0  -2   3  383.36    8.34
   0   2   4  521.83    6.39
   0  -2  -4  470.21    6.20
   0  -2  -5  318.70    5.01
   0  -2   5  373.03    8.91
   0   2  -5  329.66    8.50
   0   2   5  334.14    5.10
   0  -2  -6  954.45    7.20
   0   2   6  967.17    6.93
   0  -2   6  930.53   12.71
   0   2  -7  223.11    7.73
   0  -2   7  206.52    7.89
   0   2   8   25.88    2.55
   0  -2  -8   23.25    2.48
   0   2  -9  520.53   10.20
   0  -2   9  474.96   10.02
   0   2 -10  106.63    6.56
   0   2  10   75.28    2.53
   0  -2  11  314.37    8.76
   0   2 -11  341.72    8.99
   0   2 -12  114.72    6.65
   0  -2  12   99.76    6.36
   0   2 -13  199.26    7.91
   0  -2  13  181.96    7.54
   0  -2  14  192.22    7.69
   0   2 -14  177.40    7.77
   0  -2  15  113.54    6.73
   0   2 -15   98.29    6.77
   0  -2  16   63.82    5.88
   0   2 -16   76.93    6.24
   0   2  16   66.56    2.51
   0   2 -17   77.28    6.26
   0   2  17   60.82    2.65
   0  -2  17   57.28    5.57
   0  -2  18    1.17    4.17
   0  -2 -18   14.24    2.84
   0   2  18   18.15    2.50
   0   2 -18   22.49    4.89
   0  -2 -19   48.99    3.09
   0   2  19   53.51    2.83
   0  -2  19   38.49    4.86
   0   2 -19   52.56    5.51
   0  -2 -20   13.36    2.56
   0   2 -20    7.64    4.48
   0   2  20    5.95    2.25
   0  -2 -21   35.04    2.85
   0   2  21   38.89    2.74
   0   2 -21   40.01    5.32
   0  -2  21   35.43    4.68
   0   2  22    3.31    2.29
   0   2 -22   13.59    4.52
   0  -2  22   14.26    4.20
   0  -2 -22    0.36    2.51
   0   2  23   54.39    2.88
   0  -2  23   47.75    5.05
   0  -2 -23   39.96    3.21
   0   2 -23   51.06    5.45
   0   2  24   -0.09    0.24
   0   2 -24    8.26    4.25
   0  -2  24   12.94    4.02
   0   2 -25   34.66    5.09
   0  -2  25   22.74    4.24
   0   3   0   11.10    4.48
   0  -3   0   16.56    4.67
   0   3   0   19.90    2.16
   0  -3  -1   23.56    4.79
   0   3  -1   24.69    4.89
   0  -3   1   29.46    4.99
   0   3   1   26.42    4.65
   0   3  -2   65.13    3.00
   0  -3   2   65.04    2.89
   0  -3  -2   53.96    2.84
   0   3   2   67.94    2.94
   0  -3  -2   33.94    4.82
   0   3  -2   60.48    5.75
   0  -3   2   71.75    5.87
   0   3   2   49.95    4.98
   0   3  -3  343.72    5.52
   0  -3   3  359.90    5.52
   0   3   3  359.21    6.80
   0  -3   3  354.25    9.13
   0   3  -3  387.66    9.39
   0  -3  -3  335.12    7.53
   0   3   3  372.01    7.71
   0   3   4   25.24    4.38
   0  -3  -4   21.37    4.30
   0   3  -5   71.01    6.52
   0  -3  -5   52.11    4.19
   0   3   5   68.15    4.44
   0  -3   5   72.03    6.51
   0  -3   6   47.42    6.09
   0   3   6   46.89    3.93
   0  -3  -6   37.57    3.83
   0   3   7   92.20    4.13
   0  -3  -7   76.22    3.93
   0  -3   8  146.21    7.74
   0   3  -8  160.06    7.72
   0  -3  -9  122.87    4.16
   0   3  -9  116.49    7.00
   0   3 -10   93.35    6.53
   0   3  10  103.95    3.41
   0  -3  10   98.88    7.06
   0   3  11   23.91    2.61
   0  -3 -11   20.55    2.67
   0   3  12   44.37    2.61
   0  -3 -12   54.79    2.80
   0   3 -13   73.66    6.43
   0  -3 -13   73.32    3.02
   0   3  13   76.07    2.65
   0  -3  13   89.06    6.98
   0   3  14   26.30    2.19
   0  -3  14   73.89    6.84
   0   3  15   34.59    2.66
   0  -3  15   55.12    6.80
   0   3 -15   60.71    6.65
   0   3 -16   95.28    7.18
   0  -3  16  134.31    7.95
   0   3 -17   74.06    6.69
   0  -3  17   80.15    6.65
   0   3 -18   57.54    6.06
   0  -3  18   44.87    5.78
   0   3 -19   17.33    5.12
   0  -3  19   20.82    5.00
   0   3 -20   16.04    4.73
   0  -3  20   29.04    5.04
   0  -3  21   13.16    4.63
   0   3 -21   36.17    5.27
   0  -3  22   22.88    4.76
   0   3 -22   12.06    4.40
   0  -3  23   15.41    4.23
   0   3 -23   20.33    4.60
   0   3 -24    8.42    4.21
   0  -3  24   11.33    4.10
   0  -4   0  816.21   13.50
   0   4   0  792.12   12.84
   0   4  -1   84.68    6.72
   0  -4  -1   71.72    6.38
   0   4   1   73.32    6.31
   0   4   2  421.46    6.00
   0   4  -2  460.32    6.01
   0  -4   2  462.69    6.57
   0  -4  -2  418.71    9.78
   0   4  -2  447.03   10.75
   0  -4   2  516.33   11.42
   0   4   2  414.92    9.39
   0  -4   3   26.72    5.76
   0   4  -3   31.60    5.99
   0   4   3   32.26    4.97
   0  -4  -3   18.28    5.11
   0   4  -4  263.15    5.64
   0  -4   4  317.62    5.92
   0   4   4  278.56    6.99
   0   4   4  287.02    7.78
   0   4  -4  285.96    9.52
   0  -4   4  293.78    9.51
   0  -4  -4  266.72    7.70
   0   4   5   26.67    4.82
   0   4  -5   41.81    6.45
   0  -4   5   34.46    6.13
   0  -4  -5   37.40    4.74
   0   4   6  380.83    8.19
   0  -4  -6  369.86    8.05
   0   4  -6  345.45   10.57
   0  -4   6  342.20   10.47
   0  -4   7   57.99    6.92
   0   4  -7   67.15    6.84
   0   4   7   62.82    4.90
   0  -4  -7   71.50    4.96
   0   4   8  383.93    7.59
   0  -4  -8  347.02    7.22
   0   4  -8  365.37   11.03
   0  -4   8  352.55   10.88
   0   4   9   28.32    3.77
   0  -4  -9   20.36    3.61
   0  -4   9   24.02    6.25
   0   4  -9   32.46    6.41
   0  -4 -10  135.57    4.82
   0   4  10  125.21    4.55
   0   4 -11   41.63    6.55
   0  -4 -11   49.95    3.82
   0  -4  11   59.38    6.89
   0   4  11   56.40    3.67
   0   4 -12   84.59    7.15
   0   4  12   90.64    3.84
   0  -4 -12   96.80    4.43
   0  -4  12  108.74    7.79
   0  -4  13   58.78    6.95
   0   4 -13   54.64    6.30
   0  -4 -13   50.48    3.61
   0   4  13   49.53    3.25
   0  -4 -14   33.92    3.24
   0   4  14   28.28    2.87
   0   4  15   11.04    2.68
   0  -4 -15   15.54    2.82
   0   4 -16   90.05    7.00
   0  -4  16   99.13    7.79
   0   4  16   76.32    3.15
   0  -4 -16   90.44    3.43
   0   4 -17   35.23    5.83
   0  -4  17   60.65    6.90
   0   4  17   49.84    2.71
   0  -4 -17   48.22    3.00
   0  -4  18   34.36    6.00
   0   4 -18   44.88    5.83
   0   4  18   25.95    2.07
   0   4  19    7.11    1.74
   0   4 -19   28.75    5.25
   0  -4  19   26.25    5.45
   0  -4 -19   15.45    2.49
   0   4 -20   26.83    5.35
   0  -4  20   33.66    5.49
   0   4  20   23.59    1.74
   0  -4  21   15.67    4.90
   0   4 -21   17.93    4.87
   0  -4  22    7.99    4.71
   0   4 -22   12.21    4.34
   0   4 -23   17.36    4.84
   0  -4  23   11.40    4.69
   0   5   0   32.93    6.07
   0  -5   0   18.95    5.93
   0  -5   0   30.08    3.19
   0   5  -1   27.83    2.61
   0   5   1   24.67    2.56
   0  -5   1   26.59    3.07
   0  -5  -1   34.09    2.83
   0  -5   1   43.67    6.57
   0   5   2   55.56    3.09
   0   5   2   41.32    5.85
   0  -5  -2   44.23    6.20
   0  -5   2   60.75    6.82
   0  -5  -3   74.25    6.46
   0  -5   3   79.28    7.04
   0   5  -3   86.85    7.25
   0   5   3   55.98    3.27
   0  -5  -3   65.06    3.45
   0   5  -3   53.31    3.26
   0  -5   3   83.58    3.99
   0  -5  -4  129.84    6.97
   0   5  -4  147.66    8.45
   0   5   4  133.88    7.00
   0  -5   4  137.35    8.32
   0  -5  -5  149.18    7.03
   0   5   5  149.49    6.93
   0  -5  -5  127.60    5.80
   0   5   5  157.78    6.25
   0   5  -5  160.33    5.19
   0  -5   5  155.88    5.00
   0  -5   6   70.19    7.45
   0   5   6   70.33    5.87
   0  -5  -6   63.78    5.80
   0   5  -6   71.38    7.39
   0  -5   7  211.92    6.68
   0  -5   7  219.30    9.88
   0   5  -7  217.64    9.89
   0   5   7  220.00    7.51
   0  -5  -8   35.47    4.90
   0  -5   8   28.39    6.78
   0   5   8   46.62    5.05
   0   5  -8   44.16    6.98
   0   5   9  211.28    6.89
   0   5  -9  241.33   10.31
   0  -5   9  199.10    9.73
   0  -5  10   32.91    6.57
   0   5  10   29.63    4.24
   0  -5 -10   16.91    3.97
   0   5 -10   34.27    6.50
   0  -5  11   71.87    7.40
   0  -5 -11   45.29    4.11
   0   5  11   74.28    4.54
   0   5 -11   68.58    6.94
   0  -5  12   15.09    5.80
   0  -5 -12    8.04    3.22
   0   5  12   15.68    3.35
   0   5 -12   27.16    5.88
   0  -5  13   56.12    6.78
   0   5  13   32.27    3.50
   0  -5 -13   31.72    3.63
   0   5 -13   48.68    6.27
   0   5  14   15.60    2.97
   0  -5  14   20.29    5.78
   0  -5 -14   19.66    3.34
   0   5 -14   26.55    5.86
   0  -5  15   28.26    6.03
   0  -5 -15   11.97    3.13
   0   5 -15   18.58    5.44
   0  -5 -16   22.03    3.11
   0  -5  16   35.87    6.02
   0   5  16   21.64    2.74
   0   5 -16   15.92    5.12
   0   5  17   10.41    2.38
   0  -5  17    5.13    5.37
   0   5 -17    9.97    4.80
   0   5  18   12.32    2.26
   0  -5  18    0.70    4.79
   0   5 -18   21.76    5.06
   0  -5 -18   15.22    2.57
   0   5 -19   20.02    4.78
   0   5  19    1.83    1.69
   0  -5  19   14.55    5.17
   0   5 -20   10.12    4.50
   0  -5  20    6.50    4.87
   0   5 -21    9.64    4.42
   0  -5  21   20.22    5.08
   0   6   0 2326.27   26.21
   0  -6   0 2570.99   28.30
   0   6   1  225.05   11.01
   0  -6  -1  252.37   11.85
   0   6  -1  273.52   12.23
   0  -6   1  301.72   13.01
   0  -6  -1  237.87    5.74
   0   6   1  245.32    5.46
   0   6  -1  276.33    5.84
   0  -6   1  245.49    6.22
   0   6   2  275.73   10.35
   0  -6   2  369.49   12.85
   0  -6  -2  309.86   11.37
   0   6  -2  316.46   11.71
   0   6  -3   44.41    3.39
   0  -6   3   64.93    4.46
   0   6   3   62.41    6.69
   0  -6  -3   57.57    7.27
   0  -6   3   52.64    7.80
   0  -6  -4   34.67    3.47
   0   6   4   39.63    3.66
   0   6  -4   27.81    3.51
   0  -6   4   32.47    3.79
   0  -6   4   32.88    6.97
   0   6  -4   41.34    6.89
   0  -6  -4   45.94    6.28
   0  -6   5   53.26    3.87
   0   6  -5   43.15    3.55
   0   6  -5   55.40    7.14
   0   6   5   37.83    5.59
   0  -6   5   50.02    7.06
   0  -6  -5   37.37    6.01
   0  -6  -6  101.45    6.13
   0  -6  -6   66.26    6.14
   0  -6   6   82.43    7.69
   0   6  -6  104.64    8.25
   0   6   6  104.86    6.64
   0   6  -7   58.13    4.59
   0  -6   7   63.97    4.70
   0  -6  -7   46.54    5.58
   0  -6   7   45.45    6.70
   0   6  -7   49.50    7.08
   0   6   7   69.25    5.90
   0   6  -8   64.98    4.75
   0  -6  -8   25.03    4.85
   0  -6   8   47.72    6.79
   0   6  -8   66.07    7.30
   0  -6  -9   47.79    5.11
   0  -6   9   52.68    6.92
   0   6   9   47.21    5.05
   0   6  -9   25.93    6.44
   0  -6 -10   51.30    4.97
   0   6  10   55.88    5.11
   0  -6  10   53.21    7.15
   0   6 -10   60.62    7.10
   0  -6  11   52.36    7.06
   0  -6 -11   76.22    5.26
   0   6  11   77.89    5.29
   0   6 -11   79.99    7.44
   0  -6 -12   24.60    3.92
   0   6  12   22.35    3.92
   0  -6  12   30.20    5.92
   0   6 -12   44.72    6.57
   0   6  13   43.69    4.18
   0  -6 -13   40.05    4.06
   0  -6  13   23.33    5.79
   0  -6 -14   13.59    3.31
   0   6  14   21.97    3.59
   0  -6  14   10.97    5.62
   0   6 -14   32.72    6.00
   0   6  15   49.82    3.92
   0  -6 -15   49.99    3.99
   0  -6  15   40.99    6.49
   0   6 -15   55.61    6.43
   0  -6 -16   22.05    3.39
   0  -6  16   21.23    5.90
   0   6  16   17.64    3.19
   0   6 -16   31.77    5.72
   0   6  17   39.23    3.29
   0  -6 -17   26.17    3.54
   0  -6  17   28.15    5.91
   0   6 -17   43.41    6.04
   0  -6  18   18.86    5.71
   0   6 -18   -0.37    4.39
   0   7   0    5.61    5.73
   0  -7   0    8.50    6.28
   0  -7   0    0.67    2.66
   0   7   0   10.76    2.83
   0  -7   1   50.21    7.51
   0   7   1   39.66    6.21
   0  -7  -1   34.43    6.60
   0  -7   1   40.78    3.45
   0  -7  -1   29.80    3.03
   0   7   1   21.22    2.56
   0   7  -1   10.50    2.44
   0  -7  -2   24.77    2.86
   0   7  -2   20.82    2.55
   0  -7   2   19.91    2.96
   0   7   2   30.57    2.82
   0  -7  -2   24.29    6.21
   0  -7   2   37.43    6.88
   0  -7  -3   15.06    2.80
   0   7   3    7.80    2.33
   0   7  -3   16.65    2.62
   0  -7   3   22.07    6.21
   0  -7  -3   18.05    5.54
   0   7   4    8.57    2.50
   0  -7  -4    9.71    2.53
   0  -7   4   22.38    3.21
   0   7  -4   14.94    2.66
   0  -7   4   15.64    5.74
   0   7  -4   18.20    5.65
   0   7   4   15.28    5.25
   0  -7  -4   13.49    5.26
   0   7  -5   56.74    3.60
   0  -7   5   82.76    4.46
   0  -7  -5   70.96    4.01
   0   7   5   81.25    4.25
   0  -7  -5   48.91    6.09
   0   7  -5   85.98    7.64
   0  -7   5   87.80    7.79
   0   7   5   66.45    6.24
   0  -7  -6   55.25    4.49
   0  -7   6   42.20    3.43
   0   7  -6   50.83    3.56
   0  -7  -6   48.31    5.83
   0  -7   6   72.62    7.50
   0   7   6   72.62    6.28
   0   7  -6   76.08    7.47
   0  -7  -7   42.04    4.85
   0   7  -7   45.16    4.10
   0  -7   7   38.67    6.51
   0  -7  -7   38.60    5.40
   0   7  -7   38.97    6.42
   0   7   7   30.53    4.97
   0   7   8   78.64    5.96
   0   7  -8   84.56    7.93
   0  -7  -8   76.01    6.09
   0  -7   8   86.10    7.94
   0  -7   8   80.76    5.14
   0   7  -8   67.36    4.73
   0   7   8   79.60    5.86
   0   7  -9   39.35    6.68
   0   7  -9   34.25    3.91
   0  -7  -9   30.64    4.83
   0   7   9   38.01    5.01
   0  -7   9   27.87    6.25
   0  -7  10   20.63    3.93
   0   7 -10   17.23    5.85
   0  -7 -10   11.82    4.04
   0  -7  10   24.76    5.80
   0   7  10   17.97    4.21
   0   7 -11   11.75    5.57
   0   7  11    7.74    3.82
   0  -7 -11   11.38    3.74
   0  -7  11   18.60    5.44
   0   7 -12   11.42    5.12
   0   7  12   11.72    3.76
   0  -7 -12    3.22    3.40
   0  -7  12   14.22    5.13
   0   7 -13   18.63    5.46
   0  -7  13   20.08    5.31
   0  -7 -13    9.86    3.47
   0   7  13   17.63    3.87
   0   7 -14    2.02    4.76
   0  -7 -14   12.06    3.27
   0  -7  14   11.46    5.21
   0   7 -15    5.32    4.66
   0   7  15    3.99    2.95
   0  -7  15   14.96    5.36
   0  -7 -15   -0.19    2.72
   0   8   0   69.11    7.02
   0  -8   0   58.73    3.64
   0   8   0   53.03    3.47
   0   8   1   44.64    6.07
   0   8  -1   49.73    6.46
   0  -8  -1   37.24    6.37
   0  -8   1   31.29    3.21
   0  -8  -1   35.80    3.03
   0   8  -1   26.99    2.61
   0   8   1   29.45    2.57
   0   8  -2   25.08    2.54
   0  -8   2   30.86    3.29
   0   8   2   33.58    2.82
   0  -8  -2   30.27    3.05
   0   8   2   22.25    5.45
   0  -8  -2   21.83    5.73
   0  -8   2   38.28    6.39
   0   8   3   29.71    2.85
   0  -8  -3   25.67    2.91
   0  -8   3   27.47    3.12
   0   8  -3   25.03    2.71
   0  -8  -3   13.03    4.95
   0  -8   3   24.41    6.03
   0   8   3   15.18    4.81
   0   8  -3   37.14    6.39
   0  -8   4   61.79    4.27
   0   8  -4   40.73    3.19
   0  -8   4   76.28    7.62
   0   8  -4   76.37    7.50
   0  -8  -4   70.81    6.76
   0   8   4   79.08    6.69
   0  -8  -4   50.94    3.46
   0   8   4   40.50    3.26
   0  -8  -5   16.87    2.86
   0   8   5   17.72    2.88
   0   8  -5   15.62    2.67
   0   8  -5   22.13    5.96
   0   8   5   12.39    4.62
   0  -8  -5   11.43    5.11
   0  -8   5   10.64    5.93
   0   8   6   28.79    3.37
   0  -8  -6   17.19    3.04
   0   8  -6   14.40    2.73
   0  -8  -6   38.94    5.50
   0   8   6   38.63    5.22
   0  -8   6   29.56    6.33
   0  -8  -7   21.57    3.77
   0  -8   7   18.53    3.04
   0   8  -7   22.67    2.88
   0   8   7   10.98    4.53
   0  -8   7   17.80    5.44
   0   8  -7   13.98    5.34
   0  -8  -7   11.71    4.82
   0   8   8   55.49    5.03
   0  -8  -8   42.18    4.86
   0   8  -8   37.21    4.05
   0  -8   8   55.18    4.18
   0  -8  -8   54.84    5.92
   0   8  -8   65.69    7.24
   0  -8   8   73.64    7.44
   0   8   8   57.95    5.68
   0   8  -9   17.09    5.84
   0   8   9   17.39    4.43
   0  -8  -9   11.55    4.43
   0  -8   9    7.91    5.27
   0   8   9   16.19    4.28
   0  -8   9   15.91    3.61
   0   8  -9   19.29    3.51
   0   8 -10   60.43    7.25
   0   8 -10   29.06    3.76
   0  -8  10   43.96    4.42
   0   8  10   46.54    5.32
   0  -8  10   46.54    6.74
   0  -8 -10   61.31    5.70
  -1   0  26   17.79    3.45
   1   0 -26   13.42    3.79
  -1   0  25   -2.58    3.34
   1   0 -25    3.90    3.65
   1   0 -24   49.36    4.88
  -1   0  24   48.52    4.78
   1   0 -23    2.89    3.85
  -1   0  23    9.75    3.97
   1   0 -22   50.95    4.87
  -1   0  22   47.59    4.85
   1   0 -21    2.24    3.70
  -1   0  21    5.63    3.85
   1   0 -20   24.56    4.14
  -1   0  20   35.90    4.27
  -1   0  19    8.40    3.75
   1   0 -19    3.88    3.83
   1   0 -18   42.59    4.72
  -1   0  18   22.69    3.83
  -1   0  17    5.65    3.43
   1   0 -17   12.71    4.29
  -1   0  16   29.04    3.97
   1   0 -16   26.72    4.77
  -1   0  15    3.02    3.64
   1   0 -15   -1.02    4.18
  -1   0  14  107.35    5.35
   1   0 -14  126.54    6.08
   1   0 -13    4.62    4.69
  -1   0  13    6.83    4.61
  -1   0  12  609.09    9.84
   1   0 -12  555.32    9.88
  -1   0  11   -2.37    5.37
   1   0 -11   23.28    6.06
  -1   0  -4 3321.65   18.19
   1   0   4 2584.52   17.81
  -1   0  -5  481.87    8.89
   1   0   5  393.16    8.39
   1   0   6 4630.47   21.11
  -1   0  -6 5164.11   20.48
  -1   0  -7   91.90    5.96
   1   0   7   96.60    6.11
  -1   0  -8 1782.69   12.74
   1   0   8 1677.16   12.68
  -1   0  -9  262.63    7.06
   1   0   9  215.18    6.86
  -1   0 -10 1325.08   11.88
   1   0  10 1259.08   11.47
   1   0  11  183.14    6.57
  -1   0 -11  201.22    7.01
  -1   0 -12  550.75    8.96
   1   0  12  316.52    7.68
   1   0  13  139.54    6.16
  -1   0 -13   80.07    5.82
   1   0  14   27.59    4.13
  -1   0 -14   30.89    4.01
  -1   0 -15   24.99    3.85
   1   0  15   33.59    4.30
  -1   0 -16   47.58    4.22
   1   0  16   47.61    4.34
  -1   0 -17   10.59    3.63
   1   0  17   16.71    3.77
   1   0  18   16.46    3.66
  -1   0 -18   19.34    3.68
   1   0  19   22.95    3.58
  -1   0 -19    6.03    3.44
   1   0  20   25.77    3.69
  -1   0 -20   12.44    3.56
   1   0  21   19.11    3.52
  -1   0 -21   12.68    3.65
   1   0  22   29.91    3.70
  -1   0 -22   36.18    4.15
  -1   0 -23   -1.85    3.17
   1   0  23    2.69    2.88
  -1   0 -24   12.55    3.48
   1   0  24    7.95    3.12
   1   0  25   -2.24    2.76
  -1   0 -25    1.00    3.14
   1   0  26    6.81    2.31
  -1   0 -26    6.02    3.12
   1   1 -26    4.31    3.99
  -1  -1  26    4.68    3.46
  -1  -1  25   17.13    4.07
   1   1 -25   23.22    4.73
   1  -1 -25   20.65    3.85
   1   1 -24   10.27    4.45
  -1   1  24    0.95    2.63
   1  -1 -24    1.28    3.82
  -1  -1  24    7.11    3.74
   1  -1 -23   15.99    4.14
  -1  -1  23   15.08    3.98
  -1   1  23   10.48    3.08
   1   1 -23   21.51    4.84
  -1   1  22    2.85    3.09
   1   1 -22    8.13    4.45
   1  -1 -22    3.18    3.72
  -1  -1  22    9.83    3.97
   1   1 -21   19.20    4.94
  -1   1  21   20.31    3.51
  -1  -1  21   14.01    4.11
   1  -1 -21   14.15    4.20
  -1  -1  20   16.07    4.31
  -1   1  20   12.47    3.61
   1  -1 -20   24.90    4.53
   1   1 -20   17.39    4.89
  -1   1  19    6.63    3.56
   1   1 -19    8.97    4.85
  -1  -1  19    6.20    4.02
  -1  -1  18   13.47    4.37
  -1   1  18   11.18    3.79
   1   1 -18   13.01    5.04
  -1  -1  17   11.70    4.59
   1   1 -17    8.42    4.92
  -1  -1  16   13.59    4.64
   1   1 -16   13.54    5.14
  -1  -1  15   27.97    5.00
   1   1 -15   26.62    5.21
  -1  -1  14   64.07    5.48
   1   1 -14   26.02    5.01
  -1  -1  13   61.93    5.46
   1   1 -13   56.69    5.37
   1   1 -12   60.21    5.23
  -1  -1  12   59.13    5.34
   1   1 -11    5.40    4.40
  -1  -1  11   19.26    4.65
   1   1 -10   72.39    5.64
  -1  -1  10   66.39    5.32
  -1  -1   9  160.63    6.37
   1   1  -9  187.23    6.89
   1   1  -8   68.12    5.80
  -1  -1   8   67.58    5.51
  -1  -1   7  342.36    7.94
   1   1  -7  371.04    8.43
   1   1  -6   78.77    5.95
  -1  -1   6   58.31    5.66
   1   1  -5   47.07    5.66
  -1  -1   5   35.61    5.52
   1   1  -4   89.92    6.40
  -1  -1   4   95.19    6.47
   1   1  -3  552.94    7.27
  -1  -1   3  656.60    7.81
  -1  -1   2  488.51    5.68
   1   1  -2  460.19    5.57
  -1   1   1  749.82   11.79
   1  -1  -1  683.97   11.17
  -1   1   0 1307.20   12.72
   1  -1   0 1300.08   12.71
   1   1   1 3803.85   12.26
  -1  -1  -1 3666.70   12.21
   1  -1   2  718.92   10.01
  -1   1  -2  808.05   10.36
   1  -1   3 1525.16   13.21
  -1   1  -3 1674.96   13.69
  -1   1  -4  744.14    9.94
   1  -1   4  817.59   10.42
  -1   1  -5  261.51    7.12
   1  -1   5  197.80    6.64
  -1   1  -6  296.50    7.71
   1  -1   6  265.53    7.43
  -1   1  -7 1568.47   14.43
   1  -1   7 1497.84   14.08
   1  -1   8  167.74    7.77
  -1   1  -8  185.66    7.92
  -1   1  -9 1712.60   15.81
   1  -1   9 1737.96   15.79
  -1   1 -10   77.02    6.66
   1  -1  10   80.59    6.69
  -1  -1 -11  179.47    4.87
   1   1  11  362.59    6.62
  -1   1 -12  161.54    6.45
   1  -1  12  176.90    6.86
  -1  -1 -13  114.13    4.09
   1  -1  13  118.05    5.96
  -1   1 -13  108.25    5.82
  -1  -1 -14   34.42    3.52
   1   1  14   39.22    3.41
  -1   1 -14   40.41    4.73
   1  -1  14   43.03    4.88
   1   1  15   60.33    3.70
   1  -1  15   54.78    4.89
  -1   1 -15   51.83    4.82
  -1   1 -16   23.88    4.45
  -1  -1 -16   20.18    3.49
   1   1  16   32.23    3.51
  -1  -1 -17   30.53    3.33
   1  -1  17   28.53    4.46
   1   1  17   27.90    3.40
   1  -1  18   33.75    4.53
  -1   1 -18   35.20    4.67
  -1  -1 -18   34.03    3.31
  -1   1 -19    7.05    4.05
  -1  -1 -19    1.38    2.71
   1   1  19   14.37    3.23
   1  -1  19    8.94    4.03
   1   1  20   10.43    2.98
  -1   1 -20    6.05    3.91
   1  -1  20   12.72    3.84
  -1  -1 -20   12.45    3.00
   1  -1  21   17.50    4.00
   1   1  21   15.89    3.02
  -1   1 -21   15.65    4.17
  -1  -1 -21   17.71    3.13
  -1   1 -22    2.21    3.70
   1   1  22    8.32    2.78
  -1  -1 -22   11.58    2.95
  -1   1 -23    8.08    3.78
   1   1  23    5.69    2.78
  -1  -1 -23    3.72    2.90
   1  -1  23    7.82    3.71
   1  -1  24   14.72    3.64
  -1  -1 -24    5.48    2.92
  -1   1 -24    7.34    3.69
   1  -1  25   -0.43    3.18
  -1   1 -25    6.36    3.57
  -1  -1 -25   -4.02    1.86
  -1  -2  25   26.80    4.56
   1   2 -25   18.79    4.80
   1   2 -24    5.98    4.48
  -1  -2  24    0.26    3.86
  -1  -2  23   17.22    4.49
   1   2 -23   27.53    5.18
   1   2 -22    5.34    4.46
  -1  -2  22   10.51    4.22
   1   2 -21   25.30    5.08
  -1  -2  21   29.75    4.94
   1   2 -20    6.85    4.72
  -1  -2  20   10.89    4.49
  -1  -2  19   28.96    5.00
   1   2 -19   26.72    5.41
   1   2 -18    6.64    5.03
  -1  -2  18    7.59    4.66
  -1  -2  17   31.66    5.33
   1   2 -17   18.73    5.57
  -1  -2  16   40.98    5.87
   1   2 -16   46.12    6.33
  -1  -2  15  204.21    8.47
   1   2 -15  226.53    9.09
  -1  -2  14   50.30    6.17
   1   2 -14   50.76    6.44
  -1  -2  13  137.01    7.15
   1   2 -13  162.40    7.99
   1   2 -12   90.09    6.62
  -1  -2  12   74.82    6.33
   1   2 -11   72.97    6.56
  -1  -2  11   65.67    6.24
  -1  -2  10   34.53    5.62
   1   2 -10   35.75    5.76
  -1  -2   9    8.55    5.13
   1   2  -9   37.02    5.89
   1   2  -8   76.53    6.54
  -1  -2   8   87.46    6.38
   1   2  -7   54.33    6.33
  -1  -2   7   42.64    5.91
   1   2  -6   60.41    7.20
  -1  -2   6   62.28    6.89
   1   2  -5 2049.41   18.99
   1  -2  -5 2056.18   16.13
  -1   2   5 2052.19   16.12
  -1   2   4  482.98   10.55
   1  -2  -4  440.07    9.44
   1  -2  -3 1084.93   11.86
  -1   2   3 1133.53   12.16
  -1  -2   3 1200.04    9.84
   1   2  -3 1090.50    9.43
   1   2  -3 1061.26   12.91
  -1  -2   3 1066.86   13.23
  -1   2   2  301.95    7.48
   1  -2  -2  239.61    7.02
   1   2  -2  225.85    7.26
  -1  -2   2  215.74    7.45
  -1  -2   1  686.61    6.93
  -1  -2   1  725.50   10.03
   1   2  -1  739.31    9.90
  -1   2   1  695.02   10.11
   1  -2  -1  687.02   10.06
   1  -2   0   55.15    1.11
  -1   2   0   70.14    1.14
  -1  -2  -1  485.47    8.26
   1  -2   1  526.62    9.09
  -1   2  -1  529.07    9.03
  -1  -2  -2  252.21    6.95
   1   2   2  262.47    6.89
   1  -2   2  247.34    7.55
  -1   2  -2  261.04    7.72
  -1  -2  -3 2137.88   14.13
   1   2   3 2291.60   14.05
  -1  -2  -3 2224.64   14.90
   1   2   3 2190.78   14.64
   1  -2   3 2125.53   17.51
  -1   2  -3 2166.19   17.74
   1   2   4   57.20    4.99
  -1  -2  -4   50.47    5.01
   1  -2   5  350.31    8.85
  -1   2  -5  368.26    9.19
   1  -2   6  208.32    7.67
  -1   2  -6  246.52    8.05
  -1   2  -7  143.52    7.17
   1  -2   7  147.84    7.27
   1  -2   8   68.12    6.25
  -1   2  -8   55.19    5.80
   1  -2   9   43.23    5.70
  -1   2  -9   35.20    5.26
   1  -2  10  177.02    7.29
  -1   2 -10  162.20    6.96
  -1   2 -11  205.42    7.62
   1  -2  11  206.63    7.60
   1  -2  12   47.33    5.72
  -1   2 -12   64.03    6.06
   1  -2  13  508.77   10.88
  -1   2 -13  558.01   11.35
  -1   2 -14   31.79    5.78
   1  -2  14   32.68    5.76
  -1   2 -15  101.38    6.52
   1  -2  15  103.49    6.44
  -1  -2 -16   44.13    2.73
  -1   2 -16   56.51    5.97
   1  -2  16   38.61    5.32
  -1  -2 -17   27.11    2.50
   1  -2  17   26.21    5.01
  -1   2 -17   33.56    5.25
   1  -2  18   19.94    4.78
  -1   2 -18   17.96    4.89
  -1  -2 -18   15.42    2.48
   1   2  18   16.43    2.64
   1   2  19   41.57    2.78
   1  -2  19   38.95    5.19
  -1   2 -19   27.60    5.01
  -1  -2 -19   34.05    2.81
   1  -2  20   30.41    4.69
  -1  -2 -20   10.97    2.28
   1   2  20   16.23    2.64
  -1   2 -20   30.00    5.06
  -1  -2 -21   12.25    2.30
   1   2  21   21.36    2.68
   1  -2  21   23.11    4.74
  -1   2 -21   22.66    4.92
  -1   2 -22   20.41    4.86
   1  -2  22    4.95    3.98
  -1  -2 -22    6.81    2.30
   1   2  22    6.69    2.42
   1  -2  23   29.52    4.82
  -1   2 -23   26.44    4.72
   1   2  23   33.57    2.57
  -1  -2 -23   31.35    2.69
  -1   2 -24   -2.82    3.60
   1  -2  24    0.76    3.81
   1  -2  25    9.09    3.95
  -1   2 -25    9.56    4.16
  -1  -3  24   -5.45    3.65
   1   3 -24   -2.40    4.43
  -1  -3  23   23.17    4.78
   1   3 -23    0.67    4.37
   1   3 -22    4.22    4.46
  -1  -3  22    9.02    4.37
   1   3 -21   10.72    4.98
  -1  -3  21   13.95    4.63
   1   3 -20   10.10    5.10
  -1  -3  20   18.87    5.01
   1   3 -19   11.00    5.35
  -1  -3  19   20.30    4.96
  -1  -3  18   47.81    5.87
   1   3 -18   47.28    6.46
  -1  -3  17   20.11    5.79
   1   3 -17   11.74    6.06
  -1  -3  16  340.86   11.13
   1   3 -16  359.66   11.79
  -1  -3  15   29.20    6.50
   1   3 -15   33.21    6.83
   1   3 -14   84.68    7.20
  -1  -3  14   67.76    6.66
  -1  -3  13   40.24    5.98
   1   3 -13   54.68    6.41
  -1   3  12   47.94    7.97
  -1  -3  12   36.70    5.77
   1   3 -12   49.46    6.12
  -1   3  11   38.53    5.98
  -1  -3  11   28.74    5.63
   1   3 -11   27.46    5.76
   1  -3 -10  337.57    8.26
  -1   3  10  293.90    7.96
   1   3 -10  274.33    9.44
   1   3  -9   32.59    6.46
  -1  -3   9   16.20    6.07
   1  -3  -8  937.16   12.44
   1   3  -8 1035.83   16.08
   1  -3  -7   58.04    5.31
  -1  -3   7   47.30    6.90
   1   3  -7   32.62    6.69
  -1   3   7   52.84    5.53
  -1   3   6  167.35    6.38
   1  -3  -6  150.83    6.15
  -1  -3   6  155.52    5.95
  -1  -3   5   37.88    3.85
   1   3  -5   44.97    4.05
   1   3  -5   50.21    6.35
  -1  -3   5   41.89    6.31
  -1   3   5   48.32    5.24
  -1  -3   4  342.70    6.86
   1   3  -4  278.53    5.98
   1  -3  -3  129.07    6.04
   1   3  -3  143.63    7.36
  -1  -3   3  114.21    6.89
  -1  -3   2  374.32    6.42
  -1  -3   2  368.80    9.35
   1   3  -2  368.33    9.29
  -1  -3   1   60.04    3.27
  -1   3   1   50.14    2.03
   1  -3  -1   74.26    2.25
  -1  -3   1   82.27    6.38
   1   3  -1   68.72    6.18
  -1  -3   0  494.70    6.85
  -1   3   0  524.97    3.71
   1  -3   0  567.07   10.68
  -1   3   0  488.01   10.05
   1   3   0  484.82    9.90
  -1  -3   0  561.71   10.40
   1   3   1   44.49    2.76
  -1  -3  -1   37.62    5.54
   1   3   1   43.91    5.52
  -1   3  -1   61.31    5.94
  -1  -3  -1   51.90    3.00
   1  -3   2  156.30    7.22
  -1   3  -2  161.00    7.31
  -1  -3  -2  169.00    4.37
   1   3   2  159.48    4.24
  -1  -3  -2  180.77    6.83
   1   3   2  179.25    6.75
  -1  -3  -3   80.46    3.78
   1   3   3   96.04    3.96
   1   3   4 1715.51   14.69
  -1  -3  -4 1531.90   14.32
  -1  -3  -5    6.45    5.06
   1   3   5   18.53    4.47
  -1  -3  -5   19.23    4.50
  -1   3  -6  120.18    6.81
   1  -3   6  143.41    7.34
  -1  -3  -7   45.65    4.45
   1   3   7   36.47    3.70
  -1  -3  -8  119.71    4.66
   1   3   8  132.77    4.33
  -1  -3  -9   29.76    3.23
   1   3   9   26.63    3.28
   1   3  10   45.26    3.34
  -1  -3 -10   42.14    3.04
  -1   3 -11   34.41    5.31
   1  -3  11   10.10    4.66
  -1  -3 -11   21.67    2.84
   1   3  11   24.24    3.03
  -1   3 -12   67.82    6.12
   1  -3  12   74.57    6.16
   1  -3  13   97.43    6.96
  -1   3 -13   84.55    6.89
  -1   3 -14  201.01    8.93
   1  -3  14  191.06    8.57
  -1   3 -15   19.82    6.04
   1  -3  15   40.50    6.27
  -1   3 -16  108.63    7.63
   1  -3  16   97.81    7.07
   1  -3  17   32.42    5.82
  -1   3 -17   39.93    6.21
   1  -3  18   61.66    6.09
  -1   3 -18   43.89    5.98
   1  -3  19    4.64    4.45
  -1   3 -19    9.97    4.86
   1  -3  20   43.40    5.35
  -1  -3 -20   13.31    1.19
  -1   3 -21    8.54    4.51
  -1  -3 -21    5.16    1.21
   1  -3  21   12.56    4.32
  -1   3 -22    0.94    4.37
   1  -3  22    3.37    3.90
  -1   3 -23   13.35    4.51
   1  -3  23    3.76    4.10
  -1   3 -24    2.93    4.01
   1  -3  24    0.30    3.82
   1   4 -23    8.63    4.53
  -1  -4  23    6.98    4.25
   1   4 -22   21.22    5.20
  -1  -4  22   12.06    3.98
   1   4 -21    2.85    4.48
  -1  -4  21    9.27    4.37
   1   4 -20   37.56    5.92
  -1  -4  20   38.03    5.70
  -1  -4  19   16.63    4.99
   1   4 -19    7.11    5.04
   1   4 -18   79.16    7.39
  -1  -4  18   74.42    6.91
  -1  -4  17   17.24    5.95
  -1   4  17   24.70    5.49
   1   4 -16  138.24    8.82
  -1  -4  16  150.34    8.71
   1  -4 -15   33.98    5.66
   1   4 -15   38.82    6.55
  -1  -4  15   36.03    6.26
  -1   4  15   50.37    5.86
  -1  -4  14   74.86    7.02
   1  -4 -14   92.29    5.76
   1   4 -13   26.29    6.29
  -1  -4  13   29.28    6.37
  -1  -4  12  147.36    8.51
   1   4 -12  149.63    8.70
  -1   4  12  136.01    5.96
  -1  -4  11   53.81    6.60
   1   4 -11   60.94    7.12
  -1   4  11   62.18    5.06
  -1   4  10  161.53    6.14
   1  -4 -10  167.15    6.29
  -1  -4  10  165.34    8.54
  -1  -4   9   41.89    6.78
   1  -4  -9   38.91    4.96
   1   4  -9   61.58    7.14
  -1   4   9   46.90    4.70
  -1  -4   8  336.35   10.89
   1   4  -8  342.41   10.82
  -1   4   8  335.14    7.85
   1  -4  -8  351.67    8.27
  -1  -4   7  429.96    9.14
   1   4  -7  283.56    7.69
  -1  -4   6  736.55   10.88
   1   4  -6  663.15   10.26
   1   4  -6  614.96   13.61
  -1   4   6  622.00   10.79
   1  -4  -6  655.25   10.91
  -1   4   5  105.35    6.47
   1  -4  -5   89.35    6.12
   1   4  -5  118.98    4.78
  -1  -4   5  110.70    4.86
  -1  -4   5  115.96    8.02
   1   4  -5  126.65    8.22
  -1  -4   4  463.16    8.04
   1   4  -4  436.25   11.32
  -1  -4   4  420.10   11.23
  -1  -4   3   71.58    7.02
   1   4  -3   72.46    6.97
  -1   4   3   44.99    5.68
   1  -4  -3   66.57    6.04
  -1  -4   3   52.79    3.67
   1   4  -3   57.23    3.61
  -1   4   2  431.35    9.88
  -1  -4   2  561.20    8.35
   1   4  -2  447.75    7.06
  -1   4   2  478.23    5.61
   1  -4  -2  451.19    6.15
  -1  -4   2  497.26   11.51
   1   4  -2  477.76   11.28
   1   4  -1  112.72    7.33
  -1  -4   1   89.87    7.15
   1  -4  -1   98.19    6.72
  -1   4   1   96.53    6.74
  -1   4   0  585.65   12.00
   1  -4   0  540.08   11.66
  -1  -4   0  641.39   12.41
   1   4   0  527.02   11.21
   1   4   1   48.41    6.23
  -1  -4  -1   56.31    6.62
   1  -4   2  505.02    5.73
  -1   4  -2  475.11    5.17
  -1   4  -2  420.32   10.56
   1  -4   2  424.95   11.09
   1   4   2  488.61   10.36
  -1  -4  -2  483.59   10.61
   1  -4   3   66.85    3.24
  -1   4  -3   59.55    2.97
   1   4   3   42.60    3.36
  -1  -4  -3   48.41    3.44
   1   4   3   71.22    6.16
  -1  -4  -4  716.81    9.36
   1   4   4  803.02    9.95
   1  -4   4  652.40   13.22
  -1   4  -4  659.89   12.83
  -1  -4  -4  678.61   11.65
   1   4   4  741.72   11.61
  -1  -4  -5  408.17    9.04
   1   4   5  547.60   10.07
   1   4   6  367.89   10.02
  -1  -4  -6  291.94    8.79
  -1  -4  -6  315.03    8.15
   1   4   6  314.10    7.80
   1  -4   6  289.79    9.70
  -1   4  -6  281.93    9.51
  -1  -4  -7   51.27    5.01
   1   4   7   50.13    4.65
   1  -4   7   51.52    6.30
  -1   4  -7   63.41    6.34
   1   4   8   60.66    4.40
   1  -4   8   52.26    6.04
  -1   4  -9   37.20    5.94
   1  -4   9   45.58    5.90
   1   4   9   29.37    3.88
  -1  -4  -9   31.02    4.09
  -1  -4 -10   60.51    4.41
   1   4  10   44.59    3.89
  -1   4 -10   68.60    6.57
   1  -4  10   65.53    6.36
   1  -4  11   50.33    6.27
  -1  -4 -11   49.76    4.07
  -1   4 -11   58.14    6.54
   1   4  11   33.67    3.62
   1  -4  12   46.31    6.52
   1   4  12   50.01    3.97
  -1  -4 -13  125.01    4.58
  -1   4 -13  151.44    8.41
  -1  -4 -14  100.65    4.08
   1   4  14  109.89    4.04
  -1   4 -14   97.40    7.62
   1  -4  14  113.22    7.77
  -1  -4 -15   41.81    3.20
   1  -4  15   35.46    6.15
  -1   4 -15   42.58    6.58
   1   4  15   41.89    2.85
   1  -4  16   41.68    6.12
   1   4  16   47.57    2.69
  -1   4 -16   52.92    6.67
   1  -4  17   16.36    5.18
  -1   4 -17   14.31    5.30
  -1  -4 -17   11.98    2.23
   1   4  17   10.11    2.23
  -1   4 -18   37.53    5.87
  -1  -4 -18   25.25    2.04
   1  -4  18   14.99    4.97
  -1   4 -19    7.28    4.60
   1  -4  19    5.75    4.62
  -1  -4 -19    4.27    1.39
   1  -4  20    9.64    4.53
  -1   4 -20   -2.73    4.30
  -1  -4 -20    7.55    1.03
  -1   4 -21   -1.05    4.08
   1  -4  21    0.32    4.10
  -1   4 -22    3.89    4.28
   1  -4  22    3.90    4.04
  -1   4 -23    3.98    4.37
   1  -4  23   -0.33    4.03
  -1  -5  21    6.45    4.48
   1   5 -21    4.40    4.56
   1   5 -20   22.29    5.16
  -1  -5  20    3.52    4.34
   1   5 -19   11.42    4.84
  -1  -5  19   13.50    4.75
  -1  -5  18   14.69    5.19
   1   5 -18    8.18    5.19
  -1   5  18   13.06    3.66
   1  -5 -18    0.99    3.72
   1   5 -17    7.25    5.12
  -1  -5  17    9.73    4.67
   1   5 -16   18.40    5.33
  -1  -5  16   20.74    5.40
   1  -5 -16   29.92    3.99
  -1   5  16   16.11    3.70
  -1  -5  15   13.24    5.22
   1   5 -15    3.45    5.14
  -1   5  15    9.96    3.65
   1  -5 -15   17.42    3.79
  -1  -5  14   13.68    5.32
   1   5 -14   27.90    5.99
  -1   5  14   16.53    3.76
   1  -5 -14   29.24    4.14
   1   5 -13   34.37    6.19
  -1  -5  13   28.67    5.78
   1  -5 -13   34.59    4.35
  -1   5  13   32.28    4.14
   1   5 -12   20.07    6.02
  -1  -5  12   21.36    5.88
  -1   5  12   17.61    3.84
   1  -5 -12   27.92    4.25
  -1   5  11   32.65    4.30
  -1  -5  11   29.86    6.10
   1  -5 -11   28.10    4.31
   1   5 -10   43.09    6.26
  -1  -5  10   28.48    5.92
  -1  -5   9   57.66    6.61
   1   5  -9   78.45    7.41
   1   5  -8   39.21    6.49
  -1  -5   8   24.93    6.23
   1  -5  -7   83.33    6.08
   1   5  -7   94.83    7.52
  -1  -5   7   59.87    7.01
   1   5  -7   84.15    4.99
  -1   5   6   29.19    5.04
   1  -5  -6   21.88    5.06
  -1  -5   6   35.69    3.90
   1   5  -6   28.19    3.57
   1   5  -6   37.14    6.03
  -1  -5   6   36.25    6.39
   1   5  -5   41.22    3.43
  -1  -5   5   46.11    3.96
   1   5  -5   60.03    6.64
   1  -5  -4   52.06    5.76
  -1   5   4   35.06    5.57
   1   5  -4   35.92    3.33
  -1  -5   4   48.54    4.09
  -1   5   3   79.35    6.55
   1  -5  -3   43.33    3.62
   1   5  -3   86.16    7.24
  -1  -5   3   85.08    7.32
  -1  -5   3   72.08    4.30
   1   5  -3   56.29    3.51
   1  -5  -2  273.92    9.97
  -1   5   2  293.14    9.49
   1   5  -2  295.59    6.30
  -1  -5   2  347.40    7.18
   1  -5  -2  262.38    4.73
  -1   5   2  269.31    4.68
   1   5  -2  256.42    9.71
  -1  -5   2  249.37    9.80
   1   5  -1   74.43    3.78
  -1  -5   1  102.26    4.66
   1  -5   0  329.00   10.70
  -1   5   0  319.91   10.06
   1  -5   0  390.61    5.11
  -1   5   0  421.18    5.29
  -1  -5   0  359.91    7.06
  -1   5  -1  381.12   10.84
   1  -5   1  369.04   11.16
   1   5   1  343.53   10.30
   1  -5   1  370.43    5.37
  -1  -5  -1  365.66    6.63
  -1  -5  -2   82.06    4.23
   1   5   2   77.37    3.76
  -1  -5  -2   81.74    6.88
   1   5   2   80.52    6.67
  -1  -5  -3   28.07    3.39
   1   5   3   20.44    2.99
  -1   5  -3   30.66    2.45
  -1   5  -4   78.86    6.78
   1  -5   4   97.83    7.27
  -1   5  -4   80.13    3.57
   1   5   4   82.09    6.17
  -1  -5  -4   70.32    6.26
  -1  -5  -4   75.49    4.08
   1   5   4   90.58    4.19
   1  -5   5  118.23    7.72
  -1   5  -5  106.73    7.35
   1   5   5  113.70    4.84
  -1  -5  -5  107.64    4.69
  -1  -5  -6   51.59    5.88
  -1  -5  -6   25.03    4.47
   1   5   6   32.56    4.62
  -1   5  -6   48.29    6.72
   1   5   6   54.31    5.67
   1  -5   6   43.54    6.61
   1   5   7  405.78   10.59
   1   5   7  386.19    9.31
   1  -5   7  433.05   12.18
  -1   5  -7  395.46   11.96
   1   5   8  127.68    6.43
  -1  -5  -8   89.35    6.23
  -1   5  -8  146.74    8.89
   1  -5   8  143.84    8.76
   1   5   9  220.11    7.13
  -1  -5  -9  203.62    7.25
  -1   5  -9  209.91    9.62
   1  -5   9  213.37    9.68
   1  -5  10   36.31    6.49
  -1   5 -10   42.79    6.60
   1   5  10   30.49    4.39
   1  -5  11   37.54    6.38
   1   5  11   44.47    4.33
  -1   5 -11   29.70    5.93
   1  -5  12   30.69    6.08
  -1   5 -12   42.87    6.41
   1   5  12   34.70    3.86
  -1  -5 -12   25.86    4.03
  -1   5 -13   62.90    7.02
   1   5  13   59.98    4.04
   1  -5  13   55.60    6.64
  -1  -5 -13   53.25    4.24
   1  -5  14   25.97    5.92
  -1   5 -14   16.37    5.70
   1   5  14   18.76    3.25
  -1  -5 -14   28.51    3.61
   1  -5  15   18.65    5.50
  -1   5 -15   32.31    5.80
   1   5  15   27.91    3.10
  -1  -5 -15   31.23    3.43
   1  -5  16   26.50    5.36
  -1   5 -16   22.52    5.67
   1   5  16   19.51    2.85
  -1  -5 -16   20.48    2.98
  -1   5 -17   30.99    5.56
   1  -5  17   26.73    5.55
   1   5  17   19.50    2.72
  -1  -5 -17   23.91    2.88
   1  -5  18   -1.02    4.26
  -1   5 -18    7.33    4.94
   1   5  18    8.11    2.22
  -1  -5 -18    3.39    2.32
   1  -5  19    9.38    4.37
  -1   5 -19    5.65    4.49
  -1   5 -20   13.41    4.75
   1  -5  20    7.11    4.58
  -1   5 -21    1.17    4.41
   1  -5  21    8.38    4.49
   1   6 -18    0.81    4.66
  -1  -6  18   22.30    5.28
   1  -6 -18   15.77    3.02
   1   6 -17   28.27    6.01
  -1  -6  17   28.26    5.62
  -1   6  17   21.59    3.39
   1  -6 -17   22.37    3.85
  -1   6  16   11.82    3.50
   1   6 -16   14.41    5.49
  -1  -6  16   18.29    5.39
   1  -6 -16    9.10    3.56
   1   6 -15   43.31    6.44
  -1  -6  15   29.49    5.87
  -1   6  15   23.28    3.87
  -1   6  14   13.68    3.83
  -1  -6  14   20.85    5.59
   1   6 -14   20.60    5.80
   1  -6 -14   23.47    3.88
   1  -6 -13   38.32    4.35
  -1   6  13   18.87    3.90
   1   6 -13   46.08    6.54
   1  -6 -12   25.78    4.40
  -1   6  12   25.75    4.42
   1   6 -12   28.20    6.22
   1   6 -11   71.06    7.45
  -1  -6  11   53.57    6.77
   1  -6 -11   71.19    5.60
  -1  -6  10   28.44    4.59
  -1  -6  10   38.67    6.38
   1   6 -10   53.00    7.11
  -1   6  10   32.97    5.00
   1  -6 -10   34.00    4.98
   1   6  -9   48.80    4.76
  -1   6   9   32.83    5.00
   1  -6  -9   40.40    5.36
  -1   6   8   57.95    5.79
   1  -6  -8   60.30    5.88
  -1  -6   8   29.53    6.65
  -1   6   7  151.69    7.53
   1  -6  -7  160.26    7.76
   1   6  -7  175.93    9.50
  -1  -6   7  151.14    9.01
   1   6  -7  134.58    5.66
  -1  -6   7  146.81    5.96
  -1   6   6   71.96    6.44
   1  -6  -6   93.44    6.94
   1   6  -6   94.85    4.77
   1   6  -6   84.38    8.09
  -1  -6   6   80.36    7.87
   1  -6  -5  226.82    9.52
  -1   6   5  266.52    9.33
   1   6  -5  249.72   10.75
  -1  -6   5  244.14   10.67
   1   6  -5  272.14    7.06
  -1  -6   5  283.66    7.47
  -1   6   4  132.22    7.68
   1  -6  -4  114.38    8.07
   1   6  -4  126.67    8.77
  -1  -6   4  121.35    8.55
  -1   6   3   67.76    6.57
   1   6  -3   49.10    3.75
  -1  -6   3   59.81    4.81
  -1   6   3   65.37    3.60
   1  -6  -3   58.33    3.47
   1  -6  -3   39.00    6.33
  -1  -6   2   38.04    3.96
   1   6  -2   38.54    3.45
  -1   6   2   33.36    2.83
   1  -6  -2   42.40    3.01
   1   6  -1  122.53    4.73
   1  -6  -1  111.46    3.75
  -1   6   1   96.31    3.45
  -1   6   1  117.62    7.87
   1  -6  -1   82.89    7.56
   1   6  -1  119.94    8.49
  -1  -6   1  130.59    8.69
  -1   6   0  339.79   11.07
   1  -6   0  399.75   12.22
   1  -6   0  372.79    5.80
  -1   6   0  387.57    5.93
  -1  -6   0  357.90   11.95
   1  -6   1  115.70    8.59
  -1   6  -1  122.63    8.24
   1   6   1  103.36    4.30
  -1   6  -1   83.37    3.23
  -1  -6  -1  117.54    4.90
  -1  -6  -2   25.63    3.41
   1   6   2   20.54    3.12
   1  -6   3   93.92    7.85
  -1  -6  -3  109.63    4.74
   1   6   3  103.58    4.39
  -1  -6  -3  121.36    7.84
   1   6   3  119.73    7.68
  -1  -6  -4  101.56    4.76
   1   6   4  111.37    4.95
  -1  -6  -5  139.47    7.68
   1   6   5  147.71    7.63
  -1   6  -5  177.95    9.58
   1  -6   5  170.45    9.37
  -1  -6  -6   55.65    4.46
   1   6   6   59.28    4.36
  -1   6  -6   61.42    4.15
   1  -6   7  100.35    7.90
  -1   6  -7   92.28    7.59
   1   6   7  108.04    6.36
  -1  -6  -7   98.72    6.18
  -1  -6  -7   85.89    6.33
   1   6   7   96.97    6.45
  -1   6  -8  101.21    7.88
   1  -6   8  116.96    8.42
  -1  -6  -8   96.67    6.65
  -1  -6  -8   98.23    6.45
   1   6   8  107.50    6.42
  -1   6  -9   69.07    7.47
  -1  -6  -9   57.63    5.68
   1   6   9   67.42    5.56
   1  -6  10   66.24    7.21
   1   6  10   73.49    5.28
  -1   6 -10   84.05    7.54
  -1  -6 -11   28.84    4.48
   1   6  11   35.14    4.46
   1  -6  11   11.95    5.67
  -1   6 -11   41.40    6.23
  -1  -6 -12   31.72    4.31
   1   6  12   42.82    4.44
   1  -6  12   21.02    6.01
  -1   6 -12   40.19    6.41
  -1  -6 -13   34.40    4.11
   1  -6  13   37.03    6.13
  -1   6 -13   55.15    6.94
   1   6  13   49.98    4.30
  -1  -6 -14   18.03    3.63
   1   6  14   35.77    3.94
   1  -6  14   38.86    6.29
  -1   6 -14   37.27    6.31
  -1  -6 -15   25.55    3.56
   1   6  15   29.17    3.62
   1  -6  15   36.37    5.90
  -1  -6 -16   28.78    3.40
   1   6  16   25.85    3.45
  -1   6 -16   30.13    5.82
   1  -6  16   42.83    6.23
  -1   6 -17   22.49    5.65
   1  -6  17   31.76    5.52
   1   6  17   37.32    3.16
  -1  -6 -17   32.05    3.24
   1   6  18    1.65    0.24
  -1   6 -18   20.12    5.67
  -1  -7  15   11.89    4.92
   1   7 -15    8.39    4.72
  -1   7  15    3.03    3.16
   1  -7 -15    0.21    3.23
   1   7 -14    9.44    4.98
  -1  -7  14   14.05    5.16
  -1   7  14    7.98    3.32
   1  -7 -14    5.12    3.76
  -1  -7  13    4.99    4.71
   1   7 -13   17.28    5.65
  -1   7  13   22.84    3.96
   1  -7 -13   21.39    4.13
   1   7 -12    5.87    5.01
  -1  -7  12   -3.78    4.16
   1  -7 -12    8.28    3.95
  -1  -7  12   10.40    3.83
  -1  -7  11   10.04    4.78
   1   7 -11    5.36    5.22
   1  -7 -11    3.14    3.96
  -1   7  11   15.25    4.01
  -1  -7  11    8.70    3.44
   1   7 -11    9.52    3.55
   1   7 -10    0.37    4.69
  -1  -7  10   17.56    5.26
  -1  -7  10    0.86    3.40
   1   7 -10    9.83    3.34
  -1  -7   9   12.58    5.02
   1   7  -9   14.62    5.40
   1   7  -9   15.52    3.47
  -1  -7   9   21.85    3.97
   1  -7  -9   28.15    4.99
  -1   7   9   22.61    4.48
  -1  -7   8   24.07    3.67
   1   7  -8   12.83    3.14
  -1  -7   8   14.83    4.97
   1   7  -8   16.07    5.39
  -1  -7   7    6.71    2.93
   1   7  -7   11.24    2.84
  -1  -7   7    5.55    4.78
   1   7  -7    0.35    4.60
   1  -7  -7   11.40    5.04
  -1   7   7   14.20    4.52
  -1  -7   6    0.34    4.92
   1   7  -6    8.52    4.82
  -1  -7   6    4.80    3.24
   1   7  -6    4.70    2.64
  -1   7   6   10.31    4.31
  -1  -7   5   18.64    5.56
   1   7  -5   11.30    4.96
  -1  -7   5   14.55    3.32
   1   7  -5    8.77    2.60
   1  -7  -5   11.13    4.71
  -1   7   5   23.87    4.79
  -1   7   5    8.07    2.95
   1  -7  -5   11.21    3.15
  -1  -7   4    3.59    5.09
   1   7  -4    8.10    4.61
  -1   7   4   15.29    2.56
   1  -7  -4    6.63    2.36
   1   7  -4   10.40    2.65
  -1  -7   4   18.67    3.65
   1  -7  -4   11.09    4.91
  -1   7   4   25.25    5.07
  -1  -7   3   24.94    5.67
   1   7  -3   18.94    5.33
  -1   7   3   11.93    2.32
   1  -7  -3   20.37    2.47
  -1  -7   3   35.61    3.69
   1   7  -3   26.39    3.16
   1  -7  -3   39.61    5.93
  -1   7   2   45.76    2.81
   1  -7  -2   18.88    2.46
  -1  -7   2   35.36    3.70
   1   7  -2   35.60    3.12
  -1  -7   2   45.42    6.08
   1   7  -2   27.67    5.82
   1  -7  -2   30.44    5.69
  -1   7   2   45.81    5.90
   1  -7  -1   32.50    2.69
  -1   7   1   43.78    2.63
   1   7  -1   44.19    3.35
  -1  -7   1   35.04    3.71
  -1  -7   1   46.60    6.09
   1   7  -1   50.28    6.30
   1  -7  -1   54.28    6.31
   1  -7   0   19.19    2.56
  -1   7   0   43.25    2.95
  -1  -7   0   20.46    3.50
   1   7   0   28.24    5.60
  -1  -7   0   37.66    6.01
  -1   7   0   44.25    5.97
   1  -7   0   28.03    5.91
  -1  -7  -1   88.53    7.20
   1   7   1   74.42    6.69
  -1   7  -2   44.42    2.83
  -1  -7  -2   32.25    5.70
   1   7   2   47.28    5.82
  -1   7  -2   52.96    6.57
   1  -7   2   55.05    6.58
  -1  -7  -2   25.80    3.19
   1  -7   2   50.18    3.19
   1   7   2   47.76    3.31
  -1  -7  -3   24.15    5.16
   1   7   3   33.67    5.33
  -1   7  -3   31.99    2.68
  -1  -7  -3   38.82    3.49
   1   7   3   38.90    3.31
  -1   7  -3   36.73    5.98
   1  -7   3   38.40    5.94
   1   7   4   17.11    4.67
  -1  -7  -4   12.45    4.70
   1  -7   4    5.51    4.92
  -1   7  -4   13.12    5.28
   1  -7   4   14.29    2.71
  -1   7  -4   10.89    2.30
   1   7   4   12.43    2.79
  -1  -7  -4    8.91    2.82
   1   7   5    5.28    4.34
   1  -7   5    2.31    4.95
  -1   7  -5   16.41    5.40
   1  -7   5   11.05    2.51
  -1   7  -5   12.00    2.37
  -1  -7  -5    2.63    2.53
  -1  -7  -6   19.15    4.76
   1   7   6    5.83    4.11
  -1  -7  -6   16.63    3.04
   1   7   6   14.28    2.92
   1  -7   6   13.52    2.89
  -1   7  -6   17.69    2.93
   1  -7   6   15.56    5.25
  -1   7  -6   22.22    5.39
  -1  -7  -7   14.31    4.41
   1   7   7   25.62    4.59
  -1  -7  -7   36.88    4.06
   1  -7   7   22.82    5.23
  -1   7  -7   32.32    5.74
  -1   7  -7   28.37    3.27
   1  -7   7   26.29    3.51
   1   7   8    7.95    3.98
  -1  -7  -8   12.95    4.09
   1   7   8   19.17    4.28
  -1  -7  -8    7.14    3.60
   1  -7   8    6.37    4.82
  -1   7  -8   13.24    5.37
   1  -7   8   14.74    3.63
  -1  -7  -9   31.53    4.56
   1   7   9   26.56    4.25
  -1  -7  -9   24.94    4.52
   1   7   9   25.29    4.80
   1  -7   9   20.24    5.48
  -1   7  -9   29.80    5.89
   1   7  10    0.21    3.36
  -1  -7 -10   18.82    3.94
   1   7  10    6.37    4.32
   1  -7  10   23.97    5.57
  -1   7 -10   16.27    5.31
   1   7  11   16.34    3.77
  -1  -7 -11   11.07    3.57
   1  -7  11    6.39    4.81
  -1   7 -11    7.77    4.79
   1   7  12   -2.56    2.96
  -1  -7 -12    8.58    3.56
   1  -7  12    9.58    4.72
  -1   7 -12   -7.97    4.42
  -1  -7 -13    7.65    3.39
   1   7  13    6.05    3.04
  -1   7 -13    7.36    5.20
   1  -7  13   10.54    4.81
   1   7  14    2.18    2.85
  -1  -7 -14    6.96    3.04
  -1   7 -14   -0.83    4.76
   1  -7  14    5.16    4.72
   1   7  15    5.57    2.92
  -1  -7 -15    4.80    3.11
  -1   7 -15    2.99    4.21
   1  -7  15   -4.88    4.24
  -1  -8  10   30.15    5.76
   1   8 -10   35.41    6.08
   1   8 -10   16.78    3.48
  -1  -8  10   21.56    3.87
   1  -8 -10   24.88    5.03
  -1   8  10   39.73    4.86
   1   8  -9   20.16    5.29
  -1  -8   9   23.76    5.56
   1  -8  -9   11.16    4.71
  -1   8   9   11.80    4.03
  -1  -8   8   27.31    3.70
   1   8  -8   18.76    3.12
  -1  -8   8   31.19    5.76
   1   8  -8   23.69    5.50
   1  -8  -8   24.84    5.01
  -1   8   8   28.74    4.68
   1   8  -7   18.80    5.33
  -1  -8   7   11.13    5.13
  -1   8   7   23.24    3.88
   1   8  -7   12.88    2.72
  -1  -8   7   25.94    4.18
   1  -8  -7   10.67    4.40
  -1   8   7   11.28    4.30
  -1  -8   6   43.12    6.23
   1   8  -6   45.80    6.27
   1  -8  -6   33.81    3.88
  -1   8   6   37.86    4.00
  -1  -8   6   36.78    4.06
   1   8  -6   35.74    3.64
   1  -8  -6   45.22    5.60
  -1   8   6   55.69    5.57
  -1  -8   5   16.23    5.18
   1   8  -5   10.65    5.24
  -1   8   5   16.23    2.69
  -1  -8   5   12.96    3.15
   1   8  -5   14.55    3.04
   1  -8  -5   15.66    4.90
  -1   8   5   15.86    4.50
   1  -8  -4   54.83    3.37
  -1   8   4   56.03    3.30
  -1   8   4   77.93    6.37
   1   8  -4   53.24    3.74
  -1  -8   4   74.41    5.00
   1   8  -4   61.72    6.74
  -1  -8   4   65.97    6.68
   1  -8  -4   57.40    6.02
   1   8  -3   13.84    2.74
  -1  -8   3   16.87    3.18
  -1  -8   3   14.25    5.25
   1   8  -3   18.23    5.21
   1  -8  -3   16.46    2.40
  -1   8   3   11.44    2.24
   1  -8  -3    1.93    4.51
  -1   8   3   17.56    4.60
  -1  -8   2   43.16    3.96
   1   8  -2   30.41    2.77
  -1   8   2   27.41    2.44
   1  -8  -2   32.33    2.57
   1   8  -2   38.69    5.57
  -1   8   2   48.47    5.59
   1  -8  -2   27.22    5.22
  -1  -8   1   18.44    3.10
   1   8  -1   12.87    2.41
  -1  -8   1    9.57    4.55
   1   8  -1    5.99    4.50
  -1   8   1   19.83    4.82
   1  -8  -1    6.69    4.81
  -1   8   0   39.42    2.81
  -1  -8   0   43.66    3.70
   1   8   0   37.89    3.36
  -1   8   0   35.80    5.38
   1  -8   0   42.94    5.93
  -1  -8   0   40.23    5.41
   1   8   0   34.11    5.07
   1  -8   1   19.69    2.50
  -1   8  -1   12.29    2.03
   1   8   1    8.88    2.27
  -1  -8  -1   17.40    2.83
  -1   8  -1   20.90    4.90
   1  -8   1    8.34    4.87
  -1  -8  -1   16.44    4.68
   1   8   1    3.80    3.82
  -1   8  -2   31.10    2.45
  -1  -8  -2   25.10    3.18
   1   8   2   27.55    2.84
  -1   8  -2   34.19    5.53
   1  -8   2   35.73    5.67
  -1  -8  -2   26.63    4.94
   1   8   2   37.98    5.23
   1  -8   3   10.81    4.69
  -1   8  -3   16.98    4.86
  -1  -8  -3    9.30    2.60
   1   8   3    9.99    2.59
  -1   8  -3    4.80    1.93
  -1  -8  -3    9.74    4.61
   1   8   3   12.33    4.22
  -1  -8  -4   46.33    3.69
   1   8   4   47.97    3.48
   1  -8   4   63.97    6.91
  -1   8  -4   42.78    2.90
   1  -8   4   60.71    3.46
  -1  -8  -4   29.40    5.21
   1   8   4   54.77    5.60
  -1  -8  -5    5.39    4.01
   1   8   5    0.29    3.78
   1  -8   5    7.89    5.07
  -1   8  -5   17.89    5.04
  -1   8  -5   12.69    2.24
  -1  -8  -5   10.49    2.77
   1   8   6   28.92    3.37
  -1  -8  -6   20.04    3.13
  -1   8  -6   34.86    2.91
   1  -8   6   34.44    2.79
   1  -8   6   32.63    5.76
  -1   8  -6   31.80    5.59
  -1  -8  -6   14.87    4.28
   1   8   6   36.03    4.85
  -1  -8  -7   21.13    3.11
  -1   8  -7   26.86    3.13
   1  -8   7   22.73    5.46
  -1   8  -7   20.96    5.47
  -1  -8  -7   12.82    4.37
   1   8   7   10.51    4.06
   1   8   8   32.82    3.98
  -1  -8  -8   43.14    4.65
  -1   8  -8   33.43    3.41
   1  -8   8   22.33    2.83
   1  -8   8   41.52    6.11
  -1   8  -8   47.79    6.37
  -1  -8  -8   18.82    4.11
   1   8   8   21.19    4.26
   1   8   9   18.48    4.21
  -1  -8  -9    6.99    3.78
   1  -8   9    9.32    2.48
   1  -8   9    0.81    4.69
  -1   8  -9    8.29    5.24
  -1  -8  -9   16.99    4.25
   1   8   9    6.86    3.89
  -2   0  26    9.90    3.60
   2   0 -26    9.04    4.45
  -2   0  25   -5.48    3.53
   2   0 -25   10.70    4.72
  -2   0  24   30.01    4.79
   2   0 -24   36.85    5.75
  -2   0  23   10.14    4.34
   2   0 -23   -2.34    4.92
  -2   0  22   20.58    4.77
  -2   0  21  -12.01    4.19
  -2   0  20   53.97    5.92
  -2   0   3   14.81    3.60
   2   0  -3   11.46    3.62
   2   0  -2 7390.46   20.28
  -2   0   2 6199.86   19.11
   2   0  -1   79.74    3.50
  -2   0   1   90.38    3.54
  -2   0   0 1177.04    7.93
   2   0   0 1097.91    7.82
  -2   0  -1   84.14    3.22
   2   0   1   68.77    3.18
  -2   0  -2 3151.52   13.54
   2   0   2 3393.50   13.92
  -2   0  -3   30.12    4.17
   2   0   3   19.97    4.07
  -2   0  -7   79.73   12.38
  -2   0  -8 1401.65   17.35
   2   0   8  896.08   16.90
  -2   0  -9  434.89   12.28
   2   0   9  486.55   13.14
   2   0  10 1198.64   16.14
  -2   0 -10 1287.71   16.03
  -2   0 -11   40.33    9.23
   2   0  11   32.39    7.93
   2   0  12 1263.68   17.35
  -2   0 -12  920.27   13.31
  -2   0 -13  171.53    8.53
   2   0  13  242.24    9.44
   2   0  14   78.30    6.36
  -2   0 -14   80.55    6.20
   2   0  15   45.27    5.85
  -2   0 -15   36.93    5.42
   2   0  16  100.54    6.28
  -2   0 -16   82.67    5.79
  -2   0 -17   16.61    4.52
   2   0  17   24.56    4.98
   2   0  18   35.21    4.70
  -2   0 -18   43.34    4.75
  -2   0 -19   26.99    4.47
   2   0  19   22.50    4.36
   2   0  20   46.00    4.72
  -2   0 -20   18.71    4.27
  -2   0 -21   17.40    4.19
   2   0  21    8.94    3.98
   2   0  22    8.44    3.70
  -2   0 -22    1.66    3.62
  -2   0 -23   -1.71    3.20
   2   0  23   -0.75    3.49
  -2   0 -24   17.14    3.98
   2   0  24    7.03    3.63
  -2   0 -25    1.49    3.49
   2   0  25    5.66    3.30
  -2  -1  25    7.12    3.69
   2   1 -25    0.87    4.20
  -2  -1  24    6.51    3.85
   2   1 -24    3.13    4.53
  -2  -1  23   16.50    4.33
   2   1 -23   28.02    5.53
  -2  -1  22    6.95    4.24
   2   1 -22    0.81    4.67
  -2  -1  21   16.70    4.62
   2   1 -21   30.26    5.66
   2   1 -20   16.03    5.53
  -2  -1  20    0.22    4.30
   2   1 -19   23.28    5.47
  -2  -1  19   31.26    5.11
   2   1 -18   11.64    5.60
  -2  -1  18    6.63    4.92
  -2  -1  17   41.78    5.82
   2   1 -17   30.40    6.34
   2   1 -16   58.62    6.84
  -2  -1  16   37.53    5.78
   2   1 -15   33.79    6.28
  -2  -1  15    8.94    5.29
  -2  -1  14   16.60    5.80
   2   1 -14   43.95    6.58
  -2  -1  13  154.16    8.35
   2   1  -5  238.52    6.50
  -2  -1   5  327.03    7.21
   2   1  -4   43.19    3.88
  -2  -1   4   49.74    4.19
   2   1  -3 3593.96   17.19
  -2  -1   3 3801.28   17.47
  -2   1   2  442.36    5.60
  -2  -1   2  461.91    6.85
  -2  -1   1 1653.57   10.86
   2   1  -1 1449.63   10.38
   2  -1   0 1237.69    6.59
  -2   1   0 1337.11    6.56
  -2  -1  -1   36.12    2.88
   2   1   1   30.29    2.82
  -2   1  -2  373.30   18.31
   2   1   2  396.09    5.94
  -2  -1  -2  407.72    6.02
   2  -1   2  407.80    5.46
   2  -1   3  304.45   11.87
  -2   1  -3  496.57   13.09
   2   1   4  115.75    5.52
  -2  -1  -4   86.92    4.90
  -2   1  -5  191.68    9.08
   2  -1   5  201.70    9.14
  -2   1  -6  205.01    9.66
   2  -1   6  206.83    9.32
   2  -1   7  912.77   16.32
  -2   1  -7  637.09   12.94
   2  -1   8  107.99    7.81
  -2   1  -8   92.15    7.69
  -2   1  -9   73.68    7.30
   2  -1   9   65.37    7.14
   2  -1  10  417.09   10.53
  -2   1 -10  445.42   10.66
   2  -1  11  144.91    7.98
  -2   1 -11  113.27    7.60
   2  -1  12  288.21    9.09
  -2   1 -12  251.27    8.69
   2   1  13  258.01   11.35
  -2  -1 -13  648.32   11.73
   2   1  14   -3.20    6.59
   2  -1  14   11.27    5.13
  -2   1 -14   18.67    5.39
  -2  -1 -15  176.73    7.23
  -2   1 -15  136.28    6.85
   2  -1  15  174.42    7.31
   2  -1  16   36.45    5.36
  -2   1 -16   35.15    5.58
  -2  -1 -16   44.36    5.99
   2   1  16   11.40    5.67
  -2  -1 -17   88.20    5.38
   2  -1  17   87.39    6.30
   2   1  18   28.96    4.84
  -2  -1 -18   18.74    4.27
   2  -1  18   29.62    5.25
  -2   1 -18   30.74    5.39
  -2  -1 -19   30.50    4.12
   2   1  19   39.38    4.64
   2  -1  19   30.22    5.00
  -2   1 -19   39.68    5.29
   2   1  20   25.37    4.33
  -2  -1 -20   16.03    3.70
  -2   1 -20   25.50    5.03
   2  -1  20   20.56    4.78
   2   1  21   23.54    4.08
  -2  -1 -21   26.12    3.81
  -2   1 -21   26.08    4.93
   2  -1  21   32.51    4.92
   2   1  22   10.93    3.63
  -2  -1 -22   17.84    3.55
   2  -1  22   13.54    4.36
   2   1  23    8.42    3.39
   2  -1  23    6.35    4.10
  -2  -1 -23    7.15    3.44
  -2   1 -23    1.68    3.92
   2   1  24   20.40    3.11
   2  -1  24   14.14    4.13
  -2   1 -24    8.50    3.89
  -2  -1 -24   15.66    3.34
   2  -1  25   -2.64    3.43
  -2   1 -25   -0.24    3.19
   2   2 -25   15.47    4.74
  -2  -2  25   27.73    5.46
   2   2 -24    5.57    4.61
  -2  -2  24    3.01    4.51
   2   2 -23   17.56    5.04
  -2  -2  23   30.39    5.34
   2   2 -22    1.37    4.36
  -2  -2  22    1.93    4.38
   2   2 -21   37.66    5.31
  -2  -2  21   22.46    4.96
   2   2 -20    6.28    4.65
  -2  -2  20   16.52    4.64
   2   2 -19    7.16    4.80
  -2  -2  19    4.23    4.35
   2   2 -18   48.82    6.08
  -2  -2  18   25.10    5.07
  -2  -2  17   19.62    5.04
   2   2 -17   25.76    5.89
  -2  -2  16   17.59    5.17
   2   2 -16   22.70    5.97
   2   2 -15  140.35    8.28
  -2  -2  15  100.89    7.05
  -2  -2  14   18.66    5.88
   2   2 -14   41.99    6.96
  -2  -2  13  211.18    8.84
   2   2 -13  243.08   10.06
   2   2 -12   41.61    6.78
  -2  -2  12   12.82    5.93
  -2  -2  11  103.62    7.16
   2   2 -11   95.96    7.42
   2   2 -10   21.19    6.40
  -2  -2  10   11.84    6.01
   2   2  -9   84.98    7.55
  -2  -2   9   74.41    7.30
  -2  -2   8  288.79    9.95
   2   2  -8  348.78   10.75
  -2  -2   7   23.16    7.21
   2   2  -7   63.87    7.74
   2   2  -6   65.58    4.69
   2   2  -6   71.60    7.62
   2   2  -5  145.48    5.45
  -2  -2   5  154.64    8.81
  -2  -2   4   59.60    4.13
   2   2  -4   65.35    4.02
  -2   2   3  508.70   18.24
   2  -2  -3  440.54   16.99
   2   2  -3  537.42    8.19
  -2  -2   3  570.12    8.16
   2  -2  -2  129.27    9.21
   2   2  -2  130.23    4.71
  -2  -2   1 1801.83   12.57
  -2   2   1 2078.54   22.62
   2   2   0  613.48    7.56
  -2  -2   0  713.58    8.34
  -2   2  -1 1966.83   21.55
   2  -2   1 1747.14   19.90
   2   2   2 1015.87    9.32
  -2  -2  -2 1187.40   10.20
   2   2   3 1496.72   11.85
  -2  -2  -3 1361.34   11.35
  -2  -2  -4   48.15    3.77
   2   2   4   58.11    3.90
  -2  -2  -5   41.14    4.86
   2   2   5   47.12    5.02
  -2   2  -6   81.37    7.32
   2  -2   6  146.62    8.18
  -2   2  -7  473.71   11.23
   2  -2   7  484.27   11.46
  -2   2  -8   84.81    7.49
   2  -2   8   64.16    7.24
  -2   2  -9  529.68   11.49
   2  -2   9  554.90   11.78
  -2   2 -10   70.39    6.77
   2  -2  10   77.18    6.97
   2  -2  11  187.21    8.05
  -2   2 -11  178.05    7.96
   2  -2  12   93.17    7.06
  -2   2 -12   96.56    7.41
   2  -2  13  292.04    9.77
  -2   2 -13  319.40   10.27
  -2   2 -14   96.63    7.48
   2  -2  14  116.15    7.72
   2  -2  15   66.21    6.79
  -2   2 -15   83.15    6.98
   2  -2  16   99.58    7.24
  -2   2 -16   70.34    6.77
  -2   2 -17   81.52    6.97
   2  -2  17  118.32    7.58
  -2  -2 -18   58.96    5.84
  -2   2 -18   21.11    5.55
   2   2  19   48.52    5.93
  -2  -2 -19   67.49    4.87
   2   2  20   38.77    5.35
   2  -2  20   27.05    5.55
  -2   2 -20   27.78    5.48
  -2  -2 -20   29.66    4.97
  -2  -2 -21   53.76    4.21
   2   2  21   57.01    5.28
   2  -2  21   55.04    5.97
  -2   2 -21   50.34    5.79
   2  -2  22   16.40    4.57
  -2   2 -22    2.31    4.17
  -2  -2 -22   10.86    3.34
   2   2  22   20.81    4.87
   2  -2  23   22.93    4.96
  -2   2 -23   35.28    5.08
   2  -2  24   -1.97    4.04
  -2   2 -24    6.44    4.10
   2  -2  25    6.61    4.25
  -2   2 -25   21.65    4.41
  -2  -3  24    6.56    4.35
   2   3 -24   -1.93    4.72
  -2  -3  23   12.97    4.70
   2   3 -23   -2.98    4.78
  -2  -3  22   17.43    4.91
   2   3 -22    3.99    5.11
  -2  -3  21    1.59    4.81
   2   3 -21   27.62    5.97
  -2  -3  20   32.44    6.05
   2   3 -20    7.73    5.20
  -2  -3  19   30.39    5.86
   2   3 -19   22.55    5.87
  -2  -3  18   27.84    5.97
   2   3 -18   24.06    5.92
  -2  -3  17   26.73    6.57
   2   3 -17   13.97    6.15
  -2  -3  16  150.87    9.42
   2   3 -16  161.00    9.10
  -2  -3  15   76.12    8.15
   2   3 -15   48.03    7.08
   2   3 -14   76.23    7.24
  -2  -3  14   53.30    7.22
   2   3 -13   33.45    6.15
  -2  -3  13   42.41    6.57
   2   3 -12   36.17    6.02
  -2  -3  12   15.90    5.39
  -2  -3  11    8.26    5.02
   2   3 -11   11.69    5.05
  -2  -3  10   12.21    5.10
   2   3 -10   27.63    5.35
  -2  -3   9    6.18    4.94
   2   3  -9   24.87    5.46
  -2  -3   8   25.02    5.58
   2   3  -8   48.41    6.22
  -2  -3   7   63.51    6.58
   2   3  -7   60.36    6.97
   2  -3  -6  352.66   11.60
  -2   3   6  348.98   11.97
  -2  -3   6  391.18    8.73
   2  -3  -5  273.59   10.57
  -2   3   5  289.99   11.03
  -2   3   4  753.98   15.23
  -2  -3   4  661.09    9.96
   2   3  -3   43.34    7.54
  -2  -3   3   43.38    7.66
   2   3  -2  781.94    9.67
  -2  -3   2  839.14   10.36
   2   3  -1   82.67    4.00
  -2  -3   1   92.47    4.38
  -2  -3   0 1011.92   15.56
  -2  -3   0 1086.35   11.18
  -2   3  -1  571.19   12.55
   2  -3   1  512.77   11.92
  -2  -3  -1  534.47   12.24
   2   3   1  514.33   11.98
  -2  -3  -2  117.54    8.12
   2   3   2   73.80    7.40
  -2  -3  -3   94.00    4.34
   2   3   3  112.74    4.54
  -2  -3  -4  659.04    9.22
   2   3   4  663.80    9.27
   2  -3   5  170.30    8.47
  -2   3  -5  171.61    8.49
  -2  -3  -5  142.13    5.41
  -2   3  -6  173.27    8.12
  -2  -3  -6  118.35    6.32
  -2   3  -7   32.11    6.09
   2  -3   7   23.51    5.82
   2   3   7   16.06    4.97
  -2   3  -8   62.38    6.48
   2  -3   8   43.78    6.04
   2  -3   9   45.07    6.03
  -2   3  -9   59.02    6.60
   2  -3  10  187.03    8.58
  -2   3 -10  115.90    7.55
   2  -3  11   61.34    6.76
  -2   3 -11   72.22    6.86
  -2   3 -12   45.00    6.31
   2  -3  12   60.88    6.82
  -2   3 -13   49.90    6.89
   2  -3  13   41.89    7.03
  -2   3 -14  372.99   11.59
   2  -3  14  413.32   12.08
   2  -3  15   27.83    6.71
  -2   3 -15   32.87    6.48
  -2   3 -16  123.74    8.28
   2  -3  16  129.60    8.11
   2  -3  17   11.70    5.72
  -2   3 -17   15.31    6.03
   2  -3  18   35.68    5.97
  -2   3 -18   32.92    5.87
   2  -3  19   25.91    5.81
  -2   3 -19   14.32    5.05
   2  -3  20   39.12    6.15
  -2   3 -20   38.89    5.61
   2  -3  21   18.85    5.46
  -2   3 -21   12.43    4.89
   2  -3  22    8.80    4.60
  -2   3 -22   26.66    4.94
   2  -3  23    6.33    4.30
  -2   3 -23   16.21    4.54
   2  -3  24   -0.61    3.78
  -2   3 -24    6.16    4.09
  -2  -4  23   17.91    4.93
   2   4 -23   -0.82    4.64
  -2  -4  22   -6.56    3.72
   2   4 -22    0.40    4.83
  -2  -4  21   13.24    5.05
   2   4 -21   15.31    5.44
  -2  -4  20   10.05    4.96
   2   4 -20    6.93    5.14
   2   4 -19   15.85    5.86
  -2  -4  19    8.59    4.71
  -2  -4  18   41.34    6.06
   2   4 -18   20.97    6.35
  -2  -4  17    7.06    5.82
   2   4 -17   19.10    6.31
  -2  -4  16   84.49    7.76
   2   4 -16   85.06    8.25
   2   4 -15   24.86    6.92
  -2  -4  15   24.03    6.25
  -2  -4  14   61.71    7.25
   2   4 -14   47.16    7.32
  -2   4  13   51.75    8.85
   2   4 -13   25.76    7.42
  -2  -4  13   38.20    7.02
  -2   4  12  178.75   10.45
   2  -4 -12  198.71   10.30
  -2  -4  12  181.13    9.84
   2   4 -12  194.83   10.53
   2   4 -11   41.91    7.73
  -2  -4  11   22.54    7.14
   2  -4 -11   46.91    7.62
  -2   4  11   30.41    7.81
  -2  -4  10  330.81   12.03
   2   4 -10  350.92   12.34
   2  -4 -10  372.70   11.13
  -2   4  10  364.52   11.51
  -2  -4   9   74.77    8.72
   2   4  -9   76.31    8.52
   2  -4  -8  572.76   13.44
  -2   4   8  515.82   14.29
  -2  -4   8  545.26   14.50
   2   4  -8  607.19   14.85
  -2  -4   8  628.95   11.83
  -2  -4   7  823.32   12.79
   2   4  -7  582.20   10.73
   2  -4  -6  530.33   12.19
  -2   4   6  529.95   12.36
  -2  -4   6  503.09    9.25
  -2  -4   6  587.15   14.40
   2   4  -6  565.48   13.57
   2   4  -5  236.59    6.38
  -2  -4   5  408.19    8.39
  -2  -4   4  389.24    8.21
  -2  -4   4  350.46   11.06
   2   4  -4  375.46   10.81
   2  -4  -4  378.13   10.60
  -2   4   4  360.01   10.46
   2  -4  -3   52.92    6.75
  -2  -4   3   36.97    6.98
   2   4  -2  691.42   13.01
  -2  -4   2  631.71   13.02
  -2  -4   1   76.00    7.40
   2   4  -1   85.88    7.09
  -2   4   1   77.32    7.20
   2  -4  -1   67.93    7.04
  -2  -4   1   75.32    4.24
   2   4  -1   71.85    3.89
  -2  -4   0  601.42    9.26
  -2  -4   0  589.43   12.13
   2   4   0  563.18   11.76
   2  -4   0  577.83   12.71
  -2   4   0  547.43   12.41
   2   4   1   71.35    3.57
  -2  -4  -1   77.47    3.85
   2   4   2  190.41    8.02
  -2  -4  -2  208.27    8.15
  -2   4  -2  243.01    9.27
   2  -4   2  220.68    8.94
   2   4   2  186.54    5.37
  -2  -4  -2  179.82    5.39
   2   4   3   70.17    3.88
  -2  -4  -3   60.64    3.86
   2   4   4  184.01    7.67
   2  -4   4  219.53    9.12
  -2   4  -4  239.96    9.53
  -2  -4  -4  197.98    5.68
   2   4   5   64.02    6.06
  -2  -4  -5   66.66    6.26
   2  -4   5   64.07    6.98
   2   4   6  304.10    8.65
  -2  -4  -6  262.95    8.55
   2  -4   6  346.80   11.03
  -2   4  -6  288.14   10.50
   2   4   7   32.30    5.46
  -2  -4  -7   36.26    5.73
  -2  -4  -7   47.30    5.56
   2   4   7   57.63    6.08
   2  -4   7   69.92    7.60
  -2   4  -7   68.32    7.57
  -2  -4  -8  228.33    7.86
   2   4   8  254.78    8.01
   2   4   8  235.55    9.30
  -2   4  -8  239.93   10.05
   2  -4   8  271.08   10.30
  -2  -4  -9   35.56    5.34
  -2   4  -9   40.54    6.76
   2  -4   9   49.64    6.91
  -2  -4 -10  115.75    6.40
  -2   4 -10  151.69    8.48
   2  -4  10  156.92    8.72
   2  -4  11   32.95    6.65
  -2   4 -11   56.16    7.04
   2  -4  12   64.56    7.21
  -2   4 -12   83.80    7.81
  -2   4 -13  107.05    8.35
   2  -4  13   95.28    7.89
   2  -4  14   41.80    6.70
  -2   4 -14   43.29    6.91
   2  -4  15   49.00    6.92
  -2   4 -15   55.85    6.61
   2  -4  16   33.63    6.46
  -2   4 -16   36.06    6.09
   2  -4  17   18.99    5.71
  -2   4 -17   14.55    5.22
   2  -4  18   16.20    5.49
  -2   4 -18    8.01    4.74
   2  -4  19   16.48    5.45
  -2   4 -19   14.08    4.83
   2  -4  20   22.71    5.34
  -2   4 -20    9.26    4.53
   2  -4  21    4.82    4.14
  -2   4 -21    4.57    4.25
   2  -4  22    2.29    4.26
  -2   4 -22   -1.67    3.94
  -2  -5  21   10.63    4.83
   2   5 -21   18.27    5.59
  -2  -5  20   12.72    4.93
   2   5 -20   13.80    5.32
  -2  -5  19   28.69    5.39
   2   5 -19   13.56    5.58
  -2   5  19   36.34    7.45
  -2  -5  18   13.38    4.81
   2   5 -18    8.57    5.41
  -2  -5  17   32.08    5.74
   2   5 -17   27.77    6.00
   2  -5 -17   31.46    6.74
  -2   5  17    9.11    6.13
  -2  -5  16    4.90    5.07
   2   5 -16   -1.86    4.86
   2  -5 -16   -0.22    5.15
  -2  -5  15    7.21    5.05
   2   5 -15   13.90    5.66
   2  -5 -14   12.91    5.37
  -2  -5  14   22.23    5.94
   2   5 -14    6.78    5.46
  -2  -5  13   19.83    5.84
   2   5 -13   51.12    7.13
   2  -5 -12   35.09    7.13
  -2  -5  12   27.24    5.94
   2   5 -12   15.69    5.89
  -2  -5  11   26.07    6.25
   2   5 -11   12.38    6.17
  -2  -5  11   18.89    5.18
  -2   5  10   31.62    5.84
   2  -5 -10   41.30    5.85
  -2  -5  10   24.08    6.37
   2   5 -10   25.59    6.71
   2   5 -10   28.35    4.53
  -2  -5   9   16.30    6.25
   2   5  -9   19.29    6.32
   2   5  -9    6.27    4.08
  -2  -5   9    5.71    3.92
  -2  -5   8    8.76    5.89
   2   5  -8   32.75    6.55
  -2   5   8   39.65    5.99
   2  -5  -8   35.13    5.84
  -2  -5   8   34.17    4.67
   2   5  -8   40.43    4.80
   2   5  -7   32.30    6.75
  -2  -5   7   13.66    6.22
   2  -5  -7   36.88    5.98
  -2   5   7   33.29    5.96
   2   5  -7   27.69    3.79
  -2  -5   6    5.84    5.88
   2   5  -6   22.81    6.42
   2   5  -5   54.67    4.29
  -2  -5   5   45.04    6.90
   2   5  -5   43.64    6.77
   2  -5  -5   40.51    6.17
  -2  -5   4   41.69    4.21
  -2  -5   4   22.83    6.46
   2   5  -4   35.13    6.84
   2   5  -4   30.31    3.70
  -2   5   4   44.30    6.18
   2  -5  -4   45.80    6.26
  -2  -5   3  263.58    7.34
   2   5  -3  223.27    6.26
   2   5  -3  266.76   10.97
  -2  -5   3  248.19   10.45
  -2   5   3  258.49    9.41
   2  -5  -3  241.33    9.27
  -2   5   2  135.39    3.97
   2   5  -2  130.65    4.89
   2   5  -2  149.85    9.01
  -2   5   2  128.04    7.88
   2  -5  -2  104.02    7.37
  -2  -5   1   22.70    3.41
   2   5  -1   18.75    3.05
  -2   5   1   19.68    1.74
   2  -5  -1   22.07    1.88
   2  -5   0   89.17    2.28
   2   5   0   76.91    4.20
  -2  -5   0   67.86    4.53
  -2  -5   0   71.88    7.33
   2   5   0   98.66    7.62
   2  -5   0   89.42    7.06
  -2   5   0   81.04    7.11
  -2   5  -1   31.48    1.80
   2  -5   1   23.59    1.76
  -2  -5  -1   20.19    2.98
   2   5   1   19.61    2.80
  -2  -5  -1   20.22    6.46
   2   5   1   40.76    6.24
   2   5   2   96.53    4.30
   2  -5   2  112.21    8.01
  -2   5  -2  104.09    7.85
  -2  -5  -2   91.91    4.50
  -2  -5  -2   96.17    7.62
   2   5   2   99.53    7.12
  -2  -5  -3   25.30    6.15
   2   5   3   48.65    5.87
   2  -5   3   42.06    2.60
  -2  -5  -4   36.78    3.75
   2   5   4   50.89    3.86
  -2   5  -4   30.74    6.30
   2  -5   4   57.03    6.98
  -2  -5  -4   54.44    6.39
   2   5   4   26.88    5.05
   2  -5   5   30.49    6.39
   2   5   5   21.76    3.31
  -2  -5  -5   15.63    3.23
   2   5   5   14.35    4.59
  -2  -5  -5   33.72    5.70
   2   5   6   24.25    4.58
  -2  -5  -6   22.00    3.54
   2   5   6   19.99    3.75
   2  -5   6    6.04    5.86
  -2   5  -6   25.31    6.16
   2   5   7    9.18    4.28
  -2  -5  -7   13.87    4.73
   2   5   8   12.32    4.28
  -2  -5  -8   26.08    5.01
   2   5   8   20.55    5.11
  -2  -5  -8    5.37    4.48
   2  -5   8   15.41    6.05
  -2   5  -8   27.87    6.38
   2   5   9   28.77    4.59
  -2  -5  -9   30.22    4.80
   2   5   9   33.76    5.61
   2  -5  10   64.29    7.30
  -2   5 -10   66.59    7.57
  -2  -5 -10   64.99    5.16
   2   5  10   68.81    5.19
  -2  -5 -11   38.85    4.60
   2   5  11   50.52    4.88
  -2  -5 -12   10.74    4.14
   2   5  12   25.57    4.36
   2  -5  12   31.90    6.91
  -2   5 -12   38.34    6.67
  -2   5 -13  125.13    8.41
  -2  -5 -13  110.81    5.59
   2   5  14   24.23    4.14
  -2  -5 -14   17.51    4.12
   2  -5  14   12.44    6.11
  -2   5 -14   29.97    6.23
  -2  -5 -15   40.67    4.35
   2   5  15   48.39    4.50
   2  -5  15   21.69    5.93
  -2   5 -15   50.64    6.44
  -2  -5 -16   45.71    4.39
   2  -5  16   48.57    6.63
  -2   5 -16   38.77    5.76
   2  -5  17    6.51    4.90
  -2   5 -17    7.43    4.52
  -2  -5 -18    5.96    3.15
   2  -5  18    7.23    4.78
  -2   5 -18   11.72    4.51
   2  -5  19    6.65    4.38
  -2   5 -19   18.66    4.70
   2  -5  20   19.51    4.88
  -2   5 -20    3.95    4.32
  -2  -6  18    2.03    4.52
   2   6 -18    4.70    4.97
  -2   6  18   13.02    4.30
  -2  -6  17   29.57    6.01
   2   6 -17   18.40    5.77
  -2   6  17    7.93    4.66
   2  -6 -17   22.48    5.50
  -2  -6  16   21.25    5.76
   2   6 -16   27.82    6.04
   2  -6 -16   40.52    6.53
  -2   6  16   16.61    4.75
  -2  -6  15   15.87    5.55
   2   6 -15   10.79    5.48
  -2   6  15    7.60    4.56
  -2  -6  14   30.00    6.26
   2   6 -14   19.54    6.15
  -2   6  14   33.25    5.17
   2  -6 -14   26.40    4.94
  -2  -6  13   24.63    6.26
   2   6 -13   14.88    6.14
  -2   6  13   26.88    5.04
   2  -6 -13   20.41    4.68
   2  -6 -12   62.80    5.96
  -2   6  12   74.83    6.30
  -2  -6  12   79.91    6.15
  -2  -6  12   75.53    7.77
   2   6 -12   87.96    7.94
  -2  -6  11   39.56    6.63
   2   6 -11   38.20    6.43
   2  -6 -11   20.95    5.13
  -2   6  11   23.40    5.08
   2   6 -11   19.21    4.41
  -2  -6  11   31.24    4.94
  -2  -6  10   38.13    6.78
   2   6 -10   20.96    6.15
  -2   6  10   27.28    5.21
   2  -6 -10   28.39    5.27
   2   6 -10   18.17    4.18
  -2  -6  10   30.88    4.67
   2  -6  -9   60.48    6.25
  -2  -6   9   52.99    7.33
   2   6  -9   44.82    4.77
  -2  -6   9   69.42    5.45
  -2   6   9   56.99    6.03
  -2   6   8   71.34    6.48
   2  -6  -8   89.78    6.99
  -2  -6   8   85.37    8.19
   2   6  -8   88.88    8.04
  -2  -6   7   80.06    5.07
   2   6  -7   80.76    4.72
   2  -6  -6   47.55    6.29
  -2   6   6   94.03    7.15
  -2  -6   6   99.59    8.39
   2   6  -6  100.78    8.45
   2   6  -5  129.12    5.62
  -2   6   5  157.15    8.53
  -2  -6   4  108.31    8.70
   2  -6  -4   88.07    7.10
  -2   6   4   85.28    7.43
  -2   6   3   75.36    7.34
  -2  -6   3   85.45    5.34
   2   6  -3   52.66    4.24
  -2  -6   3   94.18    8.39
   2  -6  -3   64.36    6.89
   2   6  -3   80.59    7.93
  -2   6   3   66.24    3.88
   2  -6  -2  126.17    3.68
  -2  -6   2  128.10    5.77
   2   6  -2  117.37    4.89
   2  -6  -2  127.19    8.43
  -2  -6   1  265.36    7.42
  -2   6   1  276.71   11.00
  -2  -6   1  311.87   11.89
   2   6  -1  330.63   11.81
   2  -6   0   19.63    2.07
  -2   6   0   24.23    2.08
   2   6   0   40.23    3.90
  -2  -6   0   33.88    4.20
  -2  -6   0   51.70    7.53
   2  -6   1  132.11    8.72
   2   6   1  124.18    8.60
   2  -6   1  103.26    3.10
   2   6   1  102.91    4.61
  -2  -6  -1   99.88    4.82
  -2   6  -1  101.72    2.77
  -2   6  -2  128.48    8.80
   2  -6   2  125.46    8.95
  -2  -6  -2  149.40    9.03
   2   6   2  138.23    8.77
  -2  -6  -3  109.30    4.91
   2   6   3  117.07    4.98
   2  -6   3   95.56    3.39
  -2   6  -3  109.30    3.27
   2  -6   3  137.64    9.11
  -2  -6  -3  130.90    8.45
  -2   6  -4  116.92    8.63
   2  -6   4   98.37    8.17
  -2  -6  -4   99.07    7.67
   2   6   4  105.78    7.41
  -2  -6  -5   64.77    6.65
  -2  -6  -5   65.88    4.49
   2   6   5   62.38    4.52
   2   6   5   90.47    7.02
  -2   6  -5   77.69    7.60
   2  -6   5   86.39    7.93
   2   6   6   39.22    5.94
  -2  -6  -6   55.80    4.51
   2  -6   6   54.77    7.17
  -2   6  -6   41.90    7.09
  -2  -6  -7   16.13    5.49
   2   6   7   27.47    5.60
  -2  -6  -7   21.12    3.83
   2   6   7   25.49    4.00
   2  -6   7   34.71    6.89
  -2   6  -7   34.90    7.05
   2   6   8  155.06    7.14
  -2  -6  -8  132.78    7.12
   2  -6   8  157.06    9.74
  -2   6  -8  165.53    9.72
  -2  -6  -9   47.59    5.94
  -2  -6  -9   47.52    5.61
   2   6   9   58.37    6.21
   2   6   9   65.76    6.19
   2  -6   9   75.44    8.14
  -2   6  -9   62.26    7.74
   2   6  10  102.48    7.29
   2  -6  10  121.15    8.99
  -2   6 -10   84.89    7.62
   2   6  10  107.90    6.26
  -2  -6 -10  109.50    6.92
   2  -6  11   12.22    6.40
  -2   6 -11   16.04    5.68
  -2  -6 -11   12.84    4.71
   2   6  11   20.92    4.26
   2  -6  12   59.70    7.43
  -2   6 -12   52.84    6.78
  -2  -6 -12   54.16    5.64
   2   6  12   41.87    4.44
   2  -6  13   49.98    6.75
  -2   6 -13   35.32    6.10
  -2  -6 -13   45.92    5.28
   2  -6  14   11.35    5.42
  -2   6 -14   10.32    5.23
  -2  -6 -14   10.12    4.16
   2   6  14    3.13    3.15
   2  -6  15   12.85    5.33
  -2   6 -15   29.75    5.97
   2   6  15   14.61    3.29
  -2  -6 -15   17.99    4.14
   2  -6  16    4.48    4.99
  -2   6 -16    0.74    4.44
   2   6  16    0.72    3.03
  -2  -6 -16    7.03    3.71
   2  -6  17    9.45    5.09
  -2   6 -17   25.64    5.50
   2  -6  18    9.94    4.91
  -2   6 -18   16.91    5.05
  -2  -7  15    0.86    4.61
   2   7 -15   12.32    5.03
   2  -7 -15    6.63    3.95
  -2   7  15   12.57    4.09
  -2  -7  14   23.19    5.43
   2   7 -14   16.80    5.41
  -2  -7  14    6.91    4.15
   2  -7 -14    2.75    4.14
  -2   7  14   14.72    4.11
  -2  -7  13    0.42    4.41
   2   7 -13   11.38    5.04
  -2  -7  13   23.92    4.36
   2   7 -13   17.59    4.09
  -2   7  13   16.82    4.22
   2  -7 -13   11.07    4.32
  -2  -7  12    9.40    5.12
   2   7 -12   10.73    5.24
   2   7 -12   -2.99    3.04
  -2  -7  12   14.89    4.18
   2  -7 -12   18.78    4.45
  -2   7  12   18.83    4.40
   2  -7 -11   13.01    4.28
   2   7 -11   10.51    3.47
  -2   7  11    3.97    3.69
  -2  -7  11    5.14    3.50
  -2  -7  11   12.47    5.27
   2   7 -11   10.09    5.29
  -2   7  10    6.40    4.15
   2   7 -10   10.64    3.39
  -2  -7  10   10.67    3.37
  -2  -7  10   16.28    5.53
   2   7 -10   24.48    5.80
   2  -7 -10   10.08    4.24
  -2   7   9    1.32    4.13
   2   7  -9    2.33    2.89
  -2  -7   9    7.81    5.03
   2   7  -9    0.39    4.77
   2  -7  -9    8.08    4.08
  -2   7   8    1.63    4.24
  -2  -7   8   -9.24    4.29
   2   7  -7   21.54    3.31
  -2  -7   7   16.69    3.85
   2  -7  -7   11.63    4.52
  -2   7   7   17.71    4.87
  -2  -7   7   15.14    5.64
   2   7  -7   15.86    5.36
  -2  -7   6   19.18    3.74
   2  -7  -6   15.17    4.70
  -2   7   6   22.01    4.91
  -2  -7   6    5.97    5.25
   2   7  -6   20.88    5.38
  -2  -7   5   19.30    3.54
   2   7  -5   14.00    3.14
  -2   7   5   12.68    4.91
  -2  -7   5    2.20    5.32
   2   7  -5   19.67    5.50
  -2   7   4   30.47    3.34
  -2  -7   4   34.81    6.18
   2   7  -4   44.20    6.27
  -2  -7   4   27.40    4.09
   2   7  -4   21.36    3.23
   2  -7  -4   24.20    5.56
  -2   7   4   27.79    5.62
  -2  -7   3   38.00    6.12
   2   7  -3   33.85    6.02
   2   7  -3   55.23    4.07
  -2   7   3   41.88    2.73
  -2   7   3   55.37    6.35
   2  -7  -3   51.59    6.40
  -2   7   2   11.00    1.95
  -2  -7   2   15.53    5.74
   2   7  -2   24.17    5.77
   2   7  -2    7.82    2.43
  -2  -7   2   15.63    3.58
   2  -7  -2    9.40    1.99
  -2   7   2   23.41    5.69
   2  -7  -2   31.48    6.09
   2   7  -1   10.58    2.69
  -2  -7   1    7.77    5.43
   2   7  -1   18.13    5.78
  -2   7   1   20.81    5.46
   2  -7  -1   20.98    5.78
   2  -7  -1   13.49    1.93
  -2   7   1   10.85    1.79
  -2   7   0   31.49    2.17
  -2  -7   0   37.05    6.27
   2   7   0   31.24    5.80
  -2  -7   0   27.33    3.74
   2  -7   0   33.99    2.23
   2  -7   0   38.97    6.19
  -2   7   0   42.56    6.03
   2   7   1   25.63    2.98
  -2  -7  -1   34.55    5.92
   2   7   1   16.84    5.41
  -2   7  -1   42.08    2.20
  -2  -7  -1   27.10    3.22
   2  -7   1   42.12    6.46
  -2   7  -1   27.17    5.72
  -2   7  -2   31.92    2.18
  -2  -7  -2   38.51    5.83
   2   7   2   50.57    6.16
   2   7   2   26.15    2.95
   2  -7   2   40.83    2.66
  -2  -7  -2   28.40    3.41
   2  -7   2   43.88    6.61
  -2   7  -2   51.41    6.79
   2   7   3   21.84    3.00
  -2  -7  -3   18.13    3.09
  -2  -7  -3   20.97    5.39
   2   7   3   20.46    5.07
  -2   7  -3   26.08    2.35
   2  -7   3   22.56    2.48
   2  -7   3   35.19    6.22
  -2   7  -3   37.71    6.50
   2   7   4   29.06    3.11
  -2  -7  -4    5.79    2.91
  -2  -7  -4   16.56    5.00
   2   7   4   25.94    5.05
   2  -7   4   24.87    2.50
  -2   7  -4   20.13    2.24
   2  -7   4   34.32    6.13
   2   7   5    6.35    2.75
  -2  -7  -5   15.18    3.02
  -2   7  -5   11.57    2.49
  -2  -7  -5   16.42    4.86
   2   7   5   11.79    4.51
   2  -7   5   12.42    2.57
  -2   7  -5   21.96    5.59
  -2  -7  -6   17.15    4.71
   2   7   6    3.13    4.22
   2  -7   6   19.20    2.84
   2  -7   6   18.06    6.15
  -2   7  -6   22.10    5.46
   2   7   6   15.14    3.05
  -2  -7  -6   16.97    3.10
   2   7   7    6.06    2.87
  -2  -7  -7    8.08    2.90
   2  -7   7   18.66    5.74
  -2   7  -7   25.75    5.61
  -2  -7  -7    2.78    4.27
   2   7   7   10.41    4.07
  -2  -7  -8    4.45    2.97
   2   7   8   14.46    3.49
   2  -7   8   24.51    5.85
  -2   7  -8    9.72    4.81
  -2  -7  -8    8.95    4.25
   2   7   8    9.14    3.98
   2  -7   9   15.33    5.64
  -2   7  -9   -4.73    4.15
  -2  -7  -9    0.79    3.82
   2   7   9    7.26    3.68
   2   7  10    7.67    4.32
  -2  -7 -10    6.85    3.77
   2  -7  10   13.61    5.29
  -2   7 -10   17.66    5.43
  -2  -7 -10    9.74    4.21
   2   7  10   11.07    3.87
   2   7  11   20.03    4.74
   2  -7  11   14.82    5.32
  -2   7 -11   13.09    5.20
  -2  -7 -11    4.48    3.95
   2   7  11    9.01    3.78
   2  -7  12    9.38    5.01
  -2   7 -12   12.94    4.98
  -2  -7 -12   18.63    4.40
   2   7  12   23.35    4.24
   2  -7  13   13.09    4.95
  -2   7 -13   12.02    4.80
  -2  -7 -13   15.94    4.11
   2   7  13    8.10    3.75
   2  -7  14   20.07    5.19
  -2   7 -14   11.05    4.50
  -2  -7 -14    8.16    3.74
   2   7  14    5.76    3.42
  -2  -8   9   17.85    5.73
   2   8  -9   17.57    5.64
   2  -8  -9   22.61    5.01
  -2   8   9   17.25    4.78
  -2  -8   9   19.06    3.59
  -2  -8   8   29.58    5.82
   2   8  -8   28.95    5.86
   2  -8  -8   11.17    4.74
  -2   8   8   16.51    4.76
  -2  -8   8   15.73    3.73
   2   8  -8   11.61    3.06
  -2  -8   7   12.66    5.32
  -2  -8   7   29.43    4.12
   2   8  -7   25.75    3.65
  -2   8   7   14.53    4.75
   2  -8  -7   18.18    5.14
   2   8  -6   31.89    3.71
  -2  -8   6   35.61    4.30
   2  -8  -6   29.57    5.53
  -2  -8   6   12.07    5.46
   2   8  -6   44.60    6.17
  -2   8   5   21.64    2.93
  -2  -8   5   27.43    6.10
   2   8  -5   23.58    5.71
   2   8  -5    8.75    2.58
  -2  -8   5   29.49    4.07
  -2   8   5    9.21    4.62
   2  -8  -5   21.47    5.37
  -2   8   4   32.11    2.50
  -2  -8   4   31.54    3.87
  -2  -8   4   47.10    6.60
   2   8  -4   40.72    6.22
   2   8  -4   13.14    2.83
  -2   8   4   29.06    5.49
   2  -8  -4   21.47    5.37
   2   8  -3   13.51    5.12
  -2  -8   3   21.37    5.86
   2   8  -3    8.07    2.47
  -2  -8   3   21.77    3.61
  -2   8   3   19.27    2.01
   2  -8  -3   14.25    5.27
  -2   8   3    6.62    5.01
  -2  -8   2   52.96    4.33
   2   8  -2   38.38    3.37
  -2  -8   2   48.49    6.40
  -2   8   2   50.75    2.42
   2  -8  -2   33.92    5.74
  -2   8   2   46.84    6.32
  -2  -8   1   31.24    6.04
   2   8  -1   30.36    5.69
  -2  -8   1   21.02    3.59
   2   8  -1    3.31    2.31
  -2   8   1   22.59    1.77
   2  -8  -1   17.97    5.49
  -2   8   1   21.91    5.49
  -2  -8   0   46.00    6.37
   2   8   0   58.90    6.43
  -2  -8   0   46.72    4.09
  -2   8   0   53.84    2.41
   2   8   0   52.50    3.75
   2  -8   0   39.86    6.28
  -2   8   0   50.32    6.40
   2   8   1   10.90    2.43
  -2  -8  -1   23.11    5.78
   2   8   1   30.93    5.35
  -2  -8  -1   15.63    2.98
  -2   8  -1   20.59    1.74
   2  -8   1   13.88    5.68
  -2   8  -1   14.46    5.07
  -2   8  -2   56.88    2.50
  -2  -8  -2   52.83    6.43
   2  -8   2   42.86    6.72
   2   8   2   66.85    6.47
  -2   8  -2   46.68    6.01
  -2  -8  -2   58.20    4.08
   2   8   2   41.42    3.34
   2   8   3    6.77    4.74
  -2  -8  -3    1.41    4.54
   2  -8   3   24.16    5.96
  -2   8  -3   20.75    5.47
  -2   8  -3   12.97    1.66
  -2  -8  -3   11.96    2.98
   2   8   3    9.28    2.43
  -2  -8  -4   28.98    5.43
   2   8   4   29.20    5.03
   2  -8   4   19.45    5.76
  -2   8  -4   19.31    5.02
  -2  -8  -4   13.47    3.00
   2   8   4   18.80    2.91
  -2  -8  -5   19.25    4.76
   2   8   5   16.19    4.55
   2  -8   5   12.20    5.50
  -2   8  -5   13.18    4.79
   2  -8   5    0.10    0.10
  -2  -8  -5    7.13    2.82
   2   8   5    8.25    2.70
  -2  -8  -6   12.24    4.55
   2   8   6   28.87    4.82
   2  -8   6   16.71    5.73
  -2   8  -6   21.28    5.36
   2  -8   6    0.86    0.30
   2   8   6   11.85    3.06
  -2  -8  -6   23.77    3.18
  -2  -8  -7   18.11    4.76
   2   8   7   14.18    4.25
  -2  -8  -7    9.87    2.96
   2  -8   7   13.02    5.34
  -2   8  -7   15.04    5.13
   2   8   7    7.00    2.77
   2  -8   8   32.69    5.95
  -2   8  -8   26.22    5.38
   2   8   8   14.50    3.29
  -2  -8  -8   23.05    3.53
  -2  -8  -8    6.00    4.17
   2   8   8   22.85    4.52
   2  -8   9    3.73    4.87
  -2   8  -9    6.37    4.70
  -2  -8  -9   25.30    4.81
   2   8   9   21.09    4.37
  -2  -8  -9   14.47    3.52
   2   8   9   11.28    3.32
   3   0  -5    5.04    3.59
  -3   0   5   10.66    3.93
   3   0  -4  221.76    6.17
  -3   0   4  311.39    6.76
  -3   0   3   55.76    4.58
   3   0  -3   37.67    4.60
  -3   0   2 9807.74   28.28
   3   0  -2 9999.00   29.16
  -3   0   1  156.97    4.37
   3   0  -1  119.86    4.20
  -3   0   0  731.78    7.74
   3   0   0  704.16    7.74
  -3   0  -1   70.16    3.29
   3   0   1   71.54    3.27
   3   0   2  401.92    6.35
  -3   0  -2  546.18    7.25
   3   0   3    8.05    3.24
  -3   0  -3   10.78    3.41
  -3   0  -4  222.16    5.76
   3   0   4  240.21    5.84
  -3   0  -5    3.91    4.09
   3   0   5    3.28    4.14
  -3   0 -11  217.99   14.72
   3   0  11   -4.78   11.88
  -3   0 -12  431.26   13.55
   3   0  12  173.14   12.11
  -3   0 -13  120.79   10.27
   3   0  13   38.54    8.55
   3   0  14   32.88    8.03
  -3   0 -14   60.40    8.25
   3   0  15   38.05    7.70
  -3   0 -15   41.07    7.47
  -3   0 -16  121.62    8.84
   3   0  16   91.87    8.27
   3   0  17    9.07    7.01
  -3   0 -17   -1.41    6.91
   3   0  18  146.61   10.06
  -3   0 -18  131.01    7.47
  -3   0 -19    8.17    5.23
   3   0  19   13.07    5.98
  -3   0 -20   65.44    6.03
   3   0  20   77.08    6.73
   3   0  21    5.20    4.77
  -3   0 -21    9.03    4.74
  -3   0 -22   19.22    4.58
   3   0  22   22.73    4.94
   3   0  23    4.47    4.04
  -3   0 -23    5.34    4.05
   3   0  24    1.67    4.09
  -3   0 -24    7.29    3.94
  -3   0 -25    3.90    3.50
   3   0  25   25.06    4.37
  -3  -1  25   12.57    4.84
  -3  -1  24   12.18    5.05
  -3  -1  23   23.89    5.88
  -3  -1  22   10.14    5.65
  -3  -1   7  826.87   12.56
   3   1  -6  143.58    6.05
  -3  -1   6  196.16    6.88
   3   1  -5  439.99    8.50
  -3  -1   5  529.53    8.99
  -3   1   4  478.30    7.63
  -3  -1   4  374.24    7.43
   3   1  -3 2672.98   16.76
  -3  -1   3 3150.53   17.98
   3  -1  -2   74.79    3.52
   3   1  -2   70.92    4.25
  -3   1   2   78.00    3.56
  -3  -1   1  578.64    7.64
   3   1  -1  478.40    7.02
  -3   1   0  140.27    3.82
   3  -1   0  138.24    3.71
   3   1   1  467.77    6.61
  -3  -1  -1  508.59    6.86
  -3  -1  -2   28.58    3.36
   3   1   2   28.49    3.32
  -3   1  -3  521.52    6.60
   3  -1   3  651.03    7.15
   3  -1   4   47.05    4.48
  -3   1  -4   31.67    4.18
   3   1   4   47.44    3.79
  -3  -1  -4   46.30    3.80
   3   1   5  206.43    6.51
  -3  -1  -5  164.26    6.16
   3  -1   6   34.76   13.65
  -3  -1  -6   43.69    5.43
   3  -1   7  332.75   14.44
  -3   1  -7  425.12   14.41
   3  -1   8  181.63   12.25
  -3   1  -8  268.91   13.01
   3  -1   9   77.48    9.31
  -3   1  -9   82.57    9.65
   3  -1  10  137.26    9.70
  -3   1 -10  136.48    9.41
  -3   1 -11   48.83    8.19
   3  -1  11   28.88    7.57
  -3   1 -12  102.90   10.30
   3  -1  12   76.18    8.94
   3  -1  13  267.33   12.52
  -3   1 -13   94.80    8.09
  -3   1 -14   49.23    6.84
   3  -1  14   42.46    7.32
   3  -1  15   16.99    6.43
  -3   1 -15   29.15    6.43
  -3   1 -16   91.36    7.34
  -3  -1 -16  101.41   10.57
   3  -1  16   52.85    6.67
  -3   1 -17   26.12    6.04
   3  -1  17   24.63    6.19
  -3  -1 -18   40.30    6.96
   3   1  18   22.93    7.00
   3  -1  18   36.35    6.34
  -3   1 -18   49.37    6.20
  -3   1 -19   86.05    6.74
   3  -1  19   75.97    6.92
   3   1  19   61.55    7.67
   3   1  20   25.36    6.59
  -3   1 -20   12.72    5.08
   3  -1  20   27.62    5.83
  -3  -1 -20   26.52    6.10
  -3  -1 -21   31.71    6.24
  -3   1 -21   30.28    5.06
   3   1  21   17.74    5.64
   3  -1  21   16.09    5.07
   3  -1  22   22.22    4.79
  -3   1 -22   18.49    4.64
   3   1  22    3.23    5.27
  -3   1 -23   11.07    4.26
   3   1  23   20.34    6.26
  -3  -1 -23   22.97    4.44
   3  -1  23   19.81    4.43
  -3   1 -24   11.78    4.08
   3  -1  24    4.35    3.77
   3   1  24   19.61    4.26
  -3   1 -25   18.96    4.35
   3  -1  25    2.58    3.62
   3   2 -25   11.13    5.33
  -3  -2  25   11.21    4.73
   3   2 -24   11.24    5.23
  -3  -2  24   16.61    5.05
   3   2 -23   22.34    5.72
  -3  -2  23   20.01    5.51
  -3  -2  22   -6.33    4.71
   3   2 -22    7.99    5.71
   3   2 -21   57.33    7.25
  -3  -2  21   29.04    6.09
  -3  -2  20    9.80    5.62
   3   2 -20   14.06    6.42
  -3  -2  19   16.93    6.08
   3   2 -19    7.29    6.14
  -3  -2  18   26.65    6.45
   3   2 -18   32.20    7.14
   3   2 -17   63.43    8.43
  -3  -2  17   57.74    7.56
  -3  -2  16   32.77    7.44
  -3  -2  15   80.80    8.70
  -3  -2   8  143.33    6.68
   3   2  -8  117.63    6.17
   3   2  -7  236.99    7.58
  -3  -2   7  322.10    8.54
   3   2  -6  182.12    6.65
  -3  -2   6  213.87    6.94
  -3  -2   5  366.56    7.92
   3   2  -5  288.91    7.06
   3   2  -4   73.59    4.67
  -3  -2   4   86.37    5.16
  -3  -2   3  180.27    5.88
   3   2  -3  196.01    5.99
   3  -2  -2   46.07    2.93
   3   2  -2   73.35    4.38
   3   2  -1   51.03    3.66
  -3  -2   1   57.59    3.98
  -3   2   1   60.24    2.55
  -3   2   0  529.50    4.78
  -3   2   0  537.70   23.21
  -3  -2  -1  718.99    8.70
  -3   2  -1  872.49   23.59
  -3   2  -2  122.39   11.36
   3  -2   2  103.20   10.99
   3   2   2   80.98    4.22
  -3  -2  -2   95.52    4.38
  -3   2  -2  110.28    3.03
  -3   2  -3 1086.79   20.79
   3   2   3 1071.46   11.24
   3  -2   3 1053.84    9.97
  -3  -2  -3 1056.35   11.22
   3  -2   4  112.02   10.52
  -3  -2  -4   83.86    4.51
   3   2   4   79.58    4.48
  -3  -2  -5  833.70   10.96
   3   2   5  961.98   11.83
  -3  -2  -6  231.33    7.59
   3   2   6  377.31    9.30
  -3   2  -7  406.59   14.73
   3   2   7  520.41   11.75
   3  -2   8  220.11   12.98
  -3   2  -8  153.99   11.20
   3  -2   9  384.99   12.54
  -3   2  -9  467.62   13.02
   3  -2  10   21.20    7.58
  -3   2 -10    6.48    7.29
  -3   2 -11  379.74   11.90
   3  -2  11  336.56   11.43
  -3   2 -12  128.12    9.31
   3  -2  12  130.07    9.61
   3  -2  13  319.98   11.64
  -3   2 -13  281.77   10.93
  -3   2 -14  145.35    9.10
   3  -2  14  125.96    8.71
  -3   2 -15   21.46    6.55
   3  -2  15   60.71    7.28
   3  -2  16   56.56    6.83
  -3   2 -16   37.61    6.42
   3  -2  17   68.00    6.80
  -3   2 -17   64.40    6.68
   3  -2  18   22.62    5.66
  -3   2 -18   11.26    5.36
  -3   2 -19   21.17    5.15
   3  -2  19   26.39    5.34
  -3   2 -20   14.01    5.01
   3  -2  20   21.65    5.22
  -3   2 -21   32.81    5.56
   3  -2  21   32.84    5.53
  -3  -2 -22   27.24    5.72
   3  -2  22   15.10    5.01
  -3   2 -22   20.08    5.24
  -3  -2 -23   30.31    4.26
   3  -2  23   23.92    4.98
  -3   2 -23   19.03    5.16
   3  -2  24   -1.74    3.86
  -3   2 -24   -0.30    4.17
  -3  -3  24    0.94    3.94
   3   3 -24    9.53    4.81
  -3  -3  23   -4.36    3.82
   3   3 -23   -2.25    4.53
  -3  -3  22   15.79    4.77
   3   3 -22   19.68    5.94
  -3  -3  21    8.71    4.92
   3   3 -21    2.19    5.24
  -3  -3  20   32.14    5.86
   3   3 -20   45.50    6.79
   3   3 -19    4.23    5.70
  -3  -3  19   19.19    5.70
   3   3 -18   45.83    7.18
  -3  -3  18   25.98    6.01
   3   3 -17   -0.68    5.88
  -3  -3  17   21.31    6.35
   3   3 -16   47.17    7.64
  -3  -3  16   43.37    7.23
  -3  -3  15   39.75    7.20
   3   3 -15   51.04    7.80
  -3  -3  14   30.74    7.18
   3   3 -14   26.20    7.46
  -3  -3  13   46.33    7.68
   3   3 -13   81.34    8.73
   3   3 -12   36.76    7.44
  -3  -3  12   20.55    6.79
  -3  -3  11   20.56    6.75
   3   3 -11   38.66    7.34
   3   3 -10   47.60    7.68
  -3  -3  10   44.42    7.33
  -3  -3  10   61.74    5.78
  -3  -3   9   21.72    7.12
   3   3  -9   37.56    7.64
  -3  -3   9   21.24    4.50
   3   3  -9   22.87    4.31
   3   3  -8  161.17    6.71
  -3  -3   8  123.02    9.43
  -3  -3   7   35.99    4.58
  -3  -3   7    5.97    7.96
  -3  -3   6  285.98    7.44
   3   3  -6  185.82    6.17
  -3  -3   5   44.74    4.66
  -3   3   5   51.26   15.56
   3   3  -5   37.44    4.09
  -3  -3   4  625.53   10.44
  -3   3   4  514.90   19.22
  -3  -3   3  218.95    6.91
   3   3  -3  175.79    5.88
   3  -3  -3  169.99   11.56
  -3   3   3  308.22   14.43
  -3  -3   2  170.79    5.77
   3  -3  -2  149.44   11.75
   3  -3  -1   66.42    2.38
   3   3  -1   78.65    4.19
   3   3   0  127.96    5.11
  -3  -3   0  133.21    5.54
   3   3   1  114.57    4.42
  -3   3  -1  144.86    2.22
   3   3   2 1800.75   14.79
  -3   3  -2 1706.53   25.33
  -3  -3  -2 1855.50   15.28
   3  -3   3  266.62   13.99
  -3   3  -3  245.80   13.39
  -3  -3  -3  222.17    6.13
   3  -3   4  440.11   14.34
  -3   3  -4  454.27   14.00
   3   3   4  476.89    8.78
   3  -3   5  134.63    9.51
  -3   3  -5  140.24    9.38
  -3  -3  -5  128.64    5.22
   3   3   5  105.60    5.06
  -3  -3  -6   11.99    3.30
   3   3   6   23.48    3.71
  -3   3  -7   57.84    7.62
   3  -3   7   66.45    7.63
  -3  -3  -7   60.65    5.34
   3  -3   8   45.92    7.12
  -3   3  -8   44.00    7.15
   3   3   8   22.08    5.23
  -3  -3  -8   53.66    5.72
   3  -3   9   45.61    6.94
  -3   3  -9   20.38    6.55
   3  -3  10   47.79    7.15
  -3   3 -10   44.71    7.23
   3  -3  11  116.81    8.44
  -3   3 -11  106.94    8.24
  -3   3 -12   79.50    7.90
   3  -3  12   74.54    7.60
  -3   3 -13   72.69    7.61
   3  -3  13   62.79    7.70
   3  -3  14   25.22    6.71
  -3   3 -14   33.89    6.73
   3  -3  15   86.88    7.59
  -3   3 -15  109.58    7.98
  -3   3 -16  107.01    8.06
   3  -3  16  110.90    8.00
   3  -3  17   14.99    5.68
  -3   3 -17   16.38    5.81
   3  -3  18   53.95    6.33
  -3   3 -18   52.26    6.59
   3  -3  19   -0.30    5.06
  -3   3 -19   -3.08    5.29
   3  -3  20   21.71    5.40
  -3   3 -20   10.05    5.27
   3  -3  21   18.53    5.09
  -3   3 -21    5.16    4.70
   3  -3  22    6.12    4.74
  -3   3 -22    2.31    4.46
  -3   3 -23   16.06    4.87
   3  -3  23    1.99    4.36
   3   4 -22   22.81    5.23
  -3  -4  22    1.44    4.54
   3   4 -21   10.12    4.94
  -3  -4  21   -3.51    4.38
  -3  -4  20    5.07    4.66
   3   4 -20    9.95    4.90
  -3  -4  19   16.29    5.29
   3   4 -19   21.90    5.36
  -3  -4  18   39.49    5.84
   3   4 -18   51.24    6.67
  -3  -4  17    3.41    4.90
   3   4 -17    5.84    5.87
  -3  -4  16   31.77    5.68
   3   4 -16   19.54    6.30
  -3  -4  15   24.55    5.70
   3   4 -15    8.78    5.88
  -3  -4  14   30.59    6.13
   3   4 -14   47.06    7.17
   3   4 -13   23.72    6.89
  -3  -4  13   16.36    5.98
  -3  -4  12   61.37    7.32
   3   4 -12   92.79    8.43
  -3  -4  11   63.52    6.17
   3   4 -11   61.16    5.91
  -3  -4  11   44.45    7.54
   3   4 -11   52.69    7.66
   3   4 -10  111.78    6.59
  -3  -4  10  121.80    9.02
  -3   4  10  107.54   15.51
  -3  -4   9   96.99    8.57
   3   4  -9   96.35    8.79
  -3   4   9   63.34   11.61
   3   4  -8  333.38   12.48
  -3  -4   8  339.26    9.08
  -3   4   8  359.73   15.06
   3  -4  -8  302.84   12.96
   3   4  -7   37.61    4.22
  -3  -4   7   23.00    7.81
   3   4  -7   53.50    8.25
   3  -4  -6  342.12   12.92
  -3   4   6  278.75   13.01
  -3  -4   6  338.69    8.54
   3   4  -6  298.56   11.64
   3   4  -5   39.31    4.10
   3   4  -5   54.67    8.34
  -3  -4   5   35.09    8.35
  -3  -4   4  467.28    9.50
  -3  -4   4  460.84   13.68
   3   4  -4  513.88   14.15
   3  -4  -4  417.16   13.46
  -3   4   4  537.36   15.70
  -3  -4   3   98.55    9.55
   3   4  -3  110.32    9.61
  -3  -4   2  437.50   13.48
   3   4  -2  463.96   13.70
   3  -4  -2  354.75   14.42
  -3   4   2  398.35   15.37
  -3  -4   1  243.27   11.81
   3   4  -1  276.21   11.67
  -3  -4   1  303.64    7.34
   3   4  -1  260.87    6.57
   3  -4  -1  304.78   13.28
  -3   4   1  344.83   12.45
  -3  -4   0  441.33   13.59
  -3  -4   0  374.67    8.26
   3  -4   0  398.94   12.96
  -3   4   0  386.88   12.82
  -3  -4  -1  111.13    4.70
   3   4   1   94.79    4.36
  -3  -4  -2  496.60    8.69
   3  -4   2  474.64   13.50
  -3   4  -2  541.69   14.58
   3   4   3  243.24    6.59
  -3  -4  -3  238.09    6.63
  -3   4  -4  393.19   12.95
   3  -4   4  403.44   12.87
  -3  -4  -4  442.44    8.61
   3   4   4  447.77    8.53
   3   4   5   32.94    3.78
  -3  -4  -5   40.98    3.86
   3  -4   6  123.11    8.73
  -3   4  -6  143.74    9.18
   3   4   6  129.31    5.62
  -3  -4  -6  146.17    5.78
  -3   4  -7   46.88    7.28
  -3  -4  -7   29.20    4.19
   3   4   7   34.95    4.29
   3   4   8   41.39    5.27
  -3  -4  -8   25.92    4.95
   3  -4   9   87.09    7.99
  -3  -4  -9   23.29    5.32
   3  -4  10   34.36    6.92
   3   4  10   11.97    5.47
  -3   4 -11  195.42    9.61
   3  -4  11  225.10   10.22
  -3   4 -12   56.37    7.37
   3  -4  12   40.11    7.03
   3  -4  13   37.16    6.59
  -3   4 -13   51.34    7.27
   3  -4  14   92.85    7.79
  -3   4 -14  111.04    8.63
   3  -4  15   24.47    6.10
  -3   4 -15   40.57    6.72
   3  -4  16   50.54    6.45
  -3   4 -16   51.06    6.86
   3  -4  17   27.08    5.85
  -3   4 -17   18.84    5.69
   3  -4  18   11.23    5.56
  -3   4 -18   31.06    6.05
  -3   4 -19   11.21    5.37
   3  -4  19   10.79    5.27
  -3   4 -20   23.37    5.45
   3  -4  20   16.59    5.46
  -3   4 -21   12.57    5.22
   3  -4  21   13.68    5.35
  -3   4 -22    9.59    5.06
   3  -4  22    6.27    5.00
  -3  -5  20   12.77    5.73
   3   5 -20   11.48    5.02
  -3  -5  19   17.10    6.06
   3   5 -19   10.72    5.21
   3   5 -18  -11.51    4.26
  -3  -5  18   -3.26    5.26
   3   5 -17    6.68    5.13
  -3  -5  17   15.48    6.09
   3   5 -16   23.75    5.78
  -3  -5  16    9.50    5.48
   3   5 -15   -1.75    4.80
  -3  -5  15    5.53    5.38
  -3   5  15   -3.07    9.21
   3   5 -14   -0.68    5.01
  -3  -5  14   10.20    5.56
   3  -5 -14    0.84    8.64
  -3   5  14    7.84    7.23
   3   5 -13    8.58    5.43
   3  -5 -13   17.33    7.66
  -3   5  13   36.73    8.60
  -3  -5  13   15.18    4.98
  -3  -5  12   28.56    6.32
   3  -5 -12   34.16    7.39
   3   5 -12    4.32    3.90
  -3  -5  12   16.17    4.54
  -3   5  12   14.70    7.80
  -3   5  11   39.55    8.33
  -3  -5  11   19.45    5.95
   3   5 -11   16.50    5.59
   3  -5 -11   37.75    7.54
  -3  -5  11   30.65    5.14
   3   5 -11   16.00    4.32
  -3   5  10   29.95    8.04
  -3  -5  10   15.24    4.27
  -3  -5  10   10.79    5.89
   3   5 -10   18.06    5.73
   3   5 -10    9.88    3.85
  -3  -5   9    3.29    5.58
   3   5  -9    7.11    5.51
  -3  -5   8   55.69    4.77
   3   5  -8   43.34    4.31
  -3   5   8   73.07    9.80
   3  -5  -8   66.58    8.38
  -3  -5   8   22.60    6.09
   3   5  -8   46.99    6.80
  -3  -5   7   50.89    4.70
   3   5  -7   37.59    4.08
  -3  -5   7   43.84    6.82
   3   5  -7   56.66    7.13
  -3  -5   6   -0.86    6.03
   3   5  -6   40.02    7.20
   3  -5  -5  292.94   12.16
  -3   5   5  307.84   12.01
   3   5  -5  267.40   11.36
  -3  -5   5  249.62   10.74
   3  -5  -4   93.82    8.27
  -3  -5   4   81.72    8.54
   3   5  -4  100.19    8.61
  -3  -5   3  320.72    8.50
  -3  -5   3  343.04   12.34
   3   5  -3  368.20   12.56
  -3   5   3  329.17   12.17
   3   5  -2   12.25    3.00
  -3  -5   2   26.58    3.93
   3  -5  -2   32.07    7.20
   3   5  -2   44.11    7.38
  -3  -5   1   16.75    3.59
   3   5  -1    8.81    2.99
   3  -5  -1   18.38    6.63
  -3  -5   0   32.83    4.29
  -3   5   0   17.47    0.73
   3  -5   0   13.26    0.94
  -3   5   0   31.74    6.90
   3  -5   0   41.28    6.81
   3   5   0   36.95    6.89
   3   5   1   14.64    3.02
  -3  -5  -1   10.44    3.01
   3  -5   1   11.82    0.76
  -3   5  -1   13.42    0.79
   3  -5   2   61.86    7.53
  -3   5  -2   70.75    7.80
  -3  -5  -2   57.81    4.15
   3   5   2   45.20    3.75
  -3  -5  -2   43.27    7.33
   3   5   2   59.43    7.36
  -3  -5  -3   86.56    8.08
   3   5   3   90.57    7.71
  -3  -5  -3   50.69    4.13
   3   5   3   46.77    3.94
  -3   5  -3   87.35    7.98
   3  -5   3   84.18    7.76
  -3   5  -4   66.72    7.59
   3  -5   4   64.86    7.71
   3   5   4   60.20    4.11
  -3  -5  -4   48.27    4.04
   3   5   4   58.05    7.20
  -3  -5  -4   67.87    7.81
   3   5   5  206.50    6.71
  -3   5  -5  185.96    9.79
   3  -5   5  221.45   10.44
  -3  -5  -5  208.53   10.07
   3   5   5  238.06   10.12
  -3  -5  -6   82.02    4.95
   3  -5   6   86.64    8.16
  -3   5  -6   83.09    8.15
   3   5   6   59.09    7.54
  -3  -5  -6   58.85    7.74
  -3  -5  -7  126.97    5.82
   3   5   7  136.16    6.11
  -3   5  -7  157.75    9.35
   3  -5   7  154.03    9.19
  -3  -5  -7  153.90    9.08
   3  -5   8   44.40    6.90
  -3   5  -8   41.13    6.82
  -3  -5  -8   41.82    4.77
  -3  -5  -8   19.40    6.60
   3  -5   9   18.10    5.65
  -3   5  -9   15.21    5.94
   3   5   9   13.66    4.63
  -3  -5  -9    4.82    4.26
   3  -5  10   23.63    5.98
  -3   5 -10   10.10    5.82
   3   5  10   16.28    5.08
  -3  -5 -10   16.84    4.90
   3  -5  11   27.35    6.17
  -3   5 -11   43.42    6.58
   3   5  11   42.13    5.86
   3  -5  12    7.76    5.37
  -3   5 -12   32.43    6.32
   3  -5  13   17.99    5.70
  -3   5 -13   28.35    6.12
   3  -5  14    4.63    5.26
  -3   5 -14    9.00    5.57
  -3   5 -15   17.91    5.98
   3  -5  15   26.23    6.00
  -3   5 -16    2.96    4.95
   3  -5  16    8.49    5.30
  -3   5 -17   33.31    6.10
   3  -5  17   13.18    5.56
  -3   5 -18    4.96    5.00
   3  -5  18   14.26    5.60
  -3   5 -19   27.75    5.84
   3  -5  19   37.81    6.15
   3  -5  20   13.78    5.12
  -3   5 -20   10.84    5.39
  -3  -6  18    0.44    5.24
   3   6 -18   -4.29    5.52
  -3   6  17   17.19    7.29
   3  -6 -17    3.25    5.40
  -3  -6  17   13.66    5.73
   3   6 -17   15.73    6.00
   3  -6 -16    8.37    6.19
  -3  -6  16    8.29    5.45
   3   6 -16    0.45    5.16
  -3   6  16   23.94    6.97
   3  -6 -15   12.00    5.97
  -3  -6  15   14.70    5.99
   3   6 -15    3.08    6.00
  -3   6  15   28.05    6.93
  -3  -6  14   43.30    5.72
  -3  -6  14   38.10    7.21
   3  -6 -14   31.88    6.53
  -3   6  14   30.20    7.42
   3   6 -13   26.04    4.71
  -3  -6  13   27.79    5.09
  -3  -6  13   47.45    7.81
   3   6 -13   49.57    7.53
  -3   6  13   42.03    8.57
   3  -6 -13   13.03    6.05
   3  -6 -12  127.39    9.08
  -3   6  12  124.04   10.07
   3   6 -12  107.08    6.80
  -3  -6  12  152.20   10.51
   3   6 -12  152.01   10.37
   3   6 -11   28.19    4.45
   3  -6 -11   30.34    7.74
  -3   6  11   27.12    6.68
  -3  -6  10   45.06    4.77
   3   6 -10   38.28    4.70
  -3  -6   9   49.56    7.72
   3   6  -9   27.63    6.54
  -3   6   9   57.30    7.18
   3  -6  -9   45.63    7.07
   3   6  -9   28.71    3.92
  -3  -6   9   47.07    4.71
   3   6  -8   32.52    6.67
  -3  -6   8   44.07    7.47
   3   6  -8   15.27    3.68
  -3   6   8   38.53    6.85
   3  -6  -8   37.19    6.63
   3   6  -7   47.74    4.55
   3  -6  -7   71.30    7.29
   3   6  -7   55.16    7.07
  -3  -6   7   64.65    8.04
   3   6  -6   50.40    4.40
  -3  -6   6   54.35    5.14
  -3   6   6   59.32    7.43
   3  -6  -6   34.27    6.62
   3   6  -6   33.80    6.57
  -3  -6   6   40.75    7.24
  -3   6   5   72.00    7.79
  -3  -6   5   50.38    4.96
   3   6  -5   44.30    4.28
   3  -6  -5   54.18    7.07
   3   6  -5   64.63    7.14
  -3  -6   5   69.51    7.70
  -3  -6   4   66.21    5.58
   3   6  -4   42.24    4.30
   3  -6  -4   38.83    7.06
  -3   6   4   60.70    7.52
   3   6  -4   46.41    6.55
  -3  -6   4   60.07    7.79
   3   6  -3  117.18    5.57
   3  -6  -3  113.52    8.56
  -3   6   3  129.74    9.00
   3   6  -3  127.04    8.43
  -3  -6   3  116.51    8.93
   3   6  -2   50.09    4.07
  -3  -6   2   79.25    5.47
  -3   6   1   56.08    2.09
   3   6  -1   37.54    3.76
   3  -6   0  106.95    2.12
  -3   6   0  110.97    8.61
   3  -6   0  107.04    8.51
  -3  -6   0  113.59    8.27
   3   6   0  121.64    8.14
  -3   6  -1  106.44    2.08
  -3  -6  -1  135.78    5.62
   3  -6   1  118.32    2.36
   3   6   1  132.23    5.38
   3  -6   2  140.33    2.80
   3  -6   2  143.25    9.31
  -3   6  -2  122.95    9.02
   3   6   2  120.97    8.29
  -3  -6  -2  116.62    8.51
   3   6   3   97.63    5.04
  -3  -6  -3  113.73    5.53
  -3   6  -4  142.58    9.30
   3  -6   4  157.28    9.55
  -3  -6  -4  133.24    8.61
   3   6   4  138.34    8.59
   3   6   5  135.95    5.83
  -3  -6  -5  117.47    5.78
  -3  -6  -5  129.71    8.50
   3  -6   5  155.28    9.55
  -3   6  -5  156.37    9.58
  -3  -6  -6   48.57    6.69
   3   6   6   68.17    6.80
   3  -6   6   51.84    7.34
  -3   6  -6   55.52    7.36
  -3  -6  -7   56.83    4.56
   3   6   7   73.03    5.00
  -3  -6  -7   90.88    7.26
   3  -6   7   60.95    7.43
   3   6   7   86.17    7.05
  -3   6  -7   75.24    7.96
   3   6   8    8.91    5.35
   3   6   8   16.46    4.01
  -3  -6  -8   15.97    3.61
   3  -6   8   19.42    6.30
  -3   6  -8   20.86    6.67
   3   6   9   21.86    5.39
  -3  -6  -9   25.96    5.63
  -3  -6  -9   14.65    4.34
  -3   6  -9   25.87    6.72
   3   6  10   19.78    5.02
  -3  -6 -10    9.28    4.99
   3   6  10   23.53    5.04
  -3  -6 -10   15.89    4.59
   3  -6  10    2.98    5.76
  -3   6 -10   11.94    5.73
   3   6  11   39.41    5.50
  -3  -6 -11   15.22    4.88
   3   6  11   17.55    5.18
   3  -6  11   29.32    6.33
  -3   6 -11   37.19    6.55
  -3  -6 -12   38.36    5.47
   3   6  12   32.85    5.20
   3   6  12   25.25    5.35
  -3   6 -12   21.91    6.33
   3  -6  12   14.66    5.92
  -3  -6 -13   34.27    5.33
  -3   6 -13   29.55    6.07
   3  -6  13   29.48    6.30
  -3  -6 -14   23.06    4.91
  -3   6 -14   24.06    5.81
   3  -6  14   18.10    5.80
  -3  -6 -15   34.33    5.09
  -3   6 -15   22.16    5.83
   3  -6  15   17.08    5.27
  -3  -6 -16    5.05    4.40
   3  -6  16   22.59    5.74
  -3   6 -16   13.63    5.27
   3  -6  17    3.33    5.16
  -3   6 -17   31.43    6.33
   3  -7 -14   10.12    5.50
  -3   7  14   15.27    5.24
  -3  -7  14    1.79    5.01
   3   7 -14    4.81    4.95
  -3  -7  14    5.30    3.93
   3   7 -14   -0.29    3.18
   3  -7 -13   -0.30    4.56
  -3  -7  13    5.32    4.90
   3   7 -13    7.07    5.10
  -3  -7  13    3.64    3.30
   3   7 -13    7.73    3.80
  -3   7  12   13.74    5.12
   3  -7 -12   11.86    5.00
  -3  -7  12    0.44    4.96
   3   7 -12   12.07    5.25
   3   7 -12    3.87    3.29
  -3  -7  11    8.67    5.60
   3   7 -11   25.53    6.18
  -3   7  11   20.11    5.43
   3  -7 -11   16.61    4.89
  -3  -7  11   14.15    3.60
   3   7 -11   23.33    4.10
  -3  -7  10    2.58    4.96
   3   7 -10   32.13    6.48
  -3   7  10   17.09    5.31
   3  -7 -10   12.92    5.08
   3   7 -10    8.89    3.04
  -3  -7  10   29.35    4.08
  -3  -7   9    5.97    5.61
   3   7  -9    8.26    5.47
   3  -7  -9   16.73    5.04
  -3   7   9   -0.64    4.78
  -3  -7   9    5.91    3.36
   3   7  -9    3.52    2.77
  -3  -7   8   10.99    5.59
   3   7  -8    5.94    5.38
   3  -7  -8   12.63    4.90
  -3   7   8   15.86    5.35
  -3  -7   8   11.92    3.79
   3   7  -8    7.37    2.94
  -3  -7   7   18.41    6.18
   3   7  -7   19.46    5.96
  -3   7   7   21.58    5.37
   3  -7  -7    3.86    4.95
   3   7  -7   11.15    3.31
  -3  -7   6   30.60    6.69
   3   7  -6   34.90    6.58
  -3  -7   6   31.62    4.41
   3   7  -6   23.12    3.67
   3  -7  -6   29.97    6.04
  -3   7   6   32.34    5.85
   3  -7  -5   42.28    6.06
  -3   7   5   51.71    6.53
  -3  -7   5   34.74    6.97
   3   7  -5   35.36    6.89
  -3   7   4   63.90    6.81
   3  -7  -4   64.83    6.69
  -3  -7   4   60.10    5.19
   3   7  -4   34.33    3.92
  -3  -7   4   57.77    7.37
   3   7  -4   78.36    7.79
   3   7  -3   36.66    3.61
  -3   7   3   42.27    6.13
   3  -7  -3   32.54    5.94
  -3  -7   3   41.88    7.13
   3   7  -3   50.17    6.79
  -3   7   2   23.50    1.96
   3   7  -2   33.31    3.34
   3  -7  -2   17.85    5.57
  -3  -7   2   22.39    7.20
   3   7  -2   23.61    5.90
  -3   7   2   36.91    5.99
  -3   7   1   18.98    1.60
   3  -7  -1   17.93    1.69
   3  -7  -1   35.10    5.80
  -3  -7   1   22.56    3.78
   3   7  -1   26.09    3.09
  -3   7   1   36.06    6.14
  -3  -7   1   36.07    6.88
   3   7  -1   33.57    6.01
   3  -7   0   11.40    1.49
  -3   7   0   16.46    1.41
   3  -7   0   24.86    5.62
  -3  -7   0   23.64    3.72
   3   7   0   22.50    3.25
  -3   7   0   19.02    5.82
  -3  -7   0   19.13    6.03
   3   7   0   11.12    5.00
   3  -7   1   15.83    1.65
   3   7   1   10.32    2.77
  -3  -7  -1   14.44    3.00
   3  -7   1   23.25    5.75
  -3  -7  -1   19.27    5.94
   3   7   1   15.32    5.04
  -3   7  -1   22.02    1.52
   3   7   2   22.48    3.04
  -3  -7  -2   14.08    3.31
   3  -7   2    8.40    5.26
  -3   7  -2   16.34    5.74
   3  -7   2   25.47    1.98
  -3   7  -2   13.90    1.65
   3   7   2   28.00    5.23
  -3  -7  -2   12.00    5.82
   3  -7   3   12.24    5.63
  -3   7  -3   24.18    6.01
   3  -7   3   12.87    1.76
  -3   7  -3   17.84    2.03
   3   7   3    0.28    4.01
  -3  -7  -3   17.74    5.73
   3   7   3   14.24    2.80
  -3  -7  -3   11.38    3.05
   3  -7   4   15.08    5.70
  -3   7  -4   16.09    5.82
   3  -7   4    7.33    2.07
   3   7   4   16.79    4.71
  -3  -7  -4   -0.33    4.72
   3   7   4    9.15    2.86
  -3  -7  -4   15.31    3.21
   3   7   5   -3.94    3.87
  -3  -7  -5    2.81    4.75
   3   7   5   11.58    2.94
  -3  -7  -5    6.92    2.97
   3  -7   5    7.92    5.37
  -3   7  -5   16.67    5.78
   3   7   6    4.12    3.91
  -3  -7  -6    4.81    4.80
  -3  -7  -6   18.13    3.30
   3   7   6   12.81    3.06
   3  -7   6   16.58    5.73
  -3   7  -6   22.86    5.72
   3   7   7   11.16    4.24
  -3  -7  -7   -6.32    3.98
  -3  -7  -7   13.95    3.10
   3   7   7    7.49    2.93
   3  -7   7    3.57    5.22
  -3   7  -7   22.52    5.55
   3   7   8    5.85    3.05
   3   7   8   18.89    4.50
  -3  -7  -8   11.91    4.51
  -3   7  -8   16.32    5.49
   3  -7   8    8.45    5.77
  -3  -7  -8    0.84    2.70
  -3  -7  -9   11.12    4.29
   3   7   9    6.31    4.25
  -3   7  -9   15.69    5.76
   3  -7   9   16.39    5.92
  -3  -7  -9   14.96    3.27
  -3  -7 -10   24.20    4.53
   3   7  10   22.44    4.35
  -3   7 -10   37.50    6.56
   3  -7  10   25.90    5.89
  -3  -7 -10   18.99    4.27
   3   7  10   23.31    4.08
  -3  -7 -11   25.22    4.63
   3   7  11   13.33    4.29
  -3   7 -11   14.12    5.74
   3  -7  11   28.50    5.92
   3   7  11   15.76    4.48
  -3  -7 -11    7.27    3.99
  -3  -7 -12   16.66    4.28
   3   7  12   23.85    4.71
   3  -7  12   30.04    6.02
  -3   7 -12   21.66    5.99
  -3  -7 -12   10.73    4.33
   3   7  12   21.32    4.94
  -3  -7 -13    0.24    3.71
   3   7  13    8.88    4.08
   3  -7  13   18.22    5.40
  -3   7 -13   22.64    5.68
   3   7  13    7.40    4.44
  -3  -7 -14   16.65    4.21
   3   7  14    7.77    3.85
   3  -7  14   19.73    5.68
  -3   7 -14    4.48    5.38
  -3  -8   8   28.38    5.95
   3   8  -8   24.60    6.01
   3  -8  -8   17.13    5.12
  -3   8   8   24.21    5.09
  -3  -8   8   31.14    4.16
   3   8  -8   21.69    3.72
  -3  -8   7   22.39    5.79
   3   8  -7   19.74    5.95
   3   8  -7   18.70    3.32
  -3  -8   7   22.26    4.00
  -3   8   7   -3.00    4.04
   3  -8  -7   17.61    4.93
  -3  -8   6   49.72    7.02
   3   8  -6   54.48    7.06
  -3  -8   6   53.32    4.86
   3   8  -6   26.14    3.60
  -3   8   6   53.56    6.17
  -3   8   5   16.33    5.25
   3  -8  -5   11.92    5.10
   3   8  -5   19.72    3.19
  -3  -8   5   23.28    4.02
  -3  -8   5   11.55    5.20
   3   8  -5    8.21    5.77
  -3   8   4   27.67    5.60
  -3  -8   4   22.64    3.70
   3  -8  -4   24.66    5.28
   3   8  -4   19.13    3.38
  -3  -8   4   36.38    6.29
   3   8  -4   16.17    5.94
  -3  -8   3   20.71    3.65
   3   8  -3   16.64    2.91
  -3  -8   3    8.74    5.47
   3   8  -3   24.70    6.31
   3  -8  -3   32.48    5.64
  -3   8   3   11.97    5.08
   3   8  -2   24.23    3.11
  -3  -8   2   30.65    3.99
  -3  -8   2   39.92    6.43
   3   8  -2   45.45    6.81
   3  -8  -2   47.38    6.11
  -3   8   2   18.90    5.37
  -3  -8   1   10.71    3.09
   3   8  -1   10.53    2.60
  -3  -8   1   11.81    5.37
   3   8  -1   17.30    5.80
   3  -8  -1  -11.24    4.32
  -3   8   1   18.69    5.16
  -3  -8   0   12.42    3.41
   3   8   0   14.20    5.45
   3  -8   0    8.05    5.01
  -3   8   0   20.16    5.29
  -3  -8  -1   14.21    3.07
   3   8   1    9.75    2.71
   3  -8   1   10.99    5.18
  -3   8  -1   11.79    5.20
  -3  -8  -1   20.75    6.04
   3  -8   2   30.48    6.21
  -3  -8  -2   34.47    6.45
   3   8   2   44.73    6.53
   3   8   2   22.64    3.05
  -3  -8  -2   40.62    3.79
   3  -8   3   10.31    5.36
  -3   8  -3   20.38    5.91
  -3  -8  -3    6.97    5.05
   3   8   3   20.92    5.49
  -3  -8  -3    6.35    2.96
   3   8   3   -1.03    2.16
  -3   8  -4   30.47    5.90
   3  -8   4   35.27    6.34
  -3  -8  -4   22.57    5.64
   3   8   4   21.62    5.14
  -3  -8  -4   16.28    3.11
   3   8   4   28.90    3.34
  -3   8  -5   22.04    5.94
   3  -8   5   -0.43    5.05
  -3  -8  -5    6.41    5.06
   3   8   5   11.42    4.68
  -3  -8  -5   12.07    3.05
   3   8   5   13.27    2.86
  -3  -8  -6   38.99    6.14
   3   8   6   34.02    5.23
   3   8   6   36.72    3.69
  -3  -8  -6   35.34    3.86
  -3   8  -6   25.67    6.04
   3  -8   6   28.69    6.16
   3   8   7    6.34    2.96
  -3  -8  -7    3.86    2.73
  -3   8  -7   13.67    5.67
   3  -8   7   13.31    5.58
  -3  -8  -7   23.03    5.51
   3   8   7   10.36    4.40
  -4   0   7   74.74    5.76
   4   0  -7   43.70    5.04
   4   0  -6 2530.60   20.32
  -4   0   6 3430.77   22.77
  -4   0   5  138.35    5.63
   4   0  -5  111.29    5.44
  -4   0   4 4628.46   22.89
   4   0  -4 3408.71   20.32
   4   0  -3  164.06    5.61
  -4   0   3  243.96    6.61
  -4   0   2 2689.74   16.99
   4   0  -2 2200.77   15.86
  -4   0   1   31.62    3.36
   4   0  -1   23.00    3.16
   4   0   0  468.05    7.48
  -4   0   0  454.47    7.29
  -4   0  -1   31.58    3.05
   4   0   1   20.26    2.96
   4   0   2  432.84    7.30
  -4   0  -2  443.23    7.33
  -4   0  -3  262.35    5.94
   4   0   3  243.23    5.71
  -4   0  -4  849.06   10.14
   4   0   4  651.13    8.92
  -4   0  -5  114.37    4.94
   4   0   5  156.35    5.46
  -4   0  -6   90.97    6.04
   4   0   6  160.04    7.04
   4   0   7   57.82    6.12
  -4   0 -14   56.14   13.69
   4   0  15   -8.77   12.12
  -4   0 -15   19.11   10.83
  -4   0 -16  145.92   10.83
   4   0  16   62.31   11.45
   4   0  17   -0.75    7.57
  -4   0 -17   31.29    8.43
   4   0  18   34.99    8.45
  -4   0 -18   44.55    7.65
   4   0  19   27.05    7.51
  -4   0 -19   22.38    6.66
   4   0  20   81.89    8.59
  -4   0 -20   71.85    7.64
  -4   0 -21   -1.22    6.20
   4   0  21    4.29    6.38
  -4   0 -22   31.44    7.12
   4   0  22   21.70    6.75
   4   0  23   17.03    6.35
  -4   0 -23    5.08    4.98
   4   0  24   31.04    6.98
  -4   0 -24   23.30    5.27
  -4  -1   9  150.48    7.27
   4   1  -8   14.44    4.31
  -4  -1   8   20.37    4.59
  -4  -1   7   31.71    4.88
   4   1  -7   26.35    4.47
  -4  -1   6   57.31    4.91
   4   1  -6   48.22    4.65
  -4   1   5 1497.73   14.36
  -4  -1   5 1713.82   15.63
   4  -1  -4  474.79    7.92
  -4   1   4  564.27    8.18
  -4  -1   3 1318.68   13.43
  -4   1   3 1323.92   11.52
   4   1  -2   92.39    4.97
  -4   1   2  110.10    4.54
  -4  -1   1  347.83    6.96
  -4   1   1  283.89    5.35
   4  -1   0  120.13    4.10
   4   1   0  131.56    5.19
  -4   1   0  138.94    4.30
  -4  -1   0  135.61    5.39
  -4   1  -1   56.99    2.92
   4  -1   1   55.12    3.00
   4   1   1   60.93    3.68
   4   1   2   56.76    3.96
  -4  -1  -2   67.03    4.18
  -4  -1  -3  187.21    5.55
   4  -1   3  189.72    4.89
   4   1   3  177.32    5.40
  -4   1  -3  179.11    4.71
  -4  -1  -4  108.60    4.89
  -4   1  -4  108.60    4.30
   4   1   4  115.68    5.25
   4  -1   5  414.08    8.50
   4   1   5  471.67    8.52
  -4  -1  -5  403.00    8.01
   4   1   6  155.40    5.93
  -4  -1  -6  114.94    5.46
  -4  -1  -7  191.62    7.71
   4   1   7  346.41    9.68
   4   1   8   84.17    6.56
  -4  -1  -8   42.16    5.64
  -4   1  -9   55.91   14.94
   4  -1   9    6.69   13.79
   4  -1  10   29.28   12.34
  -4   1 -10  171.43   14.83
   4  -1  11  124.38   11.77
  -4   1 -11  179.57   12.20
  -4   1 -12  164.28   11.91
   4  -1  12   66.97    9.84
   4  -1  13   16.73    9.47
  -4   1 -13   24.54    8.66
   4  -1  14   81.17    9.62
  -4   1 -14   64.69    8.94
  -4   1 -15   17.17    7.64
   4  -1  15   30.99    8.44
   4  -1  16   43.34    8.55
  -4   1 -16   65.22    8.52
  -4   1 -17   18.58    8.14
   4  -1  17   16.09    7.58
   4  -1  18   23.53    7.85
  -4   1 -18   42.24    7.98
  -4  -1 -19   27.71   10.29
   4  -1  19   33.57    8.78
  -4   1 -19   20.07    6.42
   4  -1  20   31.92    7.65
  -4   1 -20   42.02    6.56
   4  -1  21   -7.09    5.39
  -4   1 -21    9.83    5.32
  -4  -1 -22   26.56    6.31
   4   1  22   18.39    7.28
   4  -1  22   11.75    5.54
  -4   1 -22   31.95    5.71
   4   1  23    6.81    6.61
   4  -1  23   22.22    5.50
  -4   1 -23    3.48    4.68
  -4  -1 -23    9.45    5.69
  -4   1 -24   19.67    5.21
   4  -1  24   -0.64    4.60
  -4  -2  24   13.53    6.26
   4   2 -10   31.58    5.29
  -4  -2  10   55.88    6.03
   4   2  -9   33.05    4.85
  -4  -2   9   77.27    5.88
  -4  -2   8   89.98    5.90
   4   2  -8   49.44    4.90
  -4  -2   7  523.52   10.09
   4   2  -7  393.38    9.20
  -4  -2   6  398.80    8.87
   4   2  -6  195.54    6.79
   4   2  -5  340.24    8.25
  -4  -2   5  465.01    9.62
  -4   2   4   32.35    3.74
   4  -2  -4   22.66    3.54
   4   2  -4   22.25    4.02
  -4   2   3  363.78    5.88
   4  -2  -3  304.53    5.79
   4  -2  -2   84.33    3.80
  -4   2   2  102.53    3.82
  -4  -2   1  454.83    8.58
  -4   2   1  459.84    5.93
   4   2   0  238.99    6.43
  -4  -2   0  369.21    7.81
   4  -2   1 1021.07    7.84
  -4   2  -1 1087.79    7.87
   4  -2   2  227.61    4.24
  -4   2  -2  182.19    4.01
   4   2   2  179.75    5.48
  -4  -2  -2  224.73    6.06
  -4   2  -3   26.87    2.78
   4   2   3   19.80    3.32
  -4  -2  -3   22.26    3.46
  -4  -2  -4   37.44    4.05
  -4   2  -4   30.16    3.75
   4  -2   4   35.81    3.63
   4   2   4   43.28    4.12
   4  -2   4   15.66   14.87
  -4   2  -4   58.01   16.33
   4   2   5  112.04    5.32
  -4  -2  -5  120.19    5.38
   4  -2   5  109.15   15.21
   4   2   6   80.91    5.09
  -4  -2  -6   83.97    4.97
   4  -2   6   75.56   11.60
   4   2   7  292.04    8.22
  -4   2  -7  245.21   14.30
  -4  -2  -8   24.18    4.95
   4  -2   8   44.64   10.37
  -4   2  -8   45.69   10.70
   4   2   9  590.98   13.93
  -4   2  -9  369.85   14.68
   4  -2  10   49.88   10.08
  -4   2 -10   37.08   10.37
   4  -2  11  626.81   17.63
  -4   2 -11  749.83   18.59
  -4   2 -12  124.45   12.31
   4  -2  12   38.29    9.89
  -4   2 -13  112.57   11.86
   4  -2  13   83.62   10.73
   4  -2  14   79.05   11.10
  -4   2 -14   48.34    8.90
   4  -2  15  112.61   10.57
  -4   2 -15   81.53    8.76
   4  -2  16   29.40    7.58
  -4   2 -16   33.50    7.42
   4  -2  17   60.06    7.52
  -4   2 -17   54.18    7.48
  -4   2 -18   14.96    6.46
   4  -2  18   26.75    6.35
  -4   2 -19   37.28    6.53
   4  -2  19   35.32    6.71
  -4   2 -20    9.36    5.57
   4  -2  20   16.87    5.92
   4  -2  21   14.94    6.00
  -4   2 -21   19.57    6.10
   4  -2  22   23.66    5.84
  -4   2 -22   12.57    5.09
  -4   2 -23   12.30    5.07
   4  -2  23   13.65    5.37
  -4  -3  23    5.55    5.49
   4   3 -23   21.91    6.14
   4   3 -22   22.64    6.40
  -4  -3  22    4.71    5.82
  -4  -3  21    0.78    6.05
   4   3 -21    9.90    6.45
  -4  -3  20   34.18    7.18
   4   3 -20   47.25    7.98
  -4  -3  19   11.30    6.86
  -4  -3  18   22.68    7.56
  -4  -3  17    7.81    7.24
  -4  -3  12   49.73    6.62
  -4  -3  11   21.35    5.19
   4   3 -11    7.04    4.35
  -4  -3  10  176.40    7.88
   4   3 -10  119.77    6.75
   4   3  -9    7.14    4.01
  -4  -3   9   22.62    4.86
  -4  -3   8  115.97    5.96
   4   3  -8   93.48    5.60
  -4  -3   7   34.97    4.50
   4   3  -7   23.82    3.91
  -4  -3   6   68.02    5.18
   4   3  -6   79.24    5.18
  -4  -3   5   92.92    5.41
   4   3  -5   50.24    4.42
   4   3  -4  187.63    6.45
  -4  -3   4  203.34    6.85
  -4   3   3   18.88    2.75
   4   3  -3   31.93    4.04
   4   3  -2   34.70    3.84
  -4  -3   2   24.42    4.01
  -4  -3   1   45.70    4.27
   4  -3  -1   45.41    2.49
  -4   3   1   41.07    2.22
   4   3  -1   22.75    3.48
   4  -3   0  134.23   14.41
  -4  -3   0  139.91    5.70
   4   3   0  111.69    5.08
   4   3   1   40.08    3.62
  -4  -3  -1   47.60    3.90
   4  -3   2   72.12    2.61
  -4  -3  -2   79.16    4.42
   4   3   2   64.36    3.97
  -4  -3  -3  119.52    5.17
  -4   3  -3   81.29    3.66
   4  -3   3  125.97    3.65
   4   3   3  113.96    4.99
   4  -3   3  140.46   12.10
  -4  -3  -4  293.51    7.35
   4   3   4  290.44    7.25
   4  -3   4  237.76   13.13
  -4   3  -4  320.50   14.71
  -4  -3  -5   76.19    4.70
   4   3   5   90.08    5.15
   4  -3   5  102.78   10.31
  -4   3  -5  101.44   10.49
  -4  -3  -6   40.53    4.15
  -4   3  -6   57.57    9.71
  -4  -3  -7   63.04    4.70
   4   3   7   62.69    4.76
  -4   3  -7   72.19   10.90
   4  -3   7   71.07    9.73
   4   3   8   52.85    5.13
  -4  -3  -8   45.72    5.19
   4   3   9   22.86    5.45
  -4  -3  -9   14.35    4.75
   4  -3   9   39.60   10.55
  -4  -3 -10   10.74    5.47
   4   3  10   19.88    5.86
   4  -3  11   97.77    9.60
  -4   3 -11  113.55    9.98
   4  -3  12  358.07   13.57
  -4   3 -12  310.61   12.66
  -4   3 -13  120.24    9.98
   4  -3  13   74.13    8.90
  -4   3 -14   74.13    8.39
   4  -3  14   64.01    8.09
   4  -3  15   12.88    7.04
  -4   3 -15   28.02    7.32
   4  -3  16   73.23    7.97
  -4   3 -16   57.35    7.63
   4  -3  17   32.01    6.93
  -4   3 -17    9.33    6.40
  -4   3 -18   78.84    7.80
   4  -3  18   95.17    8.21
  -4   3 -19    4.32    5.80
   4  -3  19   22.23    6.31
  -4   3 -20   46.33    6.67
   4  -3  20   36.93    6.64
   4  -3  21   38.58    6.25
  -4   3 -21   14.03    5.39
   4  -3  22    3.56    5.00
  -4   3 -22   12.43    4.90
   4   4 -22   17.19    6.59
  -4  -4  22   13.55    5.78
   4   4 -21   12.37    6.04
  -4  -4  21   11.42    5.92
  -4  -4  20   25.60    6.64
   4   4 -20   32.58    7.15
  -4  -4  19    8.09    6.07
   4   4 -19   22.61    6.77
   4   4 -18   74.71    8.48
  -4  -4  18   15.61    6.54
   4   4 -17   19.03    6.85
  -4  -4  17    2.37    6.31
   4   4 -16   39.93    7.67
  -4  -4  16   17.54    6.70
   4   4 -15   33.90    7.76
  -4  -4  15   26.22    7.03
  -4  -4  14   39.42    7.82
   4   4 -14   35.62    8.01
  -4  -4  13   12.54    7.64
  -4  -4  13   16.55    5.34
   4   4 -12   49.52    5.46
  -4  -4  12   41.06    8.39
   4   4 -12   62.00    8.74
  -4  -4  11   26.64    8.53
  -4  -4  11   12.25    5.01
   4   4 -11   12.81    4.77
  -4  -4  10   96.74   10.24
   4   4 -10   58.47    5.40
  -4  -4   9   65.79    9.90
   4   4  -9   73.57    5.57
   4   4  -8  125.99    6.04
  -4  -4   8  184.26    7.26
  -4  -4   7   49.39    4.94
  -4   4   7   15.29   15.71
   4  -4  -6   89.66   14.48
  -4   4   6  127.53   16.80
  -4  -4   6   94.66    5.49
   4   4  -6   73.29    5.28
   4   4  -5   28.27    4.05
   4  -4  -5   64.18   12.50
  -4   4   5   78.07   12.61
  -4  -4   5   60.88    5.00
   4  -4  -4  144.57   11.94
  -4   4   4  134.33   12.97
   4   4  -4  134.72    5.76
   4  -4  -3   39.29    9.67
  -4   4   3   73.70   11.69
   4   4  -2   64.34    4.24
  -4  -4   2  100.73    5.34
  -4  -4   1   32.98    4.05
   4   4  -1   29.47    3.66
   4  -4  -1   30.02    2.00
   4   4   0  162.73    5.93
  -4   4   0  142.39    2.22
   4  -4   0  151.66    2.68
   4   4   1   29.02    3.64
  -4  -4  -1   37.03    3.82
  -4   4  -1   35.45    1.51
   4  -4   1   32.33    1.53
   4   4   2  143.45    5.32
  -4  -4  -2  154.23    5.69
  -4   4  -2  138.66    3.21
   4  -4   3  233.27   13.27
  -4   4  -3  253.00   14.86
   4   4   3  218.32    6.68
  -4   4  -4  148.20   12.39
  -4  -4  -4  154.25    5.92
   4   4   4  138.14    5.53
  -4  -4  -5   55.12    4.66
   4   4   5   65.73    4.76
   4   4   6   74.76    4.81
  -4  -4  -6   80.16    4.87
   4  -4   7   34.16    8.24
  -4   4  -7   43.61    8.29
  -4  -4  -7   46.42    4.44
   4   4   7   43.80    4.62
   4  -4   8  143.19    9.91
  -4   4  -8  138.38    9.93
   4   4   8  129.62    6.32
  -4  -4  -8  118.15    5.97
  -4   4  -9   15.26    7.50
   4  -4   9   47.87    7.96
  -4  -4  -9   35.32    5.30
   4   4   9   43.96    5.39
  -4   4 -10   32.24    7.94
   4  -4  10   21.43    7.39
  -4  -4 -10    6.76    4.75
   4   4  10   33.56    5.72
  -4   4 -11  151.44   10.18
  -4  -4 -11   88.41    7.34
   4  -4  12   37.69    7.75
  -4   4 -12   51.40    8.35
   4  -4  13   59.63    7.77
  -4   4 -13   44.27    7.31
  -4   4 -14   12.89    6.40
   4  -4  14   42.63    7.24
  -4   4 -15   16.75    6.39
   4  -4  15   15.35    6.35
   4  -4  16   20.06    6.21
  -4   4 -16   10.42    5.90
   4  -4  17   23.05    6.01
  -4   4 -17    8.40    5.56
  -4   4 -18   19.06    5.65
   4  -4  18    5.52    5.69
  -4   4 -19    6.71    5.19
   4  -4  19    7.72    5.52
  -4   4 -20   15.14    5.33
   4  -4  20   -1.11    4.69
  -4   4 -21   17.02    5.25
   4  -4  21   22.11    5.57
  -4  -5  20    8.43    4.75
   4   5 -20   -1.83    5.10
  -4  -5  19   15.77    5.40
   4   5 -19    4.95    5.40
  -4  -5  18    7.66    5.26
   4   5 -18    2.66    5.31
   4   5 -17    8.78    5.79
  -4  -5  17   14.95    5.51
   4   5 -16    6.92    6.10
  -4  -5  16    2.02    5.34
   4   5 -15   10.23    6.20
  -4  -5  15    7.26    5.72
   4   5 -14   28.87    6.66
  -4  -5  14   17.62    6.45
  -4  -5  14   25.70    4.89
   4   5 -14   10.16    4.35
   4   5 -13    2.88    6.03
  -4  -5  13    4.39    6.22
  -4  -5  13   16.36    4.64
   4   5 -13    2.49    3.60
  -4  -5  12   14.66    6.46
   4   5 -12    6.02    6.21
  -4   5  12   16.96   13.49
   4   5 -12   14.41    4.48
  -4  -5  12   15.18    4.24
   4  -5 -11   34.35   11.81
  -4   5  11   32.17   12.70
   4   5 -11    5.23    3.81
  -4  -5  11   20.43    6.90
   4   5 -11    7.49    6.36
  -4  -5  11   19.66    4.57
   4  -5 -10   23.96   10.37
  -4   5  10   15.40    9.52
  -4  -5  10   17.08    6.89
   4   5 -10   15.10    7.02
   4   5 -10   26.28    4.24
  -4   5   9   47.31   10.36
   4  -5  -9   32.74    8.85
   4   5  -9   14.51    6.92
  -4  -5   9   16.01    6.70
   4   5  -9    7.58    3.38
  -4  -5   9   19.74    4.01
   4  -5  -8   12.92    7.98
  -4   5   8   21.18   10.03
   4   5  -8   19.89    3.82
  -4  -5   8   29.73    4.57
   4   5  -8   13.54    6.98
  -4  -5   8   21.46    7.12
   4  -5  -7   21.75    8.67
  -4   5   7   37.13    9.97
  -4  -5   7   19.72    7.38
   4   5  -7   16.03    7.54
   4   5  -7   19.91    4.01
  -4   5   6   38.83   10.16
   4  -5  -6   40.72    9.18
  -4  -5   6   13.22    4.26
   4   5  -6   20.69    3.92
  -4  -5   6   13.64    7.99
   4   5  -6   21.45    7.76
   4  -5  -5  224.58   12.53
  -4   5   5  256.93   13.81
  -4  -5   5  185.96   11.90
   4   5  -5  250.03   12.59
  -4  -5   5  223.75    7.74
   4  -5  -4  166.01   11.20
  -4   5   4  192.58   12.97
  -4  -5   4  150.09   11.80
   4   5  -4  179.04   11.76
   4  -5  -3  165.06   11.45
   4   5  -3  198.38    6.82
  -4  -5   3  170.06    6.89
  -4  -5   3  206.57   12.65
  -4  -5   2   18.42    4.00
   4   5  -2   25.83    3.60
  -4  -5   2   61.76   10.07
  -4   5   2   57.83   11.17
   4   5  -1   45.91    3.95
  -4  -5   1   54.53    4.64
  -4   5   0   49.20    1.01
   4  -5   0   45.40    1.13
   4  -5   1   58.96    1.01
  -4   5  -1   90.86    1.44
  -4  -5  -2  110.08    5.28
   4   5   2  102.70    4.92
   4  -5   2  101.29    9.72
  -4   5  -2   98.53    9.72
   4   5   3   87.91    4.92
   4  -5   3  113.50    9.61
  -4  -5  -3   90.77    5.21
   4  -5   4   50.72    8.39
   4   5   4   74.98    4.73
   4  -5   5  105.94    9.36
  -4   5  -5  117.90    9.80
   4   5   5   77.89    4.83
  -4  -5  -5   97.07    5.28
   4  -5   6   72.26    8.61
  -4  -5  -6   96.76    5.30
   4   5   6  102.32    5.53
  -4   5  -6   93.47    9.30
  -4  -5  -7   20.15    3.77
   4   5   7   36.43    4.14
   4  -5   8   12.08    6.66
  -4   5  -8   12.39    6.46
  -4  -5  -8   11.06    3.57
   4   5   8    3.21    3.36
  -4   5  -9   10.19    6.20
   4  -5   9   25.88    6.93
   4   5   9   10.26    3.57
  -4  -5  -9   -0.22    3.25
  -4   5 -10   22.48    6.39
   4  -5  10   24.70    6.64
   4   5  10   38.06    5.03
  -4  -5 -10   28.56    5.01
  -4   5 -11   26.95    6.47
   4  -5  11   32.98    6.82
  -4  -5 -11   10.18    4.51
   4   5  11   25.53    5.38
  -4   5 -12   28.71    6.53
   4  -5  12   27.05    6.60
  -4  -5 -12   15.16    5.09
   4   5  12   17.99    5.12
  -4   5 -13    9.52    5.88
   4   5  13    4.92    4.97
  -4   5 -14   24.59    6.18
   4  -5  14   29.89    6.24
  -4   5 -15   12.90    5.24
   4  -5  15    6.09    5.30
  -4   5 -16    6.00    5.01
   4  -5  16   -1.92    5.13
  -4   5 -17    8.03    5.00
   4  -5  17   10.46    5.11
  -4   5 -18   12.19    4.97
   4  -5  18   20.95    5.60
   4  -5  19   17.70    5.19
  -4   5 -19    8.85    5.07
  -4  -6  17    5.26    4.95
   4   6 -17   11.96    5.64
  -4   6  17   24.27   11.37
  -4  -6  16   -4.37    4.43
   4   6 -16   11.42    5.67
  -4   6  16   -9.22    8.54
  -4  -6  16   -0.34    4.03
  -4  -6  15   17.33    5.07
   4   6 -15   14.34    6.21
  -4   6  15    2.53    7.29
   4  -6 -15    6.18    7.95
  -4  -6  15    6.47    4.23
   4   6 -15   14.64    4.35
  -4  -6  14   18.45    5.52
   4   6 -14    4.29    6.14
   4  -6 -14   25.29    7.89
  -4  -6  14   20.96    4.78
   4   6 -14    6.88    3.99
  -4   6  14   23.75    8.68
  -4  -6  13   21.04    5.83
   4   6 -13   16.94    6.38
   4  -6 -13   19.66    6.77
  -4   6  13   31.35    8.90
  -4  -6  13   38.32    5.27
   4   6 -13   30.61    5.11
  -4   6  12   45.54    8.78
  -4  -6  12   22.55    4.85
   4   6 -12   31.09    6.80
   4   6 -12   27.58    4.49
   4  -6 -12   12.17    7.28
  -4   6  11   20.69    8.12
  -4  -6  11   16.02    4.01
   4   6 -11   13.18    4.18
  -4  -6  11   25.25    6.44
   4   6 -11   25.75    6.63
  -4  -6  10   12.97    6.05
   4   6 -10   21.29    6.58
   4  -6 -10   22.47    7.38
  -4   6  10   20.26    8.00
   4   6 -10   -0.45    3.13
  -4  -6  10   18.00    4.16
  -4  -6   9   43.64    7.23
   4   6  -9   39.54    7.30
   4  -6  -9   21.12    7.00
  -4   6   9   56.37    9.33
   4   6  -9   23.40    3.96
   4   6  -8   41.88    7.62
  -4  -6   8   24.30    6.93
  -4  -6   8   36.59    5.25
   4   6  -8   37.86    4.39
  -4   6   8   52.75    9.36
   4  -6  -8   33.34    7.48
   4  -6  -7  117.48    9.77
  -4   6   7  119.27   11.70
   4   6  -7   80.76    5.37
  -4  -6   7  119.54    6.64
   4   6  -7  124.11    9.66
  -4  -6   7   77.11    8.75
   4   6  -6   60.45    5.04
   4   6  -6   17.40    7.28
  -4  -6   6    9.69    7.32
  -4  -6   6   35.11    4.98
   4  -6  -6   60.67    9.21
  -4   6   6   50.42    9.90
   4   6  -5   73.60    5.08
  -4   6   5   89.47    9.86
   4  -6  -5  101.51   11.19
   4   6  -5   66.11    8.64
  -4  -6   5   50.11    8.26
   4  -6  -4  183.32   12.14
  -4   6   4  237.48   12.46
  -4  -6   4  237.07   12.18
   4   6  -4  234.46   11.89
  -4  -6   4  255.38    8.94
   4  -6  -3   95.81    9.48
  -4   6   3  135.79   10.36
   4   6  -3  147.19   10.49
   4   6  -2   97.27    5.10
  -4  -6   2  123.88    6.56
   4   6  -2  135.60   10.01
   4  -6  -2  101.99    9.62
  -4   6   2  122.00    9.93
  -4  -6   1   46.99    4.79
   4   6  -1   13.45    3.28
  -4  -6   1   57.54    9.00
   4  -6  -1   37.14    7.68
  -4   6   1   39.27    8.13
   4   6   0   74.87    4.94
  -4   6   0   65.75    8.50
  -4  -6   0   55.84    8.69
   4  -6   0   83.66    8.46
   4  -6   1   23.92    0.49
   4   6   1  100.83    5.31
   4  -6   2  129.18   10.08
  -4   6  -2  165.49   10.82
  -4  -6  -2  144.70   10.62
   4   6   2  160.91   10.50
   4   6   3   99.00    5.32
  -4  -6  -3  117.54   10.14
  -4  -6  -4  169.22   11.08
  -4   6  -4  160.54   10.95
   4  -6   4  190.38   11.32
  -4  -6  -5   74.23    8.95
   4   6   5   64.36    4.73
  -4  -6  -5   74.02    5.01
  -4   6  -5   85.78    8.88
   4  -6   5  100.66    9.66
  -4   6  -6   46.11    7.51
   4  -6   6   43.85    7.98
  -4  -6  -6   32.83    7.80
  -4   6  -7   98.42    8.90
  -4  -6  -7   84.02    5.25
   4   6   7   86.77    5.36
  -4  -6  -8   17.70    3.90
  -4   6  -8   16.26    6.64
   4  -6   8   31.85    7.17
  -4  -6  -9   12.74    3.77
   4   6   9   25.78    4.08
   4  -6   9   26.19    6.31
  -4   6  -9   23.67    6.24
  -4   6 -10   14.54    6.17
   4  -6  10   10.60    5.70
  -4  -6 -11   35.59    5.23
  -4   6 -11   45.68    6.91
   4  -6  11   37.38    6.54
  -4  -6 -12   36.97    5.58
  -4   6 -12   36.34    6.71
  -4  -6 -13    8.65    4.78
   4   6  13   26.06    5.66
  -4   6 -13   16.69    5.73
   4  -6  13   31.63    6.39
   4  -6  14   28.58    6.14
  -4   6 -14   12.66    6.06
   4  -6  15   24.48    5.87
  -4   6 -15   18.74    5.72
   4  -6  16   24.54    5.99
  -4   6 -16   20.43    6.00
  -4   7  13   22.02    7.83
   4  -7 -13   17.83    6.05
  -4  -7  13   15.56    4.12
   4   7 -13   18.99    5.35
  -4  -7  13    0.44    5.06
   4   7 -13    3.79    3.41
  -4   7  12   21.00    8.47
  -4  -7  12   -7.68    4.77
   4   7 -12   16.23    5.22
  -4  -7  12    5.57    3.63
   4   7 -12    9.98    3.75
   4  -7 -11   28.95    7.06
  -4   7  11   29.07    7.72
  -4  -7  11   26.21    6.14
   4   7 -11   13.56    5.02
   4   7 -11   19.95    3.63
  -4  -7  11   18.61    3.94
   4  -7 -10   24.98    7.48
  -4  -7  10   10.58    5.44
   4   7 -10   13.85    5.20
  -4  -7  10   19.39    3.89
   4   7 -10   11.48    3.26
  -4  -7   9   -8.32    4.08
   4   7  -9    7.67    5.20
   4   7  -9    2.28    3.05
   4  -7  -8   22.91    6.64
  -4  -7   8    8.17    4.78
   4   7  -8    5.99    5.05
   4   7  -8    6.63    3.14
  -4  -7   8   14.90    3.70
   4  -7  -7    2.97    5.54
  -4   7   7   15.12    6.23
  -4  -7   7    4.98    4.99
   4   7  -7    8.00    5.20
  -4  -7   7    2.83    3.50
   4   7  -7    7.81    3.13
   4  -7  -6   15.03    5.92
  -4   7   6   28.20    6.75
  -4  -7   6   30.06    4.28
   4   7  -6   21.84    3.63
  -4  -7   6   16.37    5.48
   4   7  -6   22.54    6.14
   4   7  -5   46.48    4.35
  -4   7   5   36.37    7.00
   4  -7  -5   46.32    6.79
  -4  -7   5   32.04    6.04
   4   7  -5   36.50    6.66
  -4  -7   4   26.82    4.25
  -4   7   4   10.82    6.10
   4  -7  -4   22.36    6.24
   4   7  -4   13.72    3.37
   4   7  -4   33.66    6.58
  -4  -7   3   11.26    5.94
   4   7  -3   13.07    6.04
   4   7  -3   26.54    3.45
  -4   7   3   26.59    6.94
   4  -7  -3   38.51    6.55
  -4  -7   2   29.41    6.46
   4   7  -2   -3.79    5.30
   4   7  -2   12.52    2.95
  -4  -7   2    8.71    3.39
   4  -7  -2   15.65    5.70
  -4   7   2   21.63    6.10
  -4  -7   1   21.16    5.77
   4   7  -1   12.69    5.72
  -4  -7   1   20.21    3.69
   4   7  -1   -1.44    2.24
   4  -7  -1   16.68    6.05
  -4   7   1   28.84    6.62
   4   7   0   18.50    3.33
  -4  -7   0   19.22    3.95
  -4   7   0    6.30    5.50
   4  -7   0    4.32    5.46
  -4   7   0    9.71    0.78
   4  -7   0    8.48    0.83
   4   7   0   16.23    5.53
  -4  -7   0   17.96    5.94
   4  -7   1    3.52    0.73
  -4  -7  -1   11.75    3.13
   4   7   1   10.81    2.87
  -4   7  -1    5.63    0.70
   4   7   1    9.10    5.56
  -4  -7  -1    7.07    5.50
   4  -7   2   16.42    1.11
   4   7   2   19.60    2.98
   4   7   2   13.94    5.70
  -4  -7  -2   24.48    5.98
   4  -7   2   13.69    6.29
  -4  -7  -2   24.33    3.45
   4   7   3   14.69    5.75
  -4  -7  -3    8.80    5.38
   4  -7   3   28.93    5.99
  -4   7  -3   18.37    5.89
  -4  -7  -3    9.18    3.07
   4   7   3   11.01    2.85
   4  -7   4   42.32    6.77
  -4   7  -4   27.89    6.37
  -4  -7  -4   39.68    4.00
   4   7   4   19.88    5.89
  -4  -7  -4   46.16    6.63
   4   7   4   45.59    3.99
  -4  -7  -5   24.45    6.17
   4   7   5    9.41    5.51
  -4   7  -5   -0.79    5.37
   4   7   5   18.79    3.32
   4   7   6   12.59    5.50
  -4  -7  -6   15.96    5.95
   4  -7   6   12.96    5.66
  -4   7  -6    7.92    5.44
  -4  -7  -6   11.09    3.27
   4   7   6    1.81    2.95
   4  -7   7   -5.31    4.79
   4   7   7    4.62    3.01
  -4  -7  -7    5.41    2.94
  -4  -7  -7    9.76    5.58
   4   7   7   16.99    5.32
  -4   7  -7    6.39    5.22
   4  -7   8   23.51    5.98
  -4  -7  -8    4.65    2.90
   4   7   8    9.97    3.09
  -4  -7  -8   17.37    5.82
   4   7   8   22.42    5.75
  -4   7  -8   23.54    5.91
  -4  -7  -9   19.06    3.48
   4  -7   9   14.53    5.84
   4   7   9   19.76    5.55
  -4  -7  -9    2.01    5.04
  -4   7  -9    9.55    5.48
   4   7   9   18.26    3.68
  -4  -7 -10   25.68    6.00
   4  -7  10   41.32    6.45
  -4   7 -10   44.45    7.06
   4   7  10   25.64    3.97
  -4  -7 -10   18.18    3.54
  -4  -7 -11   12.67    5.68
   4  -7  11   18.62    5.74
  -4   7 -11   17.25    5.98
  -4  -7 -11   12.58    3.94
   4  -7  12    8.19    5.30
  -4  -7 -12    7.09    3.68
   4   7  12   10.49    4.11
   4  -8  -6   22.95    6.09
  -4   8   6   14.72    5.72
   4   8  -6   41.29    6.14
  -4  -8   6   36.46    6.44
   4  -8  -5   15.28    5.59
  -4   8   5   10.58    5.37
   4   8  -5    8.34    2.89
  -4  -8   5   15.17    4.01
   4   8  -5    9.34    4.65
  -4  -8   5   17.96    5.71
  -4  -8   4   29.46    4.11
   4   8  -4   24.89    3.48
  -4   8   4   32.45    6.06
   4  -8  -4   23.19    6.13
   4   8  -4   11.54    4.82
  -4  -8   4   25.20    6.04
   4   8  -3    5.86    2.61
  -4   8   3   13.81    5.49
   4  -8  -3    6.19    5.43
   4   8  -3    9.48    5.13
  -4  -8   3   -0.42    5.08
   4   8  -2   18.72    3.22
  -4  -8   2   40.24    4.38
  -4   8   2   30.48    6.41
   4  -8  -2   29.89    6.38
  -4  -8   2   39.65    6.45
  -4  -8   1   14.98    3.36
   4   8  -1    9.95    2.77
   4  -8  -1   12.50    5.71
  -4   8   1   17.43    5.86
  -4  -8   1   26.59    6.06
   4   8   0   34.86    3.67
  -4  -8   0   35.90    4.31
  -4  -8   0   45.51    6.50
   4   8   0   41.83    6.06
   4  -8   0   19.23    5.88
  -4   8   0   25.31    6.19
   4   8   1    5.52    2.71
   4  -8   1   21.44    6.02
  -4   8  -1   22.06    6.04
  -4  -8  -1   34.77    6.28
   4   8   1   24.21    5.53
   4  -8   2   54.59    7.25
  -4   8  -2   51.21    6.81
  -4  -8  -2   50.13    6.33
   4   8   2   30.74    5.55
   4   8   2   30.92    3.36
  -4  -8  -2   31.71    3.68
   4  -8   3    8.46    5.42
  -4   8  -3   12.44    5.62
  -4  -8  -3    5.42    4.83
   4   8   3    6.90    4.75
  -4  -8  -3    7.38    3.04
   4   8   3   13.90    2.98
   4  -8   4   20.09    5.62
  -4   8  -4   20.67    5.50
  -4  -8  -4   17.13    5.24
   4   8   4   21.58    5.48
   4   8   4   10.21    2.83
  -4  -8  -4    4.46    2.86
   4  -8   5    3.01    4.96
  -4   8  -5    4.30    4.91
  -4  -8  -5   15.58    3.09
   4   8   5    9.53    2.92
  -4  -8  -5   17.73    5.22
   4   8   5    8.52    5.06
   5   0  -9   16.50    4.46
  -5   0   9   14.24    4.42
   5   0  -8   14.78    4.19
  -5   0   8   20.96    4.87
  -5   0   7   66.57    6.01
   5   0  -7   43.72    5.03
  -5   0   6  196.28    6.59
   5   0  -6  154.26    6.14
  -5   0   5   65.51    5.68
   5   0  -5   44.79    5.30
   5   0  -4 3072.25   21.78
  -5   0   4 3473.24   21.62
  -5   0   3  146.86    5.98
   5   0  -3  130.63    5.72
   5   0  -2 1468.48   14.76
  -5   0   2 1801.79   15.70
  -5   0   1  355.29    7.35
   5   0  -1  273.11    6.58
  -5   0   0 1615.38   14.14
   5   0   0 1600.18   14.42
   5   0   1  201.52    5.77
  -5   0  -1  226.73    5.82
  -5   0  -2  434.46    7.65
   5   0   2  369.86    7.20
  -5   0  -3  384.00    7.31
   5   0   3  382.21    7.46
  -5   0  -4  158.54    5.73
   5   0   4  155.38    5.64
   5   0   5   25.86    3.91
  -5   0  -5   28.93    4.09
   5   0   6  499.18    9.20
  -5   0  -6  357.23    7.92
  -5   0  -7   38.09    4.72
   5   0   7   32.84    4.54
   5   0   8   36.35    5.19
  -5   0  -8   10.77    4.50
   5   0   9   30.11    5.70
  -5   0 -17   14.55   12.55
  -5   0 -18   19.39   10.62
   5   0  19    3.01   11.55
  -5   0 -19   22.29    8.77
  -5   0 -20   45.10    8.51
   5   0  20   -0.62    9.24
  -5   0 -21   19.02    7.72
   5   0  21   -0.97    6.98
   5   0  22    5.01    7.59
  -5   0 -22   21.08    6.97
   5   0  23   -7.32    6.78
  -5   0 -23   17.61    6.39
  -5  -1  11   21.70    5.03
  -5  -1  10    4.33    4.25
   5   1 -10    1.74    3.89
   5   1  -9   34.89    5.01
  -5  -1   9   29.91    5.01
  -5   1   8   25.88    4.46
  -5  -1   8   24.81    4.93
   5   1  -8    9.07    4.01
  -5  -1   7   76.36    5.16
   5   1  -7   74.33    5.08
   5  -1  -7   88.44    5.26
  -5   1   6  137.03    6.47
   5  -1  -6  117.73    5.87
  -5  -1   6  132.46    6.81
   5   1  -6  129.31    6.39
  -5  -1   5  675.06   11.66
   5   1  -5  527.07   10.53
   5  -1  -4   96.81    5.15
  -5   1   4  104.54    5.28
  -5  -1   3  838.91   11.86
   5   1  -3  620.56   10.51
  -5   1   2  902.47   10.49
  -5  -1   2  736.16   10.71
   5   1  -1   33.83    3.86
   5  -1  -1   49.74    3.60
  -5  -1   0  268.35    7.01
   5   1   0  209.96    6.34
  -5   1   0  221.25    5.52
  -5   1  -1  579.55    7.64
   5  -1   1  546.81    7.79
   5  -1   2   70.07    3.80
  -5   1  -2   92.20    3.99
  -5  -1  -3  753.40   10.51
   5   1   3  715.30   10.28
  -5   1  -4  257.94    6.03
   5  -1   4  253.33    6.07
  -5  -1  -5 1004.41   12.52
   5   1   5 1139.74   13.39
   5   1   6   29.65    4.12
  -5  -1  -6   31.64    4.06
  -5   1  -7    7.07    4.00
  -5  -1  -7    8.64    3.43
  -5  -1  -8   28.58    4.57
   5   1   8   73.74    5.82
  -5  -1  -9   21.03    4.86
   5   1   9   17.76    5.28
   5   1  10   52.36    6.30
  -5   1 -12   63.25   15.96
  -5   1 -13   25.02   13.35
   5  -1  13    5.36   13.78
   5  -1  14    6.01   12.54
  -5   1 -14   56.22   11.93
  -5   1 -15   66.37   10.03
   5  -1  15   24.47   10.78
   5  -1  16   39.66    9.00
  -5   1 -16   65.68    9.99
  -5   1 -17   -6.05    7.79
   5  -1  17   14.84    8.92
   5  -1  18   32.22    8.95
  -5   1 -18   31.84    8.25
   5  -1  19   16.50    7.56
  -5   1 -19    1.78    6.79
   5  -1  20   27.19    7.51
  -5   1 -20   41.17    7.68
   5  -1  21    4.60    6.59
  -5   1 -21   19.93    7.33
  -5  -1 -22   19.43   10.03
  -5   1 -22   16.78    7.36
   5  -1  22   26.99    7.13
  -5  -1 -23   22.49    8.34
  -5   1 -23   21.67    7.32
   5  -1  23   -4.34    6.15
   5   2 -12  172.92    8.55
  -5  -2  12  276.74   10.09
  -5  -2  11  419.57   11.62
   5   2 -11  252.89    9.34
  -5  -2  10  132.41    7.36
   5   2 -10   97.74    6.82
   5   2  -9  375.69   10.29
  -5  -2   9  524.28   11.99
  -5  -2   8  157.30    7.04
   5   2  -8   95.38    5.93
   5   2  -7  387.25    9.49
  -5  -2   7  519.44   10.55
   5  -2  -6   51.50    4.40
   5   2  -6   59.09    5.24
  -5   2   5  585.87    9.34
  -5  -2   5  514.59   10.51
   5  -2  -4   39.81    3.65
  -5   2   4   54.16    3.85
   5   2  -4   57.88    4.87
  -5   2   3  735.76    9.44
  -5  -2   3  653.90   11.37
  -5   2   2   95.67    3.91
   5  -2  -2  134.98    4.65
  -5  -2   1  807.70   11.80
  -5   2   1  748.97    8.12
   5   2   0  205.59    6.65
  -5  -2   0  290.81    7.70
  -5   2  -1  449.62    6.14
  -5  -2  -1  469.54    8.80
   5  -2   1  430.54    6.45
   5   2   2   81.83    4.52
   5  -2   2  103.42    3.87
  -5   2  -3   60.72    3.42
   5   2   3   59.96    4.32
   5  -2   3   63.82    3.35
  -5  -2  -4  286.77    7.28
   5   2   4  265.65    7.00
   5  -2   5  235.28    5.97
  -5   2  -5  182.19    5.80
  -5  -2  -6  217.22    7.02
   5  -2   6  234.12    7.52
   5   2   6  228.82    7.14
   5   2   7  277.23    7.95
  -5   2  -7  237.41   21.66
   5  -2   8   30.15   14.77
  -5   2  -8   61.72   16.32
  -5  -2  -9  136.40    7.41
   5  -2   9   29.32   12.93
  -5   2 -10   85.98   13.08
   5  -2  10   34.83   11.78
   5   2  11  326.76   11.92
  -5   2 -11  253.73   16.09
   5  -2  12   91.23   12.30
  -5   2 -12  106.60   12.23
   5  -2  13   20.77    9.60
  -5   2 -13   53.41   10.62
   5  -2  14   30.84    8.83
  -5   2 -14   34.21    9.12
   5  -2  15   54.34    9.79
  -5   2 -15   76.97    9.70
   5  -2  16   15.91    8.03
  -5   2 -16   38.61    8.61
  -5   2 -17   45.30    9.35
   5  -2  17   28.79    8.04
  -5   2 -18   23.72    8.62
   5  -2  18   16.19    7.63
   5  -2  19   26.64    8.44
  -5   2 -19   36.26    8.17
   5  -2  20   11.13    8.90
  -5   2 -20   26.60    6.85
   5  -2  21   14.00    8.09
  -5   2 -21   31.97    6.51
   5  -2  22   11.62    6.46
  -5   2 -22    9.68    5.51
   5  -2  23    5.75    5.82
  -5   2 -23   19.98    5.95
   5   3 -13   51.24    6.60
  -5  -3  13  108.51    8.01
  -5  -3  12  647.78   14.80
   5   3 -12  362.08   11.22
   5   3 -11   47.08    5.96
  -5  -3  11   60.76    6.56
   5   3 -10  100.93    6.89
  -5  -3  10  170.98    8.11
  -5  -3   9  191.19    7.63
   5   3  -9  150.77    6.95
  -5  -3   8  105.45    6.13
   5   3  -8   95.36    5.76
   5   3  -7   85.79    5.65
  -5  -3   7   99.54    6.09
   5   3  -6   45.10    4.64
  -5  -3   6   75.09    5.36
   5   3  -5   60.42    5.11
  -5  -3   5   82.82    5.82
  -5   3   4   20.66    3.03
   5   3  -4   33.52    4.10
   5  -3  -4   33.63    3.51
   5  -3  -3   14.36    2.62
   5   3  -3   28.71    3.91
  -5   3   3   36.08    2.82
  -5  -3   3   36.23    4.44
   5  -3  -2   18.81    2.79
  -5   3   2   25.05    2.49
  -5  -3   2   34.12    3.98
   5   3  -2   32.46    3.83
   5   3  -1  107.00    5.29
   5  -3  -1   98.70    3.58
  -5  -3   0   50.19    4.61
   5   3   0   49.66    4.35
   5  -3   1   29.77    2.35
  -5   3  -1   23.09    2.03
   5   3   1   22.62    3.50
  -5  -3  -1   32.94    3.75
  -5   3  -2   23.34   17.04
  -5  -3  -2   13.30    3.21
   5   3   2   20.78    3.26
   5  -3   2   12.31    2.12
   5  -3   3   49.06    2.80
  -5  -3  -3   82.67    4.93
  -5   3  -3   42.09    2.72
   5  -3   3    4.79   13.53
  -5   3  -3   93.05   16.61
   5   3   3   89.85    4.83
  -5   3  -4  331.00   18.55
  -5  -3  -4  396.78    8.55
  -5   3  -4  329.88    6.17
   5  -3   4  381.48    6.21
   5   3   4  353.26    8.37
  -5   3  -5    3.48    3.20
   5  -3   5   25.31    3.71
   5  -3   5   26.95   10.64
  -5  -3  -6  284.57    7.93
   5   3   6  333.27    8.68
  -5   3  -6  257.76   15.98
   5  -3   7   15.14   10.03
  -5   3  -7   27.08   10.94
   5  -3   8  106.18   11.83
  -5   3  -8  166.25   13.25
  -5  -3  -9   92.50    6.15
   5  -3   9   73.26   11.03
  -5   3  -9   98.53   11.95
   5   3  10   66.63    6.61
  -5  -3 -10   42.23    5.95
   5  -3  10   70.04   10.91
  -5   3 -10   53.16   10.60
  -5  -3 -11   86.62    7.50
   5  -3  11   63.20   10.68
  -5  -3 -12   62.10    7.22
  -5   3 -12   87.55   11.82
   5  -3  12   81.37   10.95
   5  -3  13   78.21   10.52
  -5   3 -13   86.22   12.35
  -5   3 -14  122.77   12.11
   5  -3  14   79.94   10.50
   5  -3  15   39.70   10.23
  -5   3 -15    7.75    7.66
   5  -3  16   30.16    9.16
  -5   3 -16   44.05    8.19
   5  -3  17    7.61    7.03
  -5   3 -17   35.94    7.24
   5  -3  18   20.66    6.75
  -5   3 -18   71.61    8.01
   5  -3  19   23.77    6.53
  -5   3 -19   20.38    6.63
  -5   3 -20    9.31    6.14
   5  -3  20   19.87    6.26
  -5   3 -21   17.85    6.21
   5  -3  21   12.68    5.68
  -5   3 -22    0.39    5.26
   5  -3  22   18.79    6.07
  -5  -4  21   20.23    7.81
  -5  -4  20   35.33    8.18
  -5  -4  19   18.82    7.96
  -5  -4  15   37.07    6.29
  -5  -4  14   28.68    5.61
   5   4 -14   29.54    5.24
  -5  -4  13   49.17    6.56
   5   4 -13   10.97    4.88
   5   4 -12   73.30    6.43
  -5  -4  12   95.42    7.01
  -5  -4  11   18.41    5.09
   5   4 -11   20.39    4.90
  -5  -4  10  121.88    6.82
   5   4 -10   75.57    5.73
   5   4  -9   25.90    4.30
  -5  -4   9   27.54    4.53
   5   4  -8  124.63    6.39
  -5  -4   8   85.36    6.03
  -5  -4   7   46.51    5.22
   5   4  -7   12.03    4.21
  -5  -4   6   31.49    4.86
   5   4  -6   26.16    4.20
   5   4  -5   20.88    3.93
  -5  -4   5   26.43    4.39
   5   4  -4   69.52    5.10
  -5  -4   4   87.95    5.92
  -5  -4   3   45.68    4.82
   5   4  -3   29.10    4.03
  -5   4   3   31.17    2.73
  -5   4   3   62.28   17.79
   5  -4  -3   14.03    2.64
   5   4  -2   77.44    4.70
   5  -4  -2   85.21    3.06
   5  -4  -2   42.93   13.73
  -5   4   2   88.91   16.33
   5  -4  -1   39.97   12.59
  -5   4   1   75.06   14.16
  -5  -4   1   55.13    4.53
   5   4  -1   39.19    4.00
   5  -4  -1   60.79    2.75
  -5   4   1   63.80    2.42
   5  -4   0   51.38   10.89
   5  -4   0   53.75    2.41
  -5   4  -1   64.39   12.52
   5  -4   1   44.26   10.18
  -5   4  -1   30.82    1.83
  -5  -4  -1   49.65    4.52
   5  -4   1   28.99    2.06
   5   4   1   23.73    3.65
  -5   4  -2   55.34    2.38
   5  -4   2   52.47    2.21
  -5  -4  -2   40.35    4.04
   5   4   2   46.33    3.84
   5  -4   2   68.83   11.48
  -5   4  -3   73.90   11.55
  -5   4  -3   51.95    2.67
   5  -4   3   64.46    2.78
   5   4   3   64.59    4.56
  -5  -4  -3   69.50    4.90
   5  -4   3   54.48   10.38
   5  -4   4   60.49   10.37
   5  -4   4   38.50    3.48
   5   4   4   34.03    4.01
  -5  -4  -4   34.45    4.02
   5  -4   5   28.90    9.56
  -5   4  -5   44.06   10.30
  -5  -4  -5   19.95    3.80
   5   4   5   26.70    3.82
   5  -4   6   45.42    9.23
   5   4   6   28.48    4.07
  -5  -4  -6   25.04    4.05
  -5   4  -7   17.90    9.72
   5  -4   7   44.63    9.43
  -5  -4  -7   22.41    3.89
   5   4   7   16.17    3.72
  -5  -4  -8   26.43    4.19
   5   4   8   10.32    3.92
  -5  -4  -9   42.74    4.61
   5   4   9   28.04    4.45
   5  -4   9   50.75   10.29
  -5   4  -9   55.32   11.45
  -5  -4 -10   19.91    4.67
   5   4  10   23.84    4.52
   5  -4  10   43.21   10.73
  -5   4 -10   52.14    9.77
   5   4  11   49.89    6.37
  -5  -4 -11   37.06    5.56
   5  -4  11   52.65   10.36
  -5   4 -11   36.35    8.35
  -5  -4 -12   43.62    6.43
   5   4  12   64.96    6.88
   5  -4  12   82.16    9.50
  -5   4 -12   75.61    9.29
  -5  -4 -13   26.84    5.79
   5  -4  13   25.62    7.78
  -5   4 -13   30.00    7.87
   5  -4  14   48.19    8.00
  -5   4 -14   72.16    8.62
   5  -4  15    7.40    6.44
  -5   4 -15    9.71    7.03
  -5   4 -16   43.30    7.32
   5  -4  16    8.23    6.20
  -5   4 -17   16.32    6.36
   5  -4  17    6.36    6.11
   5  -4  18   26.08    6.79
  -5   4 -18   -3.71    5.78
   5  -4  19   18.84    6.48
  -5   4 -19   11.62    5.86
   5  -4  20    9.98    6.14
  -5   4 -20    2.93    5.47
   5   5 -19   19.89    6.82
  -5  -5  19   -5.29    5.25
   5   5 -18   15.17    6.69
  -5  -5  18   11.93    6.42
  -5  -5  17   30.89    6.79
   5   5 -17   17.58    6.74
  -5  -5  16   -3.78    5.83
   5   5 -16   -0.99    6.47
  -5  -5  16    8.87    4.63
  -5  -5  15    7.09    6.52
   5   5 -15    8.91    4.10
  -5  -5  14   -0.47    6.91
   5   5 -14   11.60    4.17
  -5  -5  14   14.95    4.66
  -5  -5  13   -9.95    6.77
  -5  -5  13    6.50    4.12
  -5  -5  12    0.95    7.61
  -5  -5  12   13.02    4.41
  -5  -5  11   16.05    8.60
  -5  -5  11   24.96    4.41
   5   5 -11   16.38    4.01
   5   5 -10    7.58    3.23
  -5  -5  10   16.78    4.12
  -5   5   9   14.37   15.66
   5   5  -9   23.45    4.11
  -5  -5   9   22.26    4.45
  -5   5   8   34.44   15.64
   5   5  -8    1.37    3.42
  -5  -5   8   11.03    4.36
   5  -5  -7   27.91   12.05
  -5   5   7   19.06   13.60
   5  -5  -6   36.93   11.46
  -5   5   6   31.06   11.38
   5   5  -6   34.71    4.53
  -5  -5   6   34.71    4.97
  -5   5   5   61.26   12.46
   5  -5  -5   65.83   10.94
   5   5  -5   63.00    4.90
   5  -5  -4   10.07    8.79
  -5   5   4   41.92   11.55
   5   5  -4   31.08    4.35
  -5  -5   3   29.70    4.47
   5   5  -3   18.46    3.72
   5  -5  -3   27.00    9.74
  -5   5   3   23.68   10.39
  -5  -5   2   49.82    4.98
   5  -5  -2   30.13    9.61
  -5  -5   1   22.42    4.19
   5   5  -1   15.47    3.43
  -5   5   1   29.67    1.92
   5  -5  -1   23.52    1.87
   5  -5  -1   54.59    9.71
  -5   5   1   39.77   10.36
   5   5   0   36.79    4.09
   5  -5   0   40.12    1.98
  -5   5   0   28.67    1.52
  -5  -5   0   54.96    5.04
   5  -5   0   41.46    9.61
  -5   5   0   68.77   10.61
  -5   5  -1   94.55   11.35
  -5   5  -1   85.86    2.04
  -5  -5  -1  109.47    5.63
   5   5   1   91.02    5.05
   5  -5   1   99.92    2.32
   5  -5   1  124.15   10.84
   5   5   2   56.01    4.12
  -5  -5  -2   77.05    4.84
  -5   5  -2   42.53    1.97
   5  -5   2   45.21    1.95
  -5   5  -2   88.06   11.88
   5  -5   2   67.14   10.12
  -5  -5  -3   81.13    5.09
   5   5   3   79.93    4.67
   5  -5   4   48.29   10.18
  -5   5  -4   95.67   12.92
   5  -5   5  140.81   13.18
  -5  -5  -5  129.56    6.09
   5   5   5  153.15    6.30
   5  -5   6   70.62   11.70
  -5   5  -6   44.38    9.32
  -5  -5  -6   62.39    4.96
   5   5   6   57.73    4.79
   5  -5   7   74.42   10.06
  -5   5  -7   63.99    9.02
   5   5   7   41.53    4.65
  -5  -5  -7   31.37    4.01
   5  -5   8   34.61    7.97
  -5   5  -8   27.81    7.72
  -5  -5  -8   15.57    3.57
   5   5   8   19.57    3.76
  -5  -5  -9    3.17    3.33
   5   5   9    3.15    3.27
  -5   5  -9    9.85    6.82
  -5  -5 -10   18.15    3.81
   5  -5  10    7.54    6.58
  -5   5 -10   22.28    7.40
  -5  -5 -11   20.14    4.58
   5   5  11   31.69    4.49
  -5   5 -11   44.42    7.70
   5  -5  11   34.26    7.24
   5   5  12   19.30    5.00
  -5  -5 -12    6.36    4.37
   5   5  13   15.50    5.22
  -5  -5 -13    5.52    4.44
   5  -5  13    6.10    6.06
  -5   5 -13   20.47    7.07
  -5  -5 -14   24.13    5.50
   5  -5  14   35.78    7.14
   5   5  15   13.73    5.25
   5  -5  15   17.17    6.41
   5  -5  16   25.02    6.38
  -5   5 -16    4.77    5.69
  -5   5 -17    2.16    5.21
   5  -5  17   12.60    5.78
  -5   5 -18    6.05    5.53
   5  -5  18   13.64    5.82
  -5  -6  16  -10.88    5.16
   5   6 -16    6.55    6.02
  -5  -6  16    7.20    4.40
   5   6 -16    1.70    3.31
  -5  -6  15   11.27    6.29
   5   6 -15   22.34    7.14
  -5  -6  15   27.54    5.08
   5   6 -15   10.10    4.14
  -5   6  14   -3.06   13.40
   5   6 -14    0.63    3.66
   5   6 -14    8.83    6.66
  -5  -6  14   -0.97    6.03
  -5   6  13   59.20   13.97
   5   6 -13   26.66    7.19
  -5  -6  13   23.99    7.16
   5   6 -13   30.29    4.91
  -5  -6  13   49.49    5.51
   5  -6 -12   10.01    9.88
  -5   6  12   14.29   10.53
   5   6 -12   19.61    6.90
  -5  -6  12   -1.42    6.11
   5   6 -12    6.32    3.53
  -5  -6  12   16.17    4.36
  -5   6  11   41.01    9.92
   5  -6 -11   25.57    9.64
  -5  -6  11   17.85    7.15
   5   6 -11   54.63    8.56
   5   6 -11   39.46    4.53
  -5  -6  11   37.43    4.68
   5  -6 -10   19.29    8.60
  -5   6  10   23.79    9.97
  -5  -6  10   -1.40    6.64
   5   6 -10   14.17    6.96
   5  -6  -9   48.60    8.40
  -5   6   9   49.40   11.00
  -5  -6   9   47.19    5.40
   5   6  -9   40.96    4.72
  -5  -6   9   52.81    8.48
   5   6  -9   50.22    8.18
   5  -6  -8   12.96    8.28
  -5   6   8   20.71    9.24
   5   6  -8   33.06    4.58
  -5  -6   8   13.38    7.29
   5   6  -8   31.17    7.74
   5  -6  -7   48.36    9.41
  -5   6   7   38.52    9.92
  -5  -6   7   41.01    8.64
   5   6  -7   25.83    7.80
   5   6  -7   18.68    4.02
   5  -6  -6   -2.22    7.55
  -5   6   6   39.63    9.59
  -5  -6   6   24.45    8.34
   5   6  -6   20.50    3.92
   5  -6  -5   29.32    8.84
   5   6  -5   24.71    4.21
  -5  -6   5   19.78    8.51
  -5   6   4  107.20   11.75
   5   6  -4  114.44    6.11
  -5  -6   4  131.95   11.79
   5  -6  -4  114.75   10.53
   5   6  -3   47.83    4.42
   5  -6  -3   49.95    9.45
  -5  -6   2   75.57    5.76
   5   6  -2   42.40    4.22
   5   6  -1   30.25    3.71
   5  -6  -1   67.28   10.27
  -5  -6   1   56.01    5.05
   5  -6   0   16.02    0.99
  -5   6   0   18.35    0.93
  -5   6  -1   67.61    1.33
  -5  -6  -1  118.13    6.07
   5   6   1  100.45    5.48
   5  -6   1   70.83    1.44
  -5   6  -1  118.65   10.94
   5  -6   2   35.89    1.45
   5   6   2   49.87    4.29
  -5  -6  -2   49.99    4.54
   5  -6   3   82.67    9.57
  -5   6  -3   82.35    9.72
  -5  -6  -3   89.39    5.35
   5   6   3   70.81    4.65
   5  -6   4   57.73    9.00
  -5   6  -4   51.52    8.75
   5   6   4   53.57    4.45
  -5  -6  -4   65.73    5.01
   5  -6   5   39.06    8.09
  -5   6  -5   56.98    8.48
  -5  -6  -5   37.14    4.06
   5   6   5   32.58    4.07
   5  -6   6   24.29    7.14
  -5   6  -6    7.04    6.90
  -5  -6  -6   10.33    3.51
   5   6   6   14.65    3.56
  -5   6  -7   53.18    8.66
   5  -6   7   24.61    6.98
   5   6   7   47.06    4.71
  -5  -6  -7   41.53    4.53
  -5   6  -8   36.64    7.92
   5  -6   8   22.96    7.17
  -5  -6  -8   37.70    4.34
   5   6   8   31.49    4.30
   5  -6   9   24.04    6.83
  -5  -6  -9   12.27    3.68
   5  -6  10   11.18    6.15
  -5   6 -10   36.79    7.59
   5   6  11   50.24    5.07
  -5  -6 -11   31.73    4.49
   5  -6  11   53.48    7.77
  -5   6 -11   29.76    7.30
   5  -6  12   28.89    7.21
  -5   6 -12   31.00    7.19
   5   6  13   17.44    5.01
  -5  -6 -13   27.70    5.32
  -5   6 -13   24.20    6.72
   5  -6  13   38.47    7.44
  -5  -6 -14   19.98    5.28
   5   6  14   33.28    5.75
  -5   6 -14   12.12    6.28
   5  -6  14   24.76    6.67
  -5  -6 -15    9.42    4.99
   5   6  15   24.30    5.68
  -5   6 -15   22.92    6.47
   5  -6  15    9.39    5.97
   5  -7 -11   12.54    6.68
  -5   7  11   14.33    7.50
   5   7 -11   17.34    6.40
  -5  -7  11   -0.49    5.22
  -5  -7  11    5.19    3.28
   5   7 -11   15.14    3.70
   5  -7 -10    7.64    6.74
  -5   7  10   18.15    7.85
   5   7 -10    3.40    5.46
  -5  -7  10   21.88    6.39
  -5  -7  10    3.55    3.70
   5   7 -10    4.50    3.02
   5  -7  -9   10.54    6.66
  -5   7   9    2.60    7.61
  -5  -7   9   23.75    6.79
   5   7  -9    3.35    6.10
   5   7  -9    5.41    3.04
  -5  -7   9   17.98    3.96
  -5   7   8   21.29    8.33
   5  -7  -8   17.12    6.93
  -5  -7   8   -0.48    5.89
   5   7  -8    9.89    5.86
   5   7  -8    9.37    3.12
  -5  -7   8    4.32    3.48
  -5   7   7   13.96    8.22
   5  -7  -7    8.17    6.79
  -5  -7   7    1.91    6.43
   5   7  -7    2.22    3.03
  -5  -7   7    8.36    3.64
   5   7  -6    9.17    6.15
  -5  -7   6   -7.09    5.41
  -5  -7   6    9.55    4.00
   5   7  -6    3.15    2.77
   5  -7  -5   21.38    7.99
  -5   7   5   36.98    8.90
  -5  -7   5   17.88    4.00
   5   7  -5    7.45    3.07
   5   7  -5   14.04    6.44
  -5  -7   5    6.06    6.14
  -5  -7   4   14.39    3.96
   5   7  -4   10.86    3.17
   5  -7  -4   14.91    8.11
  -5   7   4   20.12    7.86
  -5  -7   4   18.42    6.75
   5   7  -4    8.07    6.37
   5   7  -3   15.77    3.06
  -5  -7   3   22.78    3.86
   5  -7  -3   50.30    9.15
  -5   7   3   33.43    7.89
   5   7  -3   15.15    6.49
  -5  -7   3   40.07    7.74
   5   7  -2   14.84    3.16
  -5  -7   2   18.50    3.85
   5  -7  -2   12.07    6.64
  -5   7   2   30.46    7.62
  -5  -7   2   29.77    7.76
   5   7  -2    9.33    6.72
   5   7  -1   15.08    2.95
   5  -7  -1    8.00    6.45
  -5   7   1   39.06    7.58
   5   7  -1   24.68    7.00
  -5  -7   1   27.75    7.46
   5   7   0   33.48    3.92
  -5  -7   0   26.10    4.36
   5  -7   0   31.79    7.02
  -5   7   0   27.43    7.26
   5   7   0   37.60    7.41
  -5  -7   0   45.37    7.79
  -5  -7  -1   21.26    3.67
   5   7   1    3.54    2.88
  -5  -7  -1   19.52    7.15
   5  -7   1   17.04    6.18
  -5   7  -1   31.50    7.29
   5   7   2    2.11    2.32
  -5   7  -2   23.78    6.91
   5  -7   2   10.47    6.22
  -5  -7  -2    8.54    3.01
  -5  -7  -2   15.07    7.32
  -5   7  -3   -0.46    5.59
   5  -7   3   13.03    6.23
   5   7   3    9.38    2.82
  -5  -7  -3    2.97    2.90
  -5  -7  -3   -3.53    6.75
   5  -7   4   16.41    6.08
  -5   7  -4    6.91    5.97
   5   7   4   15.61    3.24
  -5  -7  -4   -8.33    6.65
   5  -7   5   25.11    6.46
  -5   7  -5   12.02    6.29
   5   7   5    9.94    3.01
  -5  -7  -5   27.32    3.89
   5  -7   6   12.44    6.28
  -5   7  -6    8.86    6.06
  -5  -7  -6    5.79    2.99
   5   7   6   12.78    3.00
   5  -7   7   13.10    6.27
  -5   7  -7    4.22    6.05
  -5  -7  -7    7.15    3.12
  -5   7  -8   28.83    6.38
   5  -7   8   15.08    6.02
   5   7   8   12.74    3.61
  -5  -7  -8   11.04    3.18
  -5   7  -9   22.73    6.22
   5  -7   9    4.29    5.51
  -5  -7  -9   10.60    3.26
   5   7   9   18.32    3.58
  -5  -7 -10    6.25    3.22
  -5   7 -10    9.29    5.67
   5  -7  10   12.98    5.91
   5   7  10    8.28    3.41
  -5  -7 -11   12.94    3.42
   5   7  11   12.06    3.51
   5  -7  11    3.36    5.83
  -5   7 -11    4.18    5.43
  -6   0  11   15.58    4.67
   6   0 -11   16.44    4.54
  -6   0  10   53.01    5.37
   6   0 -10   32.48    4.55
   6   0  -9   29.92    4.94
  -6   0   9   48.21    5.39
  -6   0   8   58.47    5.34
   6   0  -8   33.91    4.91
  -6   0   7  362.41    8.97
   6   0  -7  294.46    8.34
   6   0  -6 1011.70   13.92
  -6   0   6 1624.47   17.03
   6   0  -5  102.86    6.39
  -6   0   5  168.06    7.07
   6   0  -4 2009.91   19.24
  -6   0   4 2857.26   21.73
  -6   0   3   43.10    4.54
   6   0  -3   60.97    4.91
   6   0  -2   52.52    4.33
  -6   0   2   81.29    4.61
   6   0  -1   28.66    3.52
  -6   0   1   39.26    3.88
  -6   0   0  896.83   11.58
   6   0   0  613.26   10.11
  -6   0  -1    5.61    2.82
   6   0   1    3.42    2.87
   6   0   2   23.61    3.19
  -6   0  -2   57.75    3.89
   6   0   3  387.29    8.05
  -6   0  -3  499.99    8.82
  -6   0  -4  346.95    7.78
   6   0   4  343.71    7.60
  -6   0  -5  275.65    7.46
   6   0   5  228.87    6.94
   6   0   6 1553.58   15.98
  -6   0  -6 1397.40   15.55
   6   0   7   37.80    4.47
  -6   0  -7   27.32    4.03
   6   0   8  157.41    6.64
  -6   0  -8  103.40    5.91
  -6   0  -9   20.96    4.57
   6   0   9   31.32    5.11
  -6   0 -10    5.53    4.97
   6   0  10   26.93    5.42
  -6   0 -21   -5.75    9.72
  -6   0 -22   -4.25    8.32
  -6  -1  12   42.42    5.58
   6   1 -12   23.92    5.03
  -6  -1  11   55.57    5.87
   6   1 -11   22.72    4.65
  -6  -1  10   37.87    5.29
   6   1 -10   20.82    4.57
  -6   1  10   41.26    5.24
  -6   1   9   45.30    5.04
   6  -1  -9   30.17    4.56
   6  -1  -8   21.47    4.58
  -6   1   8   32.18    4.81
   6   1  -8   27.92    4.39
  -6  -1   7  411.13    9.94
   6   1  -7  444.98   10.15
   6  -1  -6   72.05    4.87
  -6   1   6   72.08    4.92
   6   1  -6   69.82    5.47
  -6  -1   6   59.55    5.66
   6  -1  -5  330.23    7.94
  -6   1   5  341.94    8.06
  -6  -1   5  387.84    9.37
   6   1  -5  312.36    8.50
   6  -1  -4   97.77    5.21
  -6   1   4  113.20    5.44
  -6   1   3   54.81    4.07
   6  -1  -3   57.05    4.21
  -6  -1   2  112.94    5.22
   6   1  -2   81.83    4.76
   6   1  -1   14.73    3.59
  -6  -1   1   10.08    3.48
  -6   1   0  119.49    4.85
   6  -1   0   79.75    4.44
  -6   1  -1   36.97    3.32
  -6  -1  -1   46.35    3.87
   6  -1   1   37.33    3.47
   6   1   1   47.01    4.06
  -6   1  -2   72.39    3.88
   6  -1   2   62.61    3.72
   6   1   2   53.28    3.90
  -6  -1  -2   74.42    4.42
   6  -1   3   29.34    3.27
  -6   1  -3   42.37    3.59
  -6  -1  -4  291.85    7.43
   6   1   4  222.38    6.87
  -6   1  -5  230.79    6.39
   6  -1   5  248.50    6.55
  -6  -1  -6  291.76    7.89
   6   1   6  327.34    8.29
  -6   1  -6  266.12    7.14
   6  -1   6  259.88    7.08
  -6  -1  -7   57.45    4.79
   6   1   7   48.52    4.72
  -6   1  -8   68.95    5.63
  -6  -1  -8  102.74    5.70
  -6   1  -9   24.95    5.03
  -6  -1  -9   63.31    5.75
  -6  -1 -10   38.92    5.72
   6   1  10   41.58    5.84
  -6  -1 -11   20.66    5.39
   6   1  11   56.79    6.59
   6   1  12   21.71    5.53
  -6   1 -16    2.10   12.00
   6  -1  17    5.62   12.46
  -6   1 -17    4.14   10.92
   6  -1  18   33.97   11.72
  -6   1 -18   30.88    9.75
  -6   1 -19    5.23    7.95
   6  -1  19   -1.42    9.21
  -6   1 -20   47.17    9.51
   6  -1  20   32.35    8.59
  -6   1 -21   17.00    7.51
   6  -1  21    2.39    7.26
   6  -1  22   11.41    7.72
  -6   1 -22   -1.32    6.60
  -6  -2  14   48.48    6.21
  -6  -2  13   24.24    5.50
   6   2 -13    6.47    4.69
   6   2 -12   84.95    6.70
  -6  -2  12  136.49    8.05
   6   2 -11   51.60    5.56
  -6  -2  11   94.30    6.88
  -6  -2  10  113.59    6.89
   6   2 -10   92.58    6.59
  -6  -2   9  104.62    6.33
   6   2  -9   73.41    5.65
   6   2  -8  262.58    8.47
  -6  -2   8  341.93    9.43
   6  -2  -7  652.80   11.70
  -6   2   7  919.97   13.35
   6   2  -6  256.28    8.34
  -6  -2   6  392.86    9.85
  -6   2   5  865.00   11.08
   6  -2  -5  687.85   10.26
  -6  -2   4  369.76    9.57
   6   2  -4  281.11    8.37
  -6  -2   3  600.66   11.43
  -6   2   3  451.57    8.02
  -6  -2   2  243.09    7.46
   6   2  -2  196.28    6.77
  -6  -2   1  653.34   11.46
  -6   2   1  710.07    8.80
   6   2   0  254.73    7.55
  -6  -2   0  292.83    8.04
  -6   2  -1  449.71    7.11
  -6  -2  -1  514.25    9.88
   6  -2   1  454.67    7.58
   6   2   1  467.13    9.51
   6   2   2  140.71    5.66
   6  -2   2  131.36    4.45
   6   2   3  396.34    8.61
  -6  -2  -3  403.85    8.93
  -6   2  -4  182.74    5.44
   6  -2   4  215.49    5.78
   6   2   4  182.99    6.59
  -6  -2  -4  215.10    7.02
   6   2   5  180.96    6.64
  -6   2  -5  146.80    5.17
  -6  -2  -6  143.42    6.37
   6   2   6  141.06    6.54
  -6   2  -6  147.76    5.65
  -6  -2  -7   91.39    5.49
   6   2   7   91.10    5.58
  -6   2  -7   73.86    5.43
  -6   2  -8   19.67    4.62
   6  -2   8   46.89    5.63
  -6  -2  -9  145.76    6.88
   6   2   9  173.82    7.39
  -6  -2 -10  100.72    7.03
  -6   2 -10  120.70   21.14
  -6  -2 -11   20.86    5.09
   6   2  11   47.28    6.44
   6  -2  11   36.07   15.78
  -6  -2 -12    4.26    4.99
   6   2  12   18.70    5.88
   6  -2  12  -12.97   12.94
  -6   2 -12   44.21   14.57
   6   2  13   16.58    5.88
   6  -2  13   20.23   12.69
  -6   2 -14   53.29   11.37
   6  -2  14   14.25   10.30
  -6   2 -15   87.60   12.13
   6  -2  15    3.33    8.31
   6  -2  16   17.12    9.05
  -6   2 -16   24.30    9.09
   6  -2  17    1.73    8.05
  -6   2 -17   24.37    8.58
   6  -2  18   33.82    8.36
  -6   2 -18   -9.78    7.06
   6  -2  19   37.66    8.40
  -6   2 -19   41.86    7.98
   6  -2  20    7.43    7.27
  -6   2 -20    3.65    6.96
   6  -2  21   27.18    7.62
  -6   2 -21   29.65    7.88
  -6  -3  15   61.41    6.65
   6   3 -15   41.47    5.81
  -6  -3  14   22.35    5.71
   6   3 -14   19.45    5.05
  -6  -3  13   57.91    6.42
   6   3 -13   40.13    5.89
   6   3 -12   30.30    5.04
  -6  -3  12   68.32    6.47
  -6  -3  11   30.15    5.62
   6   3 -11   24.79    5.45
   6   3 -10  218.46    8.42
  -6  -3  10  238.02    8.91
  -6  -3   9  196.26    7.99
   6   3  -9  129.02    6.92
   6   3  -8  396.84   10.32
  -6  -3   8  662.27   13.20
  -6   3   7  126.92    6.05
   6   3  -7  111.02    6.91
   6   3  -6  201.66    7.74
  -6  -3   6  315.52    9.65
  -6   3   5  206.98    6.07
   6  -3  -5  184.07    6.03
  -6  -3   5  228.61    8.01
  -6  -3   4   36.99    5.01
   6   3  -4   31.10    4.38
   6  -3  -4   30.89    3.28
   6   3  -3  135.46    6.30
  -6   3   3  151.08    4.79
   6  -3  -3  140.62    5.00
   6   3  -2   72.36    4.77
   6  -3  -2   81.62    4.03
  -6   3   2   83.22    3.59
   6   3  -1   74.37    4.93
   6  -3  -1   79.78    3.86
  -6   3   0   34.04    2.81
   6  -3   0   34.16    3.00
  -6   3  -1   26.44    2.57
   6  -3   1   18.15    2.66
  -6  -3  -1   28.25    4.12
   6   3   1   25.79    3.91
   6   3   2  101.29    5.02
   6  -3   2   96.20    3.61
   6  -3   3   32.91    2.76
  -6   3  -3   29.59    2.87
   6  -3   4  312.07    6.05
  -6  -3  -4  291.30    8.10
  -6   3  -4  299.26    6.00
  -6   3  -5   43.41    3.53
   6  -3   5   74.04    4.05
  -6   3  -5   93.44   21.51
  -6  -3  -6  294.74    8.58
   6   3   6  295.71    8.57
   6  -3   6  318.34    7.85
  -6   3  -6  259.13   22.84
   6  -3   7   11.47   14.00
  -6   3  -7  114.05   18.29
   6   3   8  241.05    8.30
  -6  -3  -8  267.42    8.60
  -6   3  -8  203.40   17.41
  -6   3  -9   65.37   13.23
   6  -3   9   20.74   11.07
   6   3  10   38.13    4.87
  -6  -3 -10   29.02    4.58
  -6   3 -10   50.04   12.27
   6  -3  10   -3.30    9.57
  -6  -3 -11   17.96    5.32
   6   3  11   29.82    5.43
   6  -3  11   33.07   10.62
  -6  -3 -12   28.46    5.53
   6   3  12   52.27    6.55
   6  -3  12   38.18   10.44
  -6   3 -12   46.84   10.84
  -6  -3 -13   33.31    6.05
   6   3  13   59.29    7.10
   6  -3  13   24.45    9.52
  -6   3 -13   57.57   11.04
   6   3  14   72.80    7.85
   6  -3  14   62.57   10.71
  -6   3 -14   87.33   10.37
   6  -3  15   29.00    9.19
  -6   3 -15  -11.42    8.08
   6  -3  16   51.26    9.02
  -6   3 -16   74.34    9.79
  -6   3 -17   10.62    8.35
   6  -3  17    5.65    7.83
  -6   3 -18   42.31    9.49
   6  -3  18   22.48    8.05
   6  -3  19   21.96    8.14
  -6   3 -19  -11.19    7.83
   6  -3  20   23.81    8.18
  -6   3 -20   33.64    8.31
  -6  -4  17   20.74    5.43
   6   4 -16   32.20    5.52
  -6  -4  16   73.10    7.16
  -6  -4  15   55.18    6.54
   6   4 -15   33.25    5.37
   6   4 -14   73.55    6.69
  -6  -4  14  142.56    8.24
  -6  -4  13  121.19    8.00
   6   4 -13   62.44    6.23
  -6  -4  12   79.69    6.63
   6   4 -12   65.31    6.61
  -6  -4  11  227.28    9.09
   6   4 -11  153.55    7.63
  -6  -4  10   88.64    6.31
   6   4 -10   75.32    5.79
   6   4  -9   42.76    4.84
  -6  -4   9   48.58    5.65
   6   4  -8   72.43    5.79
  -6  -4   8   99.03    6.75
  -6  -4   7   72.42    6.06
   6   4  -7   59.08    5.14
  -6  -4   6  129.70    6.79
   6   4  -6  138.85    7.08
   6  -4  -5  128.29    5.05
   6   4  -5  146.14    6.66
   6  -4  -4   20.78    3.20
   6   4  -4   35.27    4.82
  -6   4   4   29.87    3.27
  -6   4   3   93.90    3.51
   6  -4  -3   91.13    3.79
  -6  -4   2   37.46    4.81
   6   4  -2   36.32    4.28
   6   4  -1   67.42    4.89
  -6   4   1   73.49    3.10
   6  -4  -1   77.37    3.51
  -6   4   0   46.23   19.72
  -6   4   0   34.40    2.41
  -6  -4   0   47.33    4.90
   6  -4   0   22.10    2.40
   6   4   0   39.99    4.38
   6  -4   1   19.45   15.36
  -6   4  -1   35.67   17.46
   6  -4   1   25.06    2.57
  -6   4  -1   25.87    2.14
  -6  -4  -1   25.42    4.16
   6   4   1   30.40    3.99
   6   4   2   86.28    4.88
   6  -4   2   25.05   14.07
  -6   4  -2   93.45   17.13
   6  -4   2   73.43    3.02
  -6   4  -2   88.12    3.10
  -6  -4  -3   24.23    3.80
   6   4   3   20.51    3.45
  -6   4  -3   21.74    2.42
  -6   4  -3   58.53   13.77
   6  -4   3   27.76   12.95
   6  -4   3   27.69    2.49
  -6   4  -4   64.85   13.01
   6  -4   4   43.25   11.56
  -6   4  -5   20.81   11.73
   6  -4   5    8.10    9.67
   6  -4   5   23.37    3.20
  -6   4  -5   27.16    3.57
  -6  -4  -6   24.37    4.17
   6   4   6   22.96    4.16
   6  -4   6   14.37   10.07
  -6   4  -6   30.76   11.68
   6  -4   7   22.16   10.45
  -6   4  -7   40.72   11.08
   6   4   7   31.47    4.38
  -6  -4  -7   27.09    4.19
   6  -4   8   44.16   10.41
  -6   4  -8   68.04   11.57
   6   4   8   34.03    4.45
  -6  -4  -8   28.61    4.19
   6  -4   9   42.59    9.51
  -6   4  -9   38.60   10.18
  -6  -4 -10   36.72    4.81
   6   4  10   58.96    5.71
   6  -4  10   54.36    9.89
  -6   4 -10   46.48   10.07
  -6  -4 -11   52.70    5.65
   6   4  11   54.98    5.53
   6  -4  11   30.52    8.94
  -6   4 -11   55.22   10.14
  -6  -4 -12   37.91    5.83
   6   4  12   44.24    5.92
  -6   4 -12   47.09    9.78
   6  -4  12   48.16    9.82
  -6  -4 -13   34.29    5.51
  -6   4 -13   26.06    9.95
   6  -4  13   21.49    8.66
  -6  -4 -14   10.90    4.82
   6   4  14   33.29    6.32
   6  -4  14   11.42    8.17
  -6   4 -14   25.81    9.94
   6   4  15   37.90    6.40
   6  -4  15   19.67    8.77
  -6   4 -15   31.24    9.63
   6  -4  16    4.85    8.43
  -6   4 -16   37.15    8.39
   6  -4  17    6.08    7.69
  -6   4 -17   12.72    7.07
   6  -4  18   16.95    7.60
  -6   4 -18   17.62    7.05
   6  -4  19   -1.00    5.90
  -6   4 -19    5.94    6.06
  -6  -5  17    9.28    4.36
   6   5 -17    5.45    4.24
  -6  -5  16   14.43    4.59
   6   5 -16    0.70    3.69
  -6  -5  15   13.52    4.42
   6   5 -15    2.81    4.11
  -6  -5  14    5.45    4.52
   6   5 -14    7.87    4.09
  -6  -5  13   37.31    5.03
   6   5 -13   14.10    4.32
  -6  -5  12   26.57    4.54
   6   5 -12   16.94    4.25
   6   5 -11   18.27    3.89
  -6  -5  11   41.71    4.86
  -6  -5  10   19.16    4.59
   6   5 -10    4.90    3.45
  -6  -5   9   13.14    4.44
   6   5  -9   20.07    3.93
  -6  -5   8   28.78    4.67
   6   5  -8    4.62    3.64
   6   5  -7   66.90    5.46
  -6  -5   7  102.47    6.60
  -6  -5   6  106.25    6.49
   6   5  -6   61.72    5.12
  -6   5   5   61.18   18.75
   6   5  -5   74.74    5.48
   6   5  -4   17.19    3.96
   6  -5  -4    9.92   13.73
  -6   5   4   57.19   16.65
  -6   5   4   17.57    2.77
  -6  -5   4   37.84    4.86
  -6   5   3   22.26    2.50
   6  -5  -3   10.74    2.48
   6  -5  -3   14.59   12.22
  -6   5   3   28.15   14.31
  -6  -5   3   11.50    3.69
   6   5  -3    8.40    3.44
  -6   5   2   15.65    2.10
   6  -5  -2   19.84    2.29
   6   5  -2    6.33    3.08
  -6  -5   2    8.13    3.76
  -6   5   2   17.92   11.41
   6  -5  -2   26.66   12.03
   6   5  -1   18.55    3.51
  -6  -5   1   23.12    4.20
   6  -5  -1   27.47    2.41
  -6   5   1   25.08    2.07
  -6   5   1   39.16   12.10
   6  -5  -1   19.04    9.69
  -6  -5   0   32.30    4.59
   6   5   0   24.09    3.85
  -6   5   0   16.84    1.80
   6  -5   0   17.19    2.01
  -6   5   0   20.31   11.10
   6  -5   0   17.65    9.22
  -6  -5  -1   16.43    3.94
   6  -5   1   21.53    2.07
   6   5   1   10.31    3.52
  -6   5  -1   17.16   10.91
   6  -5   1   30.82   10.00
  -6   5  -1   16.81    1.62
   6  -5   2    9.95    1.79
  -6   5  -2   13.55   10.19
  -6  -5  -2   13.45    3.38
   6   5   2    6.94    3.13
   6  -5   3   35.12    9.46
  -6   5  -3   50.00   11.12
  -6   5  -3   24.81    2.16
  -6  -5  -3   18.27    3.71
   6   5   3   14.62    3.12
   6  -5   3   19.02    2.04
   6  -5   4   54.61   10.36
  -6   5  -4   43.52   10.37
  -6   5  -4   26.98    3.07
  -6  -5  -4   46.34    4.57
   6  -5   4   47.35    2.74
   6   5   4   45.90    4.49
   6  -5   5   70.74   10.67
  -6   5  -5   93.85   11.77
   6   5   5   58.82    4.76
  -6  -5  -5   78.80    5.26
   6  -5   6   33.07    8.95
  -6   5  -6   28.36    9.97
  -6  -5  -6   24.29    4.00
   6   5   6   16.80    3.45
  -6   5  -7   60.90   10.79
   6  -5   7   41.10    9.30
  -6  -5  -7   32.95    4.34
   6   5   7   27.45    4.06
  -6   5  -8   21.19   10.17
   6  -5   8   15.72    8.27
  -6  -5  -8   21.93    3.85
   6   5   8   26.94    4.22
  -6   5  -9    8.50    9.24
   6   5   9    7.68    3.43
  -6  -5  -9   19.32    3.84
   6  -5  10   30.25    9.15
  -6   5 -10   54.37   10.94
  -6  -5 -10   36.65    4.39
   6   5  10   32.17    4.48
  -6  -5 -11   13.98    3.41
   6   5  11    4.74    3.64
   6  -5  11   18.31    9.22
  -6   5 -11   32.26    8.88
  -6  -5 -12   15.81    4.29
   6   5  12   26.58    4.67
   6  -5  12   29.80    9.99
  -6   5 -12    3.95    6.43
   6   5  13   17.94    4.94
  -6  -5 -13   11.27    4.35
   6  -5  13   37.57    9.04
  -6   5 -13   16.11    7.37
  -6  -5 -14    2.87    4.02
   6   5  14   18.09    5.23
   6  -5  14   24.28    7.75
  -6   5 -14   22.49    7.37
  -6  -5 -15   -1.80    4.01
   6   5  15    3.00    4.58
   6  -5  15    2.02    6.15
  -6   5 -15    9.47    6.51
   6   5  16   15.25    5.47
   6  -5  16   11.04    6.18
  -6   5 -16   23.10    6.69
   6  -5  17   15.92    6.03
  -6   5 -17    9.74    5.97
  -6  -6  14   -9.63    7.51
   6   6 -14    4.45    4.07
  -6  -6  13    9.06    8.18
   6   6 -13    9.19    3.88
   6   6 -12   11.60    3.59
  -6  -6  12   23.11    4.18
   6   6 -11   12.69    3.91
  -6   6  11    8.45   15.41
   6   6 -10   48.15    5.09
  -6   6  10   16.49   13.95
   6   6  -9   34.29    4.90
  -6   6   9   16.76   13.39
   6  -6  -9   30.99   12.48
   6  -6  -8   40.85   11.51
  -6   6   8   23.29   12.34
   6   6  -7   33.35    4.62
  -6   6   7   59.76   11.86
   6  -6  -7   62.87   11.39
  -6  -6   7   60.70    5.60
   6   6  -6   28.19    4.22
  -6   6   6   26.65   11.56
   6  -6  -6   10.54    8.98
   6  -6  -5   44.72    9.01
  -6   6   5   47.56   12.51
   6  -6  -4   32.85    8.96
   6   6  -4   18.43    3.77
  -6  -6   4   28.62    4.71
  -6   6   3   17.36    9.58
   6  -6  -3   23.25    8.70
   6   6  -3   25.17    3.68
  -6  -6   3   14.23    3.96
  -6   6   2   34.11    9.56
   6   6  -2   26.29    3.95
  -6   6   2   29.79    2.11
   6  -6  -2   11.11    8.18
   6  -6  -1   30.52    8.61
  -6   6   1   12.75    9.19
   6  -6  -1   28.02    1.97
   6   6  -1   16.51    3.40
  -6   6   0   32.23    1.60
   6  -6   0   34.51    9.00
  -6   6   0   24.35    9.49
  -6  -6   0   38.54    4.84
   6  -6   0   33.34    2.04
  -6  -6  -1   35.26    4.50
   6   6   1   36.94    4.23
   6  -6   1   46.95    8.95
   6  -6   1   43.43    1.99
  -6   6  -1   37.15    1.61
  -6  -6  -2   33.33    4.12
   6   6   2   36.26    4.04
  -6   6  -2   57.86   10.41
   6  -6   2   28.72    8.60
   6  -6   2   19.25    1.60
  -6   6  -2   21.57    1.65
   6  -6   3   33.66    8.97
  -6   6  -3   21.09    2.26
   6  -6   3   27.99    1.91
  -6  -6  -3   29.16    4.14
   6   6   3   25.53    3.61
  -6   6  -4   44.49   11.44
   6   6   4   36.44    4.17
  -6  -6  -4   35.42    4.45
   6  -6   5   41.96    9.79
  -6   6  -5   78.30   12.02
   6   6   5   49.59    4.66
  -6  -6  -5   53.00    4.84
   6  -6   6   44.26   10.39
  -6   6  -6   53.67    9.92
  -6  -6  -6   36.43    4.45
   6   6   6   37.27    4.19
   6  -6   7   58.95   11.02
  -6   6  -7   31.81    8.45
  -6  -6  -7   43.82    4.70
   6   6   7   26.40    4.01
   6  -6   8   24.61    9.17
  -6   6  -8   32.66    8.66
  -6  -6  -8   18.85    3.96
   6   6   8   16.15    4.01
   6  -6   9   20.90    7.80
  -6   6  -9   40.56    7.89
  -6  -6  -9   25.88    4.08
   6   6   9   24.87    4.14
   6  -6  10   33.32    7.57
  -6   6 -10   22.29    7.09
  -6  -6 -10    8.33    3.61
   6   6  10   15.97    3.96
   6   6  11   18.30    4.02
  -6  -6 -11   13.37    3.74
   6  -6  11   26.97    7.43
  -6   6 -11   13.80    6.72
   6   6  12   20.01    4.07
  -6  -6 -12   23.77    4.09
   6  -6  12    9.58    6.67
  -6   6 -12   10.60    6.68
  -6  -6 -13   17.77    4.30
   6   6  13   20.21    4.46
  -6   6 -13   21.79    6.70
   6  -6  13   21.11    6.74
  -6   7   9   14.44    8.43
   6  -7  -9   -1.67    6.43
   6   7  -9    5.41    3.10
  -6  -7   9   13.06    4.21
  -6  -7   9    6.11    7.54
   6  -7  -8   13.96    7.49
   6   7  -8    1.93    3.08
  -6  -7   8   -3.89    6.96
  -6   7   8   -5.10    7.74
   6  -7  -7   27.34    7.56
  -6   7   7   23.60    8.58
  -6  -7   7   21.62    8.28
   6   7  -7   13.46    3.31
  -6  -7   7   16.31    4.07
   6  -7  -6   -0.53    7.07
  -6   7   6   30.27    8.71
  -6  -7   6    7.03    3.94
   6   7  -6   11.13    3.28
  -6  -7   6    7.74    7.86
  -6  -7   5    8.26    4.03
   6  -7  -5    0.53    6.69
  -6   7   5   -2.35    7.84
   6   7  -4   18.17    3.38
  -6  -7   4    7.58    3.70
  -6   7   3   22.63    8.42
   6  -7  -3   18.00    7.76
   6   7  -3   29.35    3.67
  -6   7   2   52.83   10.25
   6  -7  -2   46.53    8.61
  -6  -7   2   41.10    4.71
   6   7  -2   26.60    3.80
  -6   7   1   27.57   10.52
   6  -7  -1   19.32    7.57
  -6  -7   1   35.53    4.68
   6   7  -1   24.32    3.37
   6  -7   0   48.53    9.20
  -6   7   0   57.75   11.34
  -6  -7   0   29.23    4.50
   6   7   0   27.97    3.79
   6  -7   1   39.23    9.54
  -6   7  -1   49.38   10.17
  -6  -7  -1   30.60    4.00
   6   7   1   20.23    3.56
   6  -7   2   15.82    8.65
  -6   7  -2   12.61    7.56
  -6  -7  -2   14.41    3.35
   6   7   2   17.24    3.16
   6   7   3    0.42    2.49
  -6  -7  -3    6.29    2.96
  -6   7  -3   26.60    7.84
   6   7   4   19.86    3.20
   6  -7   4    9.56    7.59
  -6   7  -4   29.35    7.61
  -6  -7  -5    2.66    3.07
   6   7   5    8.41    2.93
   6  -7   5    6.21    6.73
  -6   7  -5   -0.52    6.04
  -6  -7  -6   23.28    3.72
   6   7   6   12.40    3.28
   6  -7   6   32.65    7.65
  -6   7  -6   25.57    7.01
  -6  -7  -7    5.98    3.13
   6   7   7   17.22    3.65
   6  -7   7   15.91    6.65
  -6   7  -7   14.63    6.79
   6   7   8   14.76    3.59
  -6  -7  -8   17.03    3.69
  -6   7  -8   15.27    6.72
   6  -7   8    1.02    5.71
  -7   0  13   24.73    5.38
   7   0 -12   19.46    4.51
  -7   0  12   55.90    5.79
  -7   0  11   17.59    4.81
   7   0 -11   14.61    4.74
   7   0 -10    8.01    3.98
  -7   0  10   14.96    4.61
   7   0  -9   47.00    5.19
  -7   0   9   41.36    4.85
   7   0  -8   89.85    5.73
  -7   0   8  106.84    5.99
  -7   0   7   53.92    5.69
   7   0  -7   64.17    5.61
   7   0  -6   61.99    5.36
  -7   0   6   79.63    5.76
  -7   0   5   89.86    5.87
   7   0  -5   68.69    5.46
  -7   0   4   75.98    4.89
   7   0  -4   51.67    4.56
   7   0  -3   23.13    3.92
  -7   0   3   14.11    3.71
  -7   0   2   15.74    3.26
   7   0  -2   16.41    3.29
   7   0  -1    5.13    2.94
  -7   0   1   14.23    3.21
  -7   0   0  234.22    6.94
   7   0   0   94.86    5.22
  -7   0  -1    3.49    2.77
   7   0   1    5.30    2.93
   7   0   2   28.27    3.26
  -7   0  -2   25.61    3.25
   7   0   3   15.81    3.32
  -7   0  -3   21.55    3.45
   7   0   4  227.29    6.90
  -7   0  -4  238.62    6.93
  -7   0  -5   51.51    4.52
   7   0   5   44.24    4.26
  -7   0  -6  252.11    7.52
   7   0   6  319.58    8.49
  -7   0  -7   26.69    4.35
   7   0   7   39.37    4.54
  -7   0  -8  132.91    6.31
   7   0   8  165.93    6.83
   7   0   9    7.71    3.86
  -7   0  -9   25.06    4.25
   7   0  10  102.65    6.88
  -7   0 -10   53.01    5.75
  -7   0 -11   28.57    5.47
   7   0  11   26.56    5.40
  -7   0 -12   17.41    5.33
   7   0  12   64.38    6.98
  -7  -1  14   10.14    4.59
   7   1 -14    6.53    4.67
  -7  -1  13   38.93    5.51
   7   1 -13   15.01    4.43
  -7  -1  12   45.87    5.65
   7   1 -12   13.20    4.67
   7   1 -11   23.31    4.62
  -7   1  11   31.80    4.95
   7  -1 -11   22.43    4.74
  -7   1  10   22.70    5.01
   7  -1 -10   13.04    4.47
   7   1 -10   18.01    4.59
  -7  -1  10   23.94    4.68
   7   1  -9   46.61    4.98
   7  -1  -9   72.34    5.62
  -7  -1   9   72.31    5.63
   7  -1  -8   27.03    4.41
  -7   1   8   45.75    4.69
   7   1  -7  210.15    7.85
  -7  -1   7  296.75    9.33
   7  -1  -6   34.82    4.67
   7   1  -6   42.26    4.96
   7  -1  -5   76.86    5.40
  -7   1   5  122.96    5.74
  -7   1   4   62.23    4.87
  -7  -1   4   61.38    5.08
   7   1  -4   47.43    4.77
  -7   1   3   57.13    4.47
   7  -1  -3   64.97    4.75
   7   1  -2  112.45    5.47
   7  -1  -2  153.89    5.90
  -7  -1   1   96.65    5.43
   7  -1  -1   88.18    4.57
   7   1  -1   75.24    4.98
   7  -1   0  200.29    6.34
  -7  -1   0  256.96    7.61
  -7  -1  -1   52.20    4.30
   7   1   1   43.39    4.34
   7  -1   2  131.53    4.97
  -7   1  -2  142.48    5.03
  -7  -1  -3   35.71    3.92
  -7   1  -3   29.21    3.43
   7   1   3   22.48    3.50
   7  -1   3   30.43    3.36
   7   1   4   46.32    4.54
   7  -1   4   35.16    3.75
  -7   1  -5   39.16    4.02
   7  -1   5   34.43    3.80
  -7   1  -6  131.08    5.53
   7  -1   6  131.38    5.56
  -7  -1  -6  132.95    6.17
   7   1   6  123.79    6.05
  -7   1  -7   29.52    4.07
   7  -1   7   34.53    4.35
  -7   1  -8  120.23    5.91
  -7  -1  -8  109.53    6.05
   7   1   8  131.00    6.41
  -7   1  -9   13.79    4.44
   7  -1   9    4.93    4.12
  -7  -1  -9    9.37    3.78
  -7   1 -10   42.97    5.67
  -7  -1 -10   69.31    5.92
   7   1  11   25.75    5.42
  -7  -1 -11   16.73    4.86
  -7  -1 -12   23.25    5.32
   7   1  12   51.34    6.48
  -7  -1 -13   11.83    5.01
   7   1  13    9.96    5.43
  -7   1 -19   19.60   12.30
  -7   1 -20   13.89   11.28
   7  -1  21   20.24   11.19
  -7   1 -21    0.62    8.54
  -7  -2  16   18.06    5.72
  -7  -2  15   23.58    5.38
   7   2 -15    4.61    4.49
  -7  -2  14   23.77    5.34
   7   2 -14   26.49    4.99
  -7  -2  13   63.21    6.34
   7   2 -13   38.72    5.75
   7   2 -12   27.08    4.88
  -7  -2  12   41.07    5.82
   7   2 -11   17.72    4.67
  -7  -2  11   15.66    4.58
  -7   2  10   79.20    5.96
   7   2 -10   89.68    6.35
  -7  -2  10  103.14    6.73
  -7   2   9   35.68    4.94
   7  -2  -9   22.03    4.62
   7   2  -8   51.64    5.56
   7  -2  -8   57.84    5.22
  -7   2   7   25.12    4.03
   7  -2  -7   17.64    4.02
   7  -2  -6   91.54    5.21
   7   2  -6  105.25    6.39
  -7  -2   5   51.76    5.06
   7   2  -5   48.96    4.92
  -7   2   5   52.47    4.53
  -7  -2   4   76.73    5.91
   7  -2  -4   81.56    4.88
   7   2  -4   75.30    5.76
  -7   2   3  580.21    9.32
   7  -2  -3  449.97    8.85
   7  -2  -2  122.91    5.67
   7   2  -2  116.79    6.03
  -7  -2   1 1033.23   14.78
  -7   2   1 1157.62   12.16
  -7   2   0  397.03    7.77
  -7  -2   0  353.14    9.36
  -7   2  -1  359.34    7.18
  -7  -2  -1  348.77    8.88
   7  -2   1  353.52    7.71
  -7  -2  -2  282.91    7.94
   7   2   2  248.20    7.55
  -7  -2  -3  118.21    5.67
   7   2   3  101.23    5.35
   7  -2   4   55.64    3.82
  -7   2  -4   60.25    4.02
  -7   2  -5  128.20    5.17
   7  -2   5  133.77    5.45
   7   2   5  129.40    6.15
  -7   2  -6   29.88    3.81
   7  -2   6   40.05    4.00
  -7  -2  -7  157.02    6.96
  -7   2  -7  149.06    5.92
  -7   2  -8   19.20    4.26
   7  -2   8   25.40    4.36
   7  -2   9  317.20   10.11
   7   2   9  241.14    8.59
  -7  -2 -10   23.35    4.37
   7  -2  10   22.48    5.38
   7   2  10   33.25    4.88
  -7  -2 -11   23.08    4.91
   7   2  11   33.03    4.92
   7   2  12   17.01    5.16
  -7  -2 -12   17.96    4.86
  -7  -2 -13    3.10    4.75
   7   2  13   15.06    5.27
  -7   2 -14   43.31   16.32
  -7  -2 -14   26.13    5.58
   7   2  14   27.44    6.10
  -7   2 -15  -12.64   12.69
   7  -2  15  -20.87   10.93
   7  -2  16   14.47   11.55
  -7   2 -16   12.90   11.46
  -7   2 -17   53.61   10.55
   7  -2  17   27.02   11.36
  -7   2 -18    2.88    8.63
   7  -2  18   -4.78    8.95
   7  -2  19    1.34    8.01
  -7   2 -19   24.63    9.47
   7  -2  20   12.99    8.54
  -7   2 -20   25.97    8.36
  -7  -3  17   12.72    5.05
  -7  -3  16   12.58    4.81
   7   3 -16    5.18    4.05
  -7  -3  15   19.15    5.15
   7   3 -15   18.88    4.77
  -7  -3  14   28.57    5.13
   7   3 -14   16.64    4.98
   7   3 -13   39.28    5.09
  -7  -3  13   62.63    6.65
   7   3 -12   13.05    4.62
  -7  -3  12   24.07    4.71
  -7  -3  11   39.48    5.49
   7   3 -11   28.84    4.90
   7   3 -10  141.59    7.40
  -7  -3  10  165.68    7.87
  -7   3   9  113.23    6.52
   7   3  -9   65.30    5.80
   7  -3  -8  107.84    5.93
   7   3  -8  137.58    7.53
  -7   3   7   85.97    5.36
   7  -3  -7   66.70    5.10
   7   3  -7   82.53    6.10
  -7   3   6   39.08    4.10
  -7  -3   6   39.17    5.25
   7   3  -6   39.82    4.98
   7  -3  -6   29.35    4.29
  -7   3   5   68.39    4.19
   7  -3  -5   67.60    4.46
   7   3  -5   71.45    5.80
  -7   3   4  559.12    9.52
  -7  -3   4  460.40   11.50
  -7   3   3   56.09    3.95
   7  -3  -3   66.06    4.48
  -7  -3   2  566.74   11.86
  -7   3   2  497.88    8.25
   7   3  -1   85.28    5.73
   7  -3  -1   84.85    4.34
  -7   3   0  156.10    4.89
   7  -3   0  135.70    4.95
   7  -3   1  172.74    5.48
   7   3   1  160.44    7.11
  -7  -3  -2  107.97    5.77
   7   3   2  106.51    5.66
   7   3   3  119.08    5.89
   7  -3   3  112.78    4.46
  -7   3  -4  230.18    5.98
   7  -3   4  220.28    5.81
  -7  -3  -4  239.17    7.99
   7   3   5   34.20    4.39
  -7   3  -5   24.87    3.33
   7  -3   5   25.29    3.24
   7   3   6  158.67    6.79
  -7   3  -6  174.19    5.83
  -7  -3  -6  178.02    7.21
  -7   3  -7   42.71    4.65
   7  -3   7   59.59    4.53
  -7  -3  -8  188.89    7.65
   7   3   8  215.52    8.16
   7  -3   8  217.91    8.21
   7   3   9   49.05    5.24
   7  -3   9   80.88    6.24
  -7  -3  -9   59.24    5.44
  -7   3  -9   96.39   20.06
  -7  -3 -10   16.70    4.26
   7   3  10   18.11    4.52
   7  -3  10   26.87   15.67
  -7   3 -10   44.25   16.26
   7   3  11   26.46    4.91
  -7  -3 -11   11.25    4.05
   7  -3  11   29.68   12.99
  -7   3 -11   35.81   14.62
  -7  -3 -12   66.71    6.75
   7  -3  12   69.55   13.87
   7   3  13   27.08    5.72
  -7  -3 -13   10.21    4.56
  -7   3 -13   36.34   11.78
   7  -3  13   -5.98    9.39
  -7  -3 -14   13.37    5.07
  -7   3 -14   59.58   11.93
   7  -3  14   39.02    9.89
  -7  -3 -15    7.59    4.79
   7   3  15   17.15    5.67
  -7   3 -15   35.63   10.23
   7  -3  15   10.23    9.23
   7   3  16   40.87    6.63
   7  -3  16   20.65    9.08
   7  -3  17   -5.92    7.47
  -7   3 -17   10.07    8.57
   7  -3  18   11.31    7.95
  -7   3 -18   32.84    8.99
   7  -3  19    6.27    7.98
  -7   3 -19   -4.79    6.79
  -7  -4  18   18.52    4.99
   7   4 -18   12.92    4.57
  -7  -4  17   12.14    5.15
   7   4 -17   -2.20    3.60
  -7  -4  16   12.71    4.65
   7   4 -16    7.62    4.29
  -7  -4  15   22.58    5.20
   7   4 -15   13.47    4.48
   7   4 -14   15.03    4.48
  -7  -4  14   26.47    5.40
   7   4 -13   18.29    4.44
  -7  -4  13   32.25    4.95
  -7  -4  12   59.85    5.92
   7   4 -12   52.33    5.60
   7   4 -11   25.68    4.58
  -7  -4  11   35.50    5.31
   7   4 -10   44.13    5.02
  -7  -4  10   89.99    6.64
   7   4  -9    7.71    4.05
  -7  -4   9   25.72    5.29
   7   4  -8   38.78    4.82
  -7  -4   8   53.92    5.89
   7   4  -7   41.70    5.21
  -7   4   7   66.36    4.70
  -7  -4   7   67.73    5.97
   7   4  -6   37.14    4.73
   7  -4  -6   59.33    4.56
  -7  -4   6   61.06    5.73
  -7   4   5  141.15    5.00
   7  -4  -5  119.56    5.38
  -7   4   4  107.18    4.36
   7  -4  -4  102.35    4.43
   7   4  -4   97.37    6.16
  -7  -4   4  122.40    6.89
  -7  -4   3   37.40    4.94
  -7   4   3   43.73    3.27
   7   4  -3   28.18    4.39
   7  -4  -3   42.65    3.75
   7   4  -2  122.71    6.14
  -7   4   2  122.53    4.24
   7  -4  -2  112.64    4.51
  -7   4   1  156.21    4.35
   7   4  -1   76.11    5.33
   7  -4   0   55.25    3.43
  -7   4   0   57.88    3.17
  -7  -4   0   72.03    5.66
   7   4   0   60.27    4.99
  -7   4  -1   94.98    3.57
   7  -4   1   96.92    3.99
   7   4   1   94.59    5.84
  -7  -4  -2   19.76    3.90
   7   4   2   13.40    3.70
   7   4   3   68.02    4.82
  -7   4  -3   69.06   21.06
  -7   4  -3   64.34    3.22
   7   4   4   41.53    4.41
  -7   4  -4   47.13   19.25
  -7   4  -4   49.16    3.16
   7  -4   4   40.34    3.16
   7   4   5   29.60    4.17
   7  -4   5   25.47    2.98
  -7  -4  -5   29.59    4.28
   7  -4   5   13.78   14.46
  -7   4  -5   29.29   16.30
  -7   4  -5   26.87    3.11
  -7  -4  -6   26.37    4.19
   7   4   6   31.08    4.16
   7  -4   6    0.90   11.69
  -7   4  -6   61.13   14.87
  -7   4  -6   23.94    3.67
   7  -4   6   24.63    3.02
  -7  -4  -7   26.11    4.24
   7   4   7   27.52    4.33
  -7   4  -7    6.63   11.46
   7  -4   7   20.76   12.08
  -7   4  -7   16.06    3.72
   7  -4   7   28.72    4.17
   7   4   8   22.24    4.53
  -7  -4  -8   26.22    4.16
  -7   4  -8   38.20   11.76
   7  -4   8   16.94    9.88
   7  -4   8   17.87    4.42
  -7   4  -9   58.64   12.63
   7  -4   9   11.26    8.80
  -7  -4  -9   50.96    4.86
   7   4   9   50.83    4.92
   7   4  10   28.99    4.69
  -7  -4 -10   25.41    4.44
  -7   4 -10   54.71   11.90
   7  -4  10   30.29    9.75
   7  -4  11   16.01    9.48
  -7   4 -11   55.67   11.28
   7   4  12   21.34    4.35
  -7  -4 -12   22.05    4.29
   7  -4  12   32.83    9.55
  -7   4 -12   20.19    9.57
  -7  -4 -13   30.95    5.16
   7   4  13   45.99    5.63
   7  -4  13   32.17    9.03
  -7   4 -13   36.98    9.50
   7   4  14   10.12    4.86
  -7  -4 -14   -4.51    3.75
   7  -4  14    8.04    8.34
  -7   4 -14   28.93    8.80
  -7  -4 -15    6.28    4.44
   7  -4  15   -4.94    7.58
  -7   4 -15   12.45    8.30
  -7  -4 -16    2.87    4.23
   7   4  16    5.04    4.69
   7  -4  16    8.77    7.23
  -7   4 -16    4.58    7.58
  -7   4 -17   -1.17    7.20
   7  -4  17   -1.19    7.23
  -7  -5  16    3.27    4.06
   7   5 -16    0.37    3.71
   7   5 -15    7.67    3.65
  -7  -5  15   13.86    4.44
  -7  -5  14    1.24    3.75
   7   5 -14    9.42    4.01
  -7  -5  13   16.55    4.38
   7   5 -13    3.84    3.42
   7   5 -12   17.92    3.94
  -7  -5  12    3.43    4.01
  -7  -5  11   22.23    4.56
   7   5 -11   13.55    3.90
  -7  -5  10   25.16    5.07
   7   5 -10    9.76    3.66
  -7  -5   9   29.82    4.70
   7   5  -9   19.09    4.29
  -7  -5   8   52.33    5.82
   7   5  -8   36.03    4.63
  -7  -5   7   62.25    5.70
   7   5  -7   42.21    4.89
   7   5  -6   59.35    5.04
  -7   5   6   56.81    4.05
   7  -5  -5   13.79    2.96
   7   5  -5   14.34    3.73
  -7  -5   5   28.03    4.82
  -7   5   5   24.19    3.06
  -7  -5   4    8.48    3.73
   7   5  -4   22.61    4.13
  -7   5   4   16.20    2.47
   7  -5  -4    8.02    2.72
  -7  -5   3   13.49    3.92
   7   5  -3    2.92    3.09
  -7   5   3    7.99    2.17
   7  -5  -3   14.05    2.48
  -7   5   2   -4.74   17.67
   7   5  -2   24.31    3.72
  -7   5   1  -23.05   15.09
  -7  -5   1   18.94    4.13
   7  -5   0  -22.79   11.23
  -7   5   0   37.58   15.60
  -7   5   0   22.58    2.09
  -7  -5   0   31.00    4.54
   7  -5   0   25.45    2.34
   7   5   0   16.79    3.71
   7  -5   1   13.19   11.76
  -7   5  -1   56.87   15.04
  -7   5  -1   40.99    2.31
   7  -5   1   31.99    2.48
   7   5   1   34.76    4.29
  -7  -5  -1   47.67    4.69
  -7   5  -2   35.56   11.52
   7  -5   2   30.36   11.78
   7  -5   2    1.65    1.71
  -7   5  -2    3.88    1.83
  -7  -5  -2   24.60    3.77
   7   5   2   11.50    3.22
  -7  -5  -3   16.50    3.42
   7   5   3   16.53    3.33
   7  -5   3   14.80    2.10
  -7   5  -3   14.23    2.15
   7  -5   3   30.36   10.60
   7   5   4    6.64    3.24
  -7  -5  -4   11.29    3.70
   7  -5   4   16.34    2.29
  -7   5  -4   10.65   11.11
   7  -5   4    7.36    8.13
  -7   5  -4   13.81    2.36
  -7  -5  -5   31.24    4.19
   7   5   5   13.12    3.63
   7  -5   5   46.11    3.06
  -7   5  -5   30.47    3.12
  -7   5  -5   57.50   12.51
   7  -5   5    6.61    8.85
  -7   5  -6    8.26   10.29
  -7  -5  -6   23.57    3.91
   7   5   6   31.34    4.14
  -7   5  -6   21.35    3.48
   7  -5   6   33.56    3.60
   7  -5   6   41.39   10.26
  -7   5  -7   48.96   10.71
   7   5   7   40.66    4.46
  -7  -5  -7   47.64    4.90
   7  -5   7   59.95   10.75
  -7  -5  -8    6.31    3.59
   7  -5   8   -5.50    8.11
  -7   5  -8   12.42    9.40
  -7  -5  -9   16.81    3.57
   7  -5   9    1.22    8.08
  -7   5  -9   12.23    8.50
  -7  -5 -10    5.01    3.37
   7   5  10   13.11    3.82
   7  -5  10   12.24    8.39
  -7   5 -10   18.93    9.14
   7   5  11    9.06    3.58
  -7  -5 -11    8.63    3.46
  -7   5 -11   -9.61    7.81
  -7  -5 -12   20.74    3.99
   7   5  12   11.87    3.65
   7  -5  12    9.54    7.35
   7   5  13    7.82    3.75
  -7  -5 -13    7.50    3.48
   7  -5  13   -4.86    6.49
  -7  -5 -14   15.26    4.23
   7   5  14    8.26    4.27
  -7   5 -14   -6.07    7.54
   7  -5  14   13.55    7.74
   7   5  15    8.87    4.21
  -7  -5 -15    4.83    4.17
   7  -5  15   22.91    8.17
  -7   5 -15    2.81    8.67
  -7  -6  12   30.43    5.01
   7   6 -12   18.02    3.95
  -7  -6  11   53.80    6.00
   7   6 -11   29.26    4.71
   7   6 -10   35.98    4.92
  -7  -6  10   55.07    5.70
  -7  -6   9   33.65    5.32
   7   6  -9   27.95    4.37
   7   6  -8   52.39    5.24
  -7  -6   8   62.40    5.83
   7   6  -7    9.87    3.76
  -7   6   7  -12.75   16.08
  -7  -6   6   30.61    5.12
   7   6  -6   15.25    3.81
  -7   6   6   25.47   16.33
   7   6  -5   23.56    4.22
   7  -6  -5   32.53   12.57
  -7   6   5   27.74   14.66
  -7  -6   5   27.55    4.86
  -7   6   4   11.44    2.56
   7  -6  -4    3.45   10.28
  -7   6   4   12.99   12.33
   7   6  -4    9.36    3.47
   7  -6  -3   30.96    2.75
  -7   6   3   32.58    2.35
   7   6  -3   15.21    3.46
  -7   6   3   32.75   10.94
   7  -6  -3   29.88   10.48
   7   6  -2   37.75    4.39
  -7   6   2   47.85    2.62
   7  -6  -2   35.77    2.59
  -7  -6   2   48.43    5.34
  -7   6   2   -0.76   10.82
   7  -6  -2   41.52    9.93
   7  -6  -1   59.80    3.01
   7  -6  -1   23.64    8.51
  -7   6   1   63.69   13.18
   7   6  -1   54.86    4.74
  -7   6   0   57.13   12.69
   7  -6   0   15.51    8.77
   7  -6   0   44.87    2.66
   7   6   1   24.44    4.14
  -7  -6  -1   36.11    4.67
  -7   6  -1   62.63   11.51
   7  -6   1    5.87    8.89
   7  -6   1   43.06    2.40
  -7   6  -1   45.04    2.06
  -7   6  -2   62.44   11.79
  -7  -6  -2   39.06    4.42
   7   6   2   38.53    4.16
   7  -6   2   44.13    2.28
  -7   6  -2   49.05    2.29
   7  -6   2   11.36    8.93
   7   6   3   12.66    3.30
  -7   6  -3   20.20    1.97
   7  -6   3   15.20    1.85
  -7  -6  -3   20.64    3.66
   7  -6   3   -1.82    7.82
  -7   6  -3   25.59   10.52
   7  -6   4   15.52    2.01
  -7   6  -4   15.42    2.21
   7   6   4   18.38    3.31
  -7  -6  -4   12.83    3.62
   7  -6   4   12.81    8.07
  -7   6  -4   -1.23    8.60
   7  -6   5   19.64    2.72
   7  -6   5   34.20    9.46
  -7   6  -5   39.25   10.05
  -7  -6  -5   36.54    4.30
   7   6   5   22.75    3.79
   7  -6   6   30.24    8.37
  -7   6  -6   48.01   10.07
   7   6   6   14.04    3.35
  -7  -6  -6   11.28    3.31
   7  -6   7   15.95    7.66
  -7   6  -7   40.14    9.89
  -7  -6  -7   15.07    3.80
   7   6   7   15.01    3.59
  -7   6  -8   29.51    9.11
   7  -6   8   20.05    7.57
  -7  -6  -8   20.95    4.12
   7   6   8   15.17    3.72
  -7   6  -9   19.44    9.99
   7  -6   9    8.58    7.77
   7   6   9   13.79    3.81
  -7  -6  -9   19.17    3.91
   7  -6  10   22.32    8.51
  -7   6 -10   13.71    9.76
  -7  -6 -10   17.73    3.75
   7   6  10    5.40    3.33
   7  -6  11   20.01    8.54
  -7   6 -11   17.83    9.25
  -7  -6 -11    4.29    3.32
   7   6  11   10.85    3.62
   7  -7  -6    2.39    7.23
  -7   7   6   19.15    9.48
   7   7  -5   14.74    3.66
   7  -7  -5   21.25    8.30
  -7   7   5   16.52    9.17
  -7  -7   5   18.88    4.04
   7   7  -4    4.90    2.91
  -7  -7   4   11.26    4.02
   7  -7  -4   15.73    8.26
  -7   7   4   -6.43    8.54
   7   7  -3   16.79    3.41
   7  -7  -3    2.54    7.59
   7  -7  -2   41.87    8.98
  -7   7   2   18.68    9.33
   7   7  -2    9.56    3.34
  -7  -7   2   38.40    4.73
   7  -7  -1    5.49    7.19
  -7   7   1    3.23    8.53
   7   7  -1   20.18    3.50
  -7  -7   1   20.45    4.17
   7  -7   0   24.91    8.44
  -7   7   0   47.17   10.38
   7   7   0   26.67    4.03
  -7  -7   0   29.79    4.58
   7  -7   1    9.34    7.65
  -7   7  -1   14.60    8.75
   7  -7   2   10.01    7.65
  -7   7  -2   19.16    9.18
   7   7   2    8.57    3.18
  -7  -7  -2   21.64    3.61
  -7  -7  -3   12.61    3.40
  -7   7  -3   21.30    9.62
   7  -7   3    1.21    7.33
   7   7   3    7.88    2.72
  -7  -7  -4    5.69    2.94
   7   7   4    3.81    2.67
   7  -7   4   16.56    7.93
   7  -7   5   15.15    7.66
  -7   7  -5   21.11    9.74
  -8   0  15   21.42    5.18
  -8   0  14   37.05    5.57
   8   0 -14    7.81    4.30
  -8   0  13   18.49    5.06
   8   0 -13    4.78    4.27
   8   0 -12   40.46    5.43
  -8   0  12   93.32    6.73
   8   0 -11   -2.16    3.99
  -8   0  11   13.49    4.83
   8   0 -10   32.55    4.81
  -8   0  10   45.10    4.65
   8   0  -9   12.24    4.07
  -8   0   9   24.55    4.49
  -8   0   8  531.49   11.65
   8   0  -8  185.50    7.60
   8   0  -7   33.30    4.99
  -8   0   7   38.79    5.26
  -8   0   6  389.20    9.97
   8   0  -6  260.76    8.34
  -8   0   5   37.86    4.77
   8   0  -5   22.38    4.58
   8   0  -4   34.85    4.52
  -8   0   4   71.31    5.27
   8   0  -3    8.37    3.58
  -8   0   3   16.22    3.65
   8   0  -2   24.96    3.68
  -8   0   2   57.36    4.32
   8   0  -1   10.14    3.22
  -8   0   1   32.72    3.84
   8   0   0   37.81    4.22
  -8   0   0   87.87    5.19
   8   0   1    8.60    3.17
  -8   0  -1   14.16    3.29
  -8   0  -2   31.03    3.52
   8   0   2   27.00    3.63
   8   0   3   15.77    3.29
  -8   0  -3   10.43    3.31
   8   0   4   56.10    4.64
  -8   0  -4   85.73    5.11
  -8   0  -5   53.34    4.44
   8   0   5   54.17    4.60
  -8   0  -6   23.67    4.11
   8   0   6   18.80    3.90
   8   0   7   41.88    4.68
  -8   0  -7   39.49    4.50
   8   0   8   75.74    5.41
  -8   0  -8   82.86    5.54
   8   0   9    6.91    3.64
  -8   0  -9   10.63    3.74
  -8   0 -10   24.96    4.14
   8   0  10   56.20    5.06
  -8   0 -11   17.88    4.51
   8   0  11   25.00    4.51
   8   0  12  113.61    7.68
  -8   0 -12   62.07    6.22
  -8   0 -13   12.68    4.88
   8   0  13    7.47    4.70
   8   0  14   32.94    6.10
  -8  -1  16    8.19    4.90
   8   1 -16    2.84    4.42
  -8  -1  15   42.61    5.65
   8   1 -15   13.23    4.34
  -8  -1  14   10.01    4.89
   8   1 -14    9.76    4.54
  -8  -1  13   40.00    5.66
   8   1 -13   32.55    5.19
  -8   1  13   28.82    5.03
   8  -1 -13   36.99    4.97
  -8   1  12   14.36    4.69
   8  -1 -12   10.16    4.04
   8   1 -12   20.36    4.68
  -8  -1  11   28.00    4.46
   8   1 -11    9.70    4.12
   8  -1 -10   21.50    4.39
  -8   1  10   21.38    4.84
   8   1 -10    9.67    4.02
  -8  -1   9  244.85    8.90
   8   1  -9  240.55    8.70
   8  -1  -8   11.36    4.02
  -8  -1   8   29.78    5.20
   8   1  -8   29.47    4.82
   8  -1  -7  243.22    7.88
  -8  -1   7  397.81   10.38
  -8   1   6   35.26    4.65
   8  -1  -6   28.76    4.75
   8   1  -5   30.87    4.43
  -8  -1   5   41.17    4.75
   8   1  -4   74.79    5.55
   8  -1  -4   72.29    5.05
  -8   1   3   31.39    4.06
   8  -1  -3   11.44    3.57
  -8   1   2   12.33    3.07
  -8  -1   2   14.65    3.57
   8  -1  -2   16.26    3.45
   8   1  -2    4.54    3.26
   8  -1  -1   16.55    3.32
  -8   1   1   11.32    3.14
   8   1   0   87.06    5.50
   8  -1   0   87.70    4.96
   8  -1   1   20.01    3.54
   8   1   1   24.57    3.89
  -8   1  -1   19.32    3.29
  -8  -1  -1   26.53    3.83
  -8   1  -2   14.98    2.99
  -8  -1  -2   10.83    3.31
   8  -1   2    5.87    3.04
   8   1   2   10.19    3.47
   8  -1   3  138.64    5.52
  -8  -1  -3  138.24    5.93
   8   1   3  122.48    5.76
   8  -1   4   91.87    5.04
  -8   1  -4   99.60    5.07
   8   1   4  100.21    5.65
   8   1   5   31.22    4.37
  -8  -1  -5   34.15    4.36
  -8   1  -6  325.92    8.53
   8  -1   6  301.26    8.16
  -8  -1  -6  345.85    9.18
  -8   1  -7   38.79    4.33
   8  -1   7   41.53    4.35
  -8  -1  -7   35.94    4.75
   8   1   7   38.71    4.77
  -8  -1  -8  207.96    7.71
   8   1   8  218.09    7.81
  -8   1  -8  168.73    6.77
   8  -1   8  201.78    7.29
  -8   1  -9    9.10    3.49
  -8  -1  -9   23.95    4.36
   8   1  10   43.05    4.92
  -8   1 -10   18.77    4.61
   8  -1  10   40.77    4.63
  -8  -1 -10   45.49    4.77
   8  -1  11   11.32    4.47
   8   1  11    9.98    3.89
  -8  -1 -11   14.18    3.96
  -8   1 -11   10.34    4.36
  -8  -1 -12    8.56    4.22
  -8   1 -12   24.61    5.17
   8  -1  12   17.82    5.33
   8  -1  13   24.23    5.66
  -8  -1 -13    4.85    4.09
   8   1  13   12.05    4.77
  -8  -1 -14   14.58    4.89
   8   1  14   27.11    5.44
   8   1  15   45.76    6.57
  -8  -2  18   18.73    5.41
  -8  -2  17   58.55    6.87
   8   2 -17   38.03    6.01
  -8  -2  16   20.00    5.40
   8   2 -16   10.59    4.75
   8   2 -15   46.16    6.04
  -8  -2  15   71.96    6.90
  -8  -2  14   47.65    5.95
   8   2 -14   21.63    5.00
  -8  -2  13   66.80    6.47
   8   2 -13   30.55    5.30
  -8   2  12   13.62    4.38
   8   2 -12   10.74    4.23
  -8  -2  12   22.56    4.61
   8  -2 -11   32.57    4.82
   8   2 -11   48.04    5.44
  -8   2  10   26.58    5.03
   8  -2 -10   29.76    4.92
   8  -2  -9   96.30    6.24
   8   2  -9  134.93    7.31
  -8   2   8   69.37    5.10
   8  -2  -8   49.63    5.11
   8   2  -8   59.23    6.36
   8  -2  -7  104.11    5.72
   8   2  -7   81.97    6.34
   8   2  -6   29.80    5.01
   8  -2  -6   46.31    4.59
  -8  -2   5   43.00    5.30
   8  -2  -5   57.34    4.85
   8   2  -5   58.45    5.26
  -8   2   5   64.64    4.58
   8  -2  -4   54.02    4.75
  -8   2   4   76.32    4.83
  -8   2   3   34.99    3.91
   8   2  -3   18.26    4.04
  -8  -2   3   34.39    4.52
   8  -2  -2   21.76    3.74
  -8  -2   2   19.61    4.31
  -8   2   2   19.69    3.31
   8   2  -2    9.92    3.63
  -8  -2   1   42.38    4.99
   8   2  -1   42.24    4.87
   8  -2  -1   45.37    4.07
   8   2   0  146.67    6.82
   8  -2   0  109.89    5.18
   8   2   1   13.07    3.90
   8  -2   1   13.53    3.33
  -8   2  -1   20.10    3.29
  -8  -2  -2   62.73    4.86
   8   2   2   49.26    4.56
  -8   2  -3  228.42    6.35
  -8  -2  -3  203.37    7.22
   8  -2   3  198.73    6.14
   8   2   3  175.68    6.75
   8   2   4   18.74    3.97
   8  -2   4   30.94    3.70
  -8  -2  -4   33.00    4.63
  -8  -2  -5  225.94    7.89
  -8   2  -5  240.88    6.93
   8   2   5  222.15    7.82
   8  -2   5  223.10    6.69
  -8  -2  -6   59.88    5.16
  -8   2  -6   51.03    4.30
   8  -2   6   46.39    4.41
   8   2   6   48.56    4.96
   8  -2   7  170.42    6.40
   8   2   7  136.20    6.85
  -8  -2  -8   75.03    5.77
  -8   2  -8   63.56    4.87
   8  -2   8   84.91    5.30
   8   2   9   50.29    5.14
  -8   2  -9   57.16    5.24
  -8  -2  -9   53.04    5.17
   8  -2  10   19.88    4.70
  -8  -2 -10    7.21    3.86
  -8   2 -10    5.39    4.07
   8   2  10    5.83    4.07
   8   2  11   20.03    4.55
  -8  -2 -11   20.88    4.29
  -8   2 -11    7.35    4.09
   8  -2  11    5.85    4.42
   8   2  12   12.03    4.14
   8  -2  12   16.92    5.18
  -8  -2 -12   23.27    4.50
  -8  -2 -13    8.63    4.49
   8   2  13    5.85    4.65
  -8  -2 -14   -1.62    4.05
   8   2  14    3.79    4.80
  -8  -2 -15    8.53    4.69
   8   2  15   17.36    4.98
   8   2  16   -5.43    4.68
  -8   2 -17   18.00   13.08
  -8   2 -18    5.61   11.11
  -8  -3  18    9.68    4.50
   8   3 -18   -0.79    3.90
  -8  -3  17   19.58    5.38
   8   3 -17   10.84    4.38
  -8  -3  16    7.54    4.45
   8   3 -16    7.11    4.33
   8   3 -15   10.67    4.39
  -8  -3  15   22.69    5.09
   8   3 -14   11.71    4.44
  -8  -3  14   29.34    5.14
   8   3 -13   26.33    5.02
  -8  -3  13   30.21    4.82
  -8  -3  12   33.83    5.05
   8   3 -12   28.60    4.57
  -8   3  11    4.06    4.28
   8   3 -11   27.10    4.68
   8  -3 -10   21.97    4.36
  -8   3  10   53.74    5.29
  -8   3   9   21.88    4.35
   8  -3  -9   23.18    4.40
   8   3  -9   11.78    4.51
  -8  -3   9   27.11    5.26
   8  -3  -8   40.14    4.47
  -8   3   8   57.26    5.09
   8  -3  -7   14.11    3.73
  -8  -3   7   19.93    4.68
  -8   3   7   17.48    3.54
   8   3  -7   30.39    5.07
   8  -3  -6   76.83    4.81
  -8  -3   6   72.38    5.73
   8   3  -6   64.48    5.42
   8  -3  -5   30.90    4.15
  -8  -3   5   48.92    5.51
   8   3  -5   42.12    4.96
  -8   3   5   29.04    4.18
  -8  -3   4  161.40    7.53
   8   3  -4  125.35    6.88
   8  -3  -3   68.54    4.52
   8   3  -3   77.96    5.52
   8  -3  -2   38.03    4.14
   8   3  -2   25.09    4.30
   8   3  -1   44.88    4.78
  -8   3   1   61.61    3.78
   8  -3  -1   50.51    3.92
  -8  -3   1   67.88    5.50
  -8   3   0   66.62    4.12
   8   3   0   68.60    5.51
   8  -3   0   45.49    3.88
   8   3   1   39.53    4.63
  -8  -3  -1   45.67    4.85
   8  -3   1   35.24    3.64
   8   3   2   28.68    4.23
   8  -3   2   37.48    3.45
  -8   3  -2   38.78    3.26
   8   3   3   32.29    4.33
   8  -3   3   39.43    3.38
  -8  -3  -3   34.75    4.26
   8   3   4   14.97    3.67
  -8   3  -4   19.63    2.95
  -8  -3  -4   26.76    4.23
   8  -3   4   14.95    3.00
  -8   3  -5   33.49    3.54
  -8  -3  -5   27.75    4.32
   8  -3   5   29.21    3.37
   8   3   5   31.61    4.38
  -8  -3  -6   52.10    4.77
   8   3   6   34.31    4.47
   8  -3   7   34.43    3.84
  -8   3  -7   30.85    3.74
  -8  -3  -7   45.71    4.87
   8   3   7   45.67    4.68
  -8   3  -8   19.68    3.83
   8  -3   8   10.43    3.30
  -8  -3  -8   15.99    4.28
   8   3   8    6.75    4.06
   8  -3   9   16.43    4.07
  -8   3  -9    8.33    3.87
  -8  -3  -9   25.84    4.33
   8   3   9   25.15    4.31
  -8   3 -10    6.03    3.83
   8  -3  10   10.47    4.52
   8  -3  11   33.92    5.46
  -8  -3 -11   39.12    4.87
   8   3  11   24.43    4.49
  -8   3 -12  119.66   20.20
  -8  -3 -12   68.57    5.86
   8   3  12  111.91    6.93
  -8   3 -13   13.09   16.04
   8  -3  13   26.18   13.19
  -8  -3 -13   21.05    4.68
   8   3  13   24.80    4.84
   8  -3  14   40.80   12.87
  -8   3 -14   82.88   15.40
  -8  -3 -14   69.42    6.64
   8  -3  15   23.54   11.38
  -8   3 -15    3.12   11.35
  -8  -3 -15    2.60    3.93
   8   3  15   25.35    5.75
   8  -3  16   11.81   10.09
  -8  -3 -16   26.92    5.77
  -8   3 -17    1.36    9.72
   8  -3  17    5.38    9.58
  -8  -3 -17   -2.00    4.24
   8   3  17    2.92    5.31
   8   4 -16    5.76    3.86
  -8  -4  16   23.01    4.96
  -8  -4  15   -1.73    3.70
   8   4 -15    4.77    4.15
   8   4 -14   12.69    3.94
  -8  -4  14   24.81    4.78
  -8  -4  13   19.76    4.55
   8   4 -13   13.89    4.15
  -8  -4  12   14.08    4.59
   8   4 -12   13.94    4.03
  -8  -4  11   14.81    4.45
   8   4 -11    7.70    3.77
  -8  -4  10   18.98    4.94
   8   4 -10   28.43    4.54
  -8   4   9    6.84    3.49
  -8  -4   9   14.48    4.51
   8   4  -9   20.64    4.50
   8  -4  -8   21.91    3.81
   8   4  -8   19.04    4.23
   8  -4  -7   10.83    3.23
  -8  -4   7   20.77    4.46
   8   4  -7    7.58    3.85
  -8   4   7    7.62    3.51
  -8  -4   6   42.48    5.30
   8  -4  -6   19.03    3.49
   8   4  -6   39.28    4.68
  -8   4   6   37.53    3.51
  -8  -4   5   22.31    4.84
   8   4  -5   17.78    4.21
   8  -4  -5   25.62    3.44
   8  -4  -4   19.88    3.38
   8   4  -4   21.14    4.29
  -8   4   4   35.51    3.37
  -8  -4   4   37.06    4.90
   8   4  -3   11.62    3.63
  -8  -4   3   29.89    4.61
   8  -4  -2   35.97    3.70
   8   4  -2   15.69    4.01
   8  -4  -1   44.53    3.51
  -8  -4   1   63.23    5.63
   8   4  -1   48.64    4.72
   8   4   0   47.61    4.93
  -8  -4   0   83.38    6.05
  -8   4  -1   41.44    3.15
   8  -4   1   50.31    3.53
   8  -4   2   88.35    3.91
  -8  -4  -2  100.80    5.94
   8   4   2   89.66    5.64
   8   4   3   19.69    3.49
   8  -4   3   15.09    2.68
  -8   4  -3   13.68    2.61
   8  -4   4   55.53    3.34
  -8   4  -4   63.71    3.64
  -8  -4  -4   71.92    5.26
   8   4   4   56.08    4.80
   8  -4   5   21.92    2.94
  -8  -4  -5   18.70    3.98
   8   4   5   17.77    3.90
  -8   4  -5   20.09    2.84
  -8   4  -6    7.14    2.78
   8   4   6   19.39    3.75
   8  -4   6   17.41    3.02
  -8  -4  -6   19.72    3.89
   8   4   7   85.76    5.65
  -8   4  -7   59.14    4.30
   8  -4   7   86.47    4.57
  -8   4  -7   91.74   20.28
   8  -4   8   16.50    3.67
  -8   4  -8   18.88    3.82
  -8   4  -8   25.60   16.10
   8  -4   8    5.89   12.64
  -8  -4  -8    6.68    3.82
   8   4   8    8.01    3.81
  -8   4  -9    5.40    3.47
   8  -4   9   17.97    4.02
   8  -4   9  -14.67   10.82
  -8   4  -9   52.01   15.82
   8   4   9   33.26    4.80
  -8  -4  -9   16.47    4.07
   8  -4  10    9.45   11.60
  -8   4 -10    9.18   11.74
   8   4  10   10.59    3.66
  -8  -4 -10    8.33    3.50
  -8  -4 -11    6.15    3.51
  -8   4 -11    3.49   10.10
   8  -4  11   12.09   10.97
   8   4  11   12.21    4.02
  -8   4 -12   30.48   11.17
   8  -4  12    1.69    9.59
  -8  -4 -12    6.44    3.50
   8   4  12   16.78    4.14
  -8   4 -13   14.72   10.38
   8  -4  13    7.29    7.92
   8   4  13    8.75    3.72
  -8  -4 -13    7.53    3.61
  -8   4 -14   21.87   10.17
   8  -4  14    7.67    7.97
  -8  -4 -14   13.37    3.99
   8   4  14    1.29    3.71
  -8   4 -15    7.37    9.04
   8  -4  15    7.87    8.21
   8   4  15   19.13    4.91
  -8  -4 -15    0.43    3.55
  -8  -5  14    5.81    3.65
   8   5 -14    5.47    3.42
   8   5 -13   12.13    3.92
  -8  -5  13   12.42    4.32
  -8  -5  12   18.49    4.43
   8   5 -12   -0.30    3.28
  -8  -5  11   28.27    5.04
   8   5 -11    8.58    3.55
   8   5 -10    8.79    3.95
  -8  -5  10    6.96    3.89
   8   5  -9   11.68    3.70
  -8  -5   9   17.76    4.44
  -8   5   8    8.57    3.30
  -8  -5   8   21.85    4.72
   8   5  -8    8.39    4.01
   8  -5  -7   16.43    3.40
   8   5  -7   10.15    3.39
  -8  -5   7   15.95    4.53
   8  -5  -6   22.00    3.34
  -8   5   6   28.10    3.51
  -8  -5   6   33.86    5.35
   8   5  -6   36.99    4.59
   8   5  -5   17.83    4.06
   8  -5  -5    8.83    2.79
  -8   5   5   12.59    2.44
  -8   5   4   18.95    2.71
   8  -5  -4   11.44    2.68
  -8  -5   4   13.29    3.97
   8   5  -4   17.37    3.60
  -8   5   3   14.80    2.52
   8  -5  -3   14.86    2.92
  -8  -5   3    6.68    3.50
   8   5  -3    5.83    2.89
   8  -5  -2   17.45    2.68
  -8  -5   2   25.03    4.23
  -8  -5   1   15.97    4.18
   8   5  -1    8.20    3.05
   8  -5   0   20.37    2.54
  -8  -5   0   19.63    4.18
   8   5   0   27.99    4.02
  -8   5   0   23.82    2.32
   8   5   1   11.14    3.44
   8  -5   1   14.54    2.37
  -8   5  -1   10.19    2.04
  -8  -5  -1   11.03    3.53
   8  -5   2   32.28    2.60
  -8   5  -2   26.99    2.39
  -8   5  -2   52.35   18.32
  -8  -5  -2   37.59    4.27
   8   5   2   37.91    4.14
  -8   5  -3    4.58   15.33
   8  -5   3    1.13   12.68
  -8  -5  -3    4.71    3.24
   8   5   3   10.59    3.36
  -8  -5  -4   35.74    4.33
   8  -5   4   22.18    2.54
  -8   5  -4   17.99    2.55
   8   5   4   24.22    3.74
   8  -5   4   13.02   12.13
  -8   5  -4   57.55   15.21
  -8  -5  -5   14.50    3.98
   8   5   5   12.34    3.45
   8  -5   5    6.96   11.37
  -8   5  -5   25.40   12.75
  -8   5  -5   17.88    2.56
   8   5   6    3.71    3.26
  -8  -5  -6    9.00    3.49
  -8   5  -6    0.75   10.30
   8  -5   6   11.69   10.13
   8  -5   6    9.43    2.57
  -8  -5  -7   11.25    3.61
   8   5   7   -0.25    3.26
  -8   5  -7   13.92   10.69
   8  -5   7    5.60    8.83
   8  -5   7    2.96    2.67
  -8   5  -7    9.43    3.01
  -8  -5  -8   11.39    3.53
   8   5   8   -2.08    2.91
  -8   5  -8   -9.39    9.23
   8  -5   8   23.31    8.62
   8  -5   8    9.34    3.24
  -8   5  -9   -5.26    9.76
   8  -5   9   13.45    8.46
   8   5   9   -0.55    3.23
  -8  -5  -9    7.13    3.42
   8  -5  10   13.05    8.72
  -8   5 -10    5.68    9.37
  -8  -5 -10    9.23    3.28
   8   5  10   13.55    3.76
   8  -5  11  -10.46    7.40
  -8   5 -11    2.79    8.94
   8   5  11    3.65    3.28
  -8   5 -12   28.18    9.40
   8   5  12    6.89    3.49
  -8  -5 -12   -0.30    3.20
   8  -5  12    3.60    7.48
   8  -5  13    7.74    7.77
  -8   5 -13   -9.95    7.17
  -8  -6   9   27.05    5.08
   8   6  -9   18.03    4.26
  -8  -6   8   46.82    5.52
   8   6  -8   24.67    4.45
  -8  -6   7   31.35    5.05
   8   6  -7   22.44    4.01
  -8   6   6   12.85    2.95
  -8  -6   6    5.68    4.01
   8   6  -6    2.92    3.32
  -8  -6   5   39.39    5.00
   8  -6  -5   24.07    2.99
  -8   6   5   27.85    3.16
   8   6  -5   31.64    4.57
   8   6  -4   13.13    3.39
  -8   6   4   22.80   17.97
  -8   6   4    6.16    2.09
   8  -6  -4    7.64    2.44
   8   6  -3   12.90    3.30
  -8   6   3   -1.33   15.58
  -8   6   2   21.41   15.05
   8  -6  -2   -8.76   10.09
   8  -6  -1   16.87   11.97
  -8  -6   1   37.24    5.11
   8   6  -1   28.22    4.11
   8  -6   0    7.74   10.99
  -8   6   0   74.09   14.52
   8  -6   0   56.13    2.97
  -8   6   0   66.42    2.85
   8   6   0   63.58    5.34
  -8   6  -1   15.85   10.18
   8  -6   1   38.63   11.58
   8   6   1   25.45    4.15
  -8  -6  -1   19.10    4.36
   8  -6   2   44.42    2.50
  -8   6  -2   35.60    2.34
  -8   6  -2   46.91   13.06
   8  -6   2   -5.47    8.60
   8   6   2   37.83    4.25
   8  -6   3    6.93    7.99
  -8   6  -3   41.75   12.72
  -8   6  -3   13.97    1.96
   8  -6   3   16.93    1.88
  -8  -6  -3   22.54    3.74
   8   6   3   23.64    3.56
  -8  -6  -4   11.85    3.49
   8   6   4    8.51    3.11
  -8   6  -4   15.81    2.15
   8  -6   4   20.36    2.01
  -8   6  -4   14.30   10.66
   8  -6   4   35.97   10.12
  -8   6  -5   16.55   10.48
   8   6   5    3.28    2.73
   8  -6   5   15.57    1.93
  -8   6  -5   10.17    2.06
   8  -6   5   -0.76    8.14
  -8   6  -6  -11.78    9.31
   8  -6   6    0.74    8.72
  -8   6  -7   15.22    9.45
  -8  -6  -7    8.91    3.40
   8   6   7    7.76    3.43
   8  -6   7    6.40    8.26
  -8  -6  -8    8.59    3.52
   8   6   8   13.53    3.52
   8  -6   8   -2.09    7.09
  -8   6  -8    8.48    8.48
  -9   0  17   23.09    5.25
  -9   0  16   36.91    5.53
   9   0 -16    6.51    4.29
  -9   0  15    4.37    4.54
   9   0 -15   10.51    4.29
  -9   0  14   51.04    6.01
   9   0 -14   42.25    5.51
   9   0 -13    5.46    3.89
  -9   0  13   15.07    4.68
  -9   0  12   96.20    6.68
   9   0 -12   72.76    6.42
  -9   0  11   22.74    4.28
   9   0 -11    1.34    3.76
   9   0 -10   22.19    4.13
  -9   0  10   52.27    5.15
  -9   0   9   25.64    4.93
   9   0  -9   27.88    4.78
  -9   0   8   35.50    4.90
   9   0  -8   17.87    4.21
  -9   0   7   32.36    4.97
   9   0  -7   12.01    4.20
   9   0  -6  183.11    8.12
  -9   0   6  372.80   10.29
   9   0  -5   15.96    4.01
  -9   0   5   15.61    4.08
  -9   0   4   26.66    4.15
   9   0  -4   10.89    3.90
   9   0  -3   18.98    3.75
  -9   0   3   26.36    3.72
  -9   0   2   35.96    3.98
   9   0  -2   28.20    3.63
   9   0  -1    6.45    3.09
  -9   0   1   17.61    3.46
  -9   0   0   28.44    4.03
   9   0   0   12.73    3.60
   9   0   1    6.23    3.13
  -9   0  -1    0.95    2.93
  -9   0  -2   19.26    3.24
   9   0   2   16.87    3.41
  -9   0  -3   29.27    3.73
   9   0   3   10.61    3.04
  -9   0  -4  121.18    5.84
   9   0   4  102.16    5.47
   9   0   5   24.69    3.93
  -9   0  -5   25.81    3.99
   9   0   6   50.21    4.61
  -9   0  -6   77.81    5.27
  -9   0  -7   11.87    3.77
   9   0   7   12.93    3.56
  -9   0  -8   30.16    4.29
   9   0   8   35.97    4.53
  -9   0  -9    2.28    3.42
   9   0   9    2.83    3.47
  -9   0 -10    6.32    3.57
   9   0  10   19.80    4.04
  -9   0 -11    9.94    3.56
   9   0  11    9.83    3.98
  -9   0 -12   10.96    3.88
   9   0  12   16.66    4.05
   9   0  13   12.67    4.77
  -9   0 -13    0.37    3.49
  -9   0 -14    4.13    4.15
   9   0  14   -0.75    4.09
  -9   0 -15    8.01    4.83
   9   0  15    9.56    4.97
   9   0  16   51.49    6.99
  -9  -1  18   14.22    4.71
  -9  -1  17   10.95    4.68
   9   1 -17    1.13    3.92
  -9  -1  16   10.18    4.68
   9   1 -16   -1.81    3.48
  -9  -1  15   20.26    5.08
   9   1 -15   17.00    4.62
  -9   1  15    9.21    4.39
   9   1 -14    9.78    3.98
  -9   1  14    5.56    4.22
   9  -1 -14   15.20    4.24
  -9  -1  14   24.45    5.07
  -9   1  13   14.92    4.63
   9  -1 -13    3.43    3.89
  -9  -1  13   14.24    4.53
   9   1 -13   10.86    4.43
   9  -1 -12   16.34    4.34
   9   1 -12   11.24    4.13
  -9   1  12    8.80    4.21
  -9  -1  12   19.88    4.31
   9   1 -11   17.23    4.15
  -9   1  11   27.05    4.75
   9  -1 -11   24.33    4.77
  -9   1  10   22.05    4.19
  -9  -1  10   36.40    5.07
   9   1 -10   18.61    4.62
   9  -1 -10   35.30    4.71
   9   1  -9  105.01    6.63
  -9   1   9   92.82    5.80
   9  -1  -9   99.41    6.03
  -9   1   8   41.99    4.90
   9  -1  -8   24.07    4.44
  -9  -1   8   35.03    5.14
   9   1  -8   22.79    4.92
   9  -1  -7   49.46    5.34
  -9   1   7   77.26    5.68
   9   1  -7   77.40    6.04
  -9  -1   6    9.96    4.04
   9   1  -6   24.08    4.60
   9  -1  -6   21.46    3.94
   9  -1  -5   21.21    4.07
  -9   1   5   35.77    4.28
   9   1  -4   30.40    4.65
   9  -1  -4   39.36    4.64
  -9  -1   4   36.47    4.68
   9  -1  -3    7.47    3.40
   9   1  -3   16.02    3.65
  -9  -1   3   26.28    4.01
  -9   1   3   24.12    3.76
   9  -1  -2   38.29    4.05
   9   1  -2   43.76    4.26
   9  -1  -1   27.60    3.67
   9   1  -1   38.18    4.36
  -9   1   1   34.92    3.85
  -9   1   0   74.81    4.79
   9  -1   0   49.77    4.51
   9   1   1   17.95    3.83
   9  -1   1   15.17    3.33
  -9   1  -1   15.30    3.24
  -9  -1  -1    8.11    3.42
  -9   1  -2   16.27    3.07
   9  -1   2   29.26    3.75
   9   1   2   31.69    4.02
   9  -1   3   13.79    3.13
   9   1   3    3.12    3.18
  -9  -1  -3    9.36    3.22
  -9   1  -3   13.23    3.13
   9   1   4   18.98    3.60
  -9   1  -4   17.91    3.57
   9  -1   4   11.46    3.19
  -9  -1  -4   11.63    3.46
   9  -1   5   19.42    3.55
  -9  -1  -5   26.55    4.19
   9   1   5   26.58    4.07
  -9   1  -5   15.89    3.38
  -9   1  -6   12.66    3.74
   9  -1   6   15.40    3.61
  -9  -1  -6   12.90    3.58
   9   1   6   15.83    3.95
   9  -1   7    9.11    3.63
  -9  -1  -7   19.42    3.85
   9   1   7   23.01    4.25
  -9   1  -7   17.99    3.80
  -9   1  -8   14.86    3.63
   9  -1   8   26.17    3.98
  -9  -1  -8   32.86    4.62
  -9  -1  -9   48.28    4.78
  -9   1  -9   58.87    4.97
   9  -1   9   64.89    5.11
   9   1   9   43.24    4.77
  -9   1 -10   30.91    4.05
   9  -1  10   27.83    4.16
   9   1  10   29.68    4.56
   9   1  11   11.82    4.23
  -9   1 -11   16.92    3.91
  -9  -1 -11    9.24    3.64
   9  -1  11   25.36    4.34
  -9  -1 -12   18.80    4.00
  -9   1 -12   14.63    4.38
  -9  -1 -13   11.87    4.62
  -9   1 -13   11.44    4.40
   9   1  13   18.29    4.28
   9  -1  13    4.84    4.43
   9   1  14   24.14    5.56
  -9   1 -14   13.57    4.15
   9  -1  14    4.59    4.63
  -9  -1 -14   25.99    5.02
   9  -1  15   -0.41    4.44
  -9  -1 -15   -0.44    4.02
   9   1  15   10.16    4.83
  -9  -1 -16   14.22    5.13
   9   1  16   56.40    7.30
   9   1  17    7.54    4.94
  -9  -2  18   17.77    5.27
   9   2 -18   10.65    4.27
  -9  -2  17   55.73    6.79
   9   2 -17   23.99    5.53
  -9  -2  16   22.48    5.29
   9   2 -16   20.73    5.01
   9   2 -15   34.18    5.05
  -9  -2  15   46.82    6.41
  -9   2  14    4.20    4.40
   9   2 -14   13.78    4.66
  -9   2  13   51.77    5.48
   9  -2 -13   38.17    5.09
   9   2 -13   38.14    5.32
  -9  -2  13   47.36    5.27
  -9   2  12   16.92    4.87
   9  -2 -12    7.71    4.02
   9   2 -12   16.45    4.28
  -9  -2  12   22.65    4.55
  -9  -2  11   54.54    5.54
   9  -2 -11   58.07    5.73
   9   2 -11   55.10    5.62
   9  -2 -10   15.55    4.31
  -9   2  10   32.97    4.72
   9   2  -9   43.16    5.60
   9  -2  -9   82.78    5.79
  -9   2   8   34.11    4.25
   9   2  -8   36.26    4.95
   9  -2  -8   20.61    3.99
   9  -2  -7   53.77    4.88
  -9   2   7   83.29    5.43
   9   2  -6   26.17    4.40
  -9   2   6   32.61    4.07
  -9  -2   6   36.43    4.91
   9  -2  -6   22.06    4.36
  -9  -2   5   83.19    6.09
   9   2  -5   59.07    5.39
   9  -2  -4   17.82    3.63
   9   2  -4   33.70    4.65
  -9   2   4   23.65    3.79
  -9  -2   4   36.37    4.86
   9  -2  -3  124.69    6.07
   9   2  -3   79.12    5.54
  -9  -2   2   15.80    4.14
   9   2  -2   19.14    3.92
   9  -2  -2   11.85    3.20
  -9   2   2   18.83    3.30
  -9  -2   1   45.34    4.70
   9  -2  -1   37.76    3.77
   9   2  -1   49.14    4.63
  -9   2   1   41.14    3.79
   9   2   0   38.04    4.67
   9  -2   0   26.11    3.61
   9   2   1    9.65    3.61
   9  -2   1   14.72    3.20
  -9   2  -1    9.13    2.94
  -9  -2  -1   12.20    3.78
  -9   2  -2   52.03    3.80
  -9  -2  -2   39.67    4.20
   9  -2   2   42.86    3.88
   9   2   2   41.85    4.45
   9   2   3   46.15    4.33
  -9   2  -3   38.70    3.60
   9  -2   3   35.13    3.62
  -9  -2  -3   47.55    4.54
  -9   2  -4   14.97    3.25
   9  -2   4   11.49    3.21
   9   2   4   17.15    3.80
  -9  -2  -4   22.45    4.02
  -9  -2  -5   13.38    3.72
   9   2   5    7.63    3.67
  -9   2  -6   33.95    3.98
   9  -2   6   33.06    3.88
  -9  -2  -6   12.92    3.68
   9   2   6   21.42    4.06
  -9   2  -7   46.36    4.22
   9  -2   7   65.07    4.88
   9   2   7   61.70    5.26
  -9  -2  -7   70.32    5.48
   9  -2   8   39.41    4.31
  -9  -2  -8   24.17    4.63
   9   2   8   32.23    4.68
  -9   2  -8   25.59    3.95
   9  -2   9   21.62    4.01
  -9   2  -9   13.45    3.51
  -9  -2  -9   30.40    4.53
  -9   2 -10   26.87    4.18
  -9  -2 -10   32.49    4.70
   9   2  10   30.08    4.74
  -9   2 -11    2.77    3.75
   9   2  11    5.89    3.65
  -9  -2 -12    5.73    3.46
  -9   2 -12    9.09    4.15
   9  -2  12   14.67    4.73
   9   2  12   14.94    4.31
  -9   2 -13    9.09    4.15
   9   2  13    7.88    3.83
   9  -2  13   17.17    4.94
  -9  -2 -13   10.07    3.91
  -9  -2 -14   12.71    4.51
   9  -2  14   26.01    5.28
   9   2  14   21.73    4.80
   9   2  15   15.59    4.96
  -9  -2 -15   12.17    4.62
  -9  -2 -16    8.07    4.48
   9   2  16    3.93    4.87
   9   3 -16    9.66    4.44
  -9  -3  16   17.19    5.06
  -9  -3  15   23.11    5.01
   9   3 -15    5.79    4.17
   9   3 -14    6.65    3.76
  -9  -3  14   13.14    4.26
   9   3 -13   12.99    4.13
  -9  -3  13   12.63    4.21
  -9   3  12   11.35    4.14
   9  -3 -12    4.51    3.61
  -9   3  11    8.88    4.09
   9  -3 -11    7.04    3.81
   9   3 -10   46.41    5.36
   9  -3 -10   56.63    5.47
   9  -3  -9    3.32    3.84
   9   3  -9   16.07    4.54
   9  -3  -8   70.50    5.09
  -9   3   8   92.49    5.23
   9   3  -8   94.60    6.67
   9   3  -7   31.60    4.75
  -9   3   7   17.44    3.76
   9  -3  -7   32.11    4.06
   9  -3  -6   92.37    5.46
   9   3  -6   68.92    5.63
  -9   3   5   32.69    3.93
  -9  -3   5   42.80    5.47
   9   3  -5   40.12    5.08
   9  -3  -5   32.11    4.10
  -9   3   4   67.98    4.35
   9  -3  -4   60.21    4.80
  -9   3   3   27.22    3.51
   9  -3  -3   18.56    3.71
   9   3  -3   22.99    4.15
  -9  -3   3   33.65    4.59
  -9  -3   2   35.83    4.89
   9   3  -2   23.68    4.00
  -9   3   2   30.60    3.34
   9  -3  -2   29.60    3.79
   9  -3  -1   15.56    3.10
   9   3  -1   11.67    3.78
   9   3   0   79.72    5.79
   9  -3   0   83.37    4.76
   9  -3   1   16.01    3.08
  -9   3  -1   22.94    3.16
  -9  -3  -2  131.96    6.51
   9   3   2  123.91    6.52
   9   3   3   36.07    4.21
  -9  -3  -3   27.73    4.29
  -9   3  -3   27.44    3.22
   9  -3   3   23.53    3.15
   9  -3   4   59.53    4.13
   9   3   4   49.98    4.71
  -9   3  -5   23.37    3.35
  -9  -3  -5   33.52    4.66
   9  -3   5   19.16    3.16
   9   3   5   36.33    4.45
   9   3   6   16.60    4.08
  -9  -3  -6   17.59    4.07
  -9   3  -6   24.86    3.53
   9   3   7   39.65    4.72
  -9  -3  -7   46.41    4.91
  -9   3  -7   38.25    3.92
   9  -3   7   19.81    3.35
  -9   3  -8   40.83    4.12
   9  -3   8   45.69    4.35
  -9   3  -9   17.95    3.55
   9   3   9   23.30    4.40
  -9  -3  -9   22.82    4.35
   9  -3  10    4.07    3.65
  -9   3 -10   -2.47    3.27
  -9   3 -11   11.87    4.20
   9  -3  11   23.79    4.79
  -9  -3 -11   25.68    4.34
   9   3  11   22.66    4.29
   9  -3  12   16.39    4.52
  -9  -3 -12   11.91    3.97
   9   3  12   24.90    4.46
  -9  -3 -13    1.84    3.04
   9   3  13    6.70    3.96
   9   3  14   23.05    4.76
  -9  -3 -14    1.78    3.56
  -9   3 -15   -1.19   13.26
  -9  -3 -15    6.68    4.09
   9   3  15   13.71    4.69
  -9  -4  14    9.73    4.15
   9   4 -14    2.64    3.28
  -9  -4  13   20.27    4.32
   9   4 -13    3.81    3.57
  -9  -4  12   45.10    5.61
   9   4 -12   13.08    4.05
  -9   4  11   19.72    4.00
  -9  -4  11   14.13    4.71
   9   4 -11    9.72    3.90
  -9   4  10   17.76    4.00
   9  -4 -10   -0.95    3.06
   9   4 -10   18.30    4.48
  -9   4   9   25.70    3.86
   9  -4  -9   18.94    4.06
  -9  -4   9   26.38    5.05
   9   4  -9   14.97    4.17
  -9   4   8    9.93    3.32
  -9  -4   8   23.73    4.89
   9  -4  -8    8.27    3.25
   9   4  -7    7.04    3.31
   9  -4  -7    9.03    3.24
  -9  -4   7   13.23    4.18
  -9   4   7   15.97    3.05
  -9  -4   6   23.31    4.72
   9  -4  -6    6.46    2.99
   9   4  -6   13.19    3.87
   9  -4  -5   15.34    3.36
   9   4  -5   17.57    4.16
  -9   4   5   22.67    3.24
  -9  -4   5   10.55    4.02
  -9   4   4   23.04    3.28
   9  -4  -4   25.31    3.46
  -9  -4   4    8.99    3.69
   9   4  -4   21.09    3.82
   9  -4  -3    4.61    2.73
  -9   4   3   10.91    2.79
  -9  -4   3   15.28    3.96
   9   4  -3    7.32    3.32
   9   4  -2   18.89    3.79
  -9   4   2   39.68    3.29
  -9  -4   2   43.35    5.00
  -9   4   1   21.70    2.90
   9   4  -1   31.99    4.15
   9  -4  -1   21.40    3.15
  -9  -4   0   26.80    4.54
   9   4   0   38.59    4.58
  -9   4   0   28.97    3.07
   9  -4   0   18.89    3.12
   9   4   1   17.24    3.96
   9  -4   1   22.99    3.01
  -9   4  -1   22.99    2.82
  -9  -4  -1   29.58    4.39
   9  -4   2   24.41    3.11
  -9  -4  -2   12.52    3.51
   9   4   2   22.47    3.88
  -9   4  -2   14.88    2.47
   9   4   3   17.71    3.50
   9  -4   3   30.09    3.03
  -9  -4  -3   35.23    4.17
   9  -4   4   23.36    3.01
  -9  -4  -4   23.54    3.89
   9   4   4   18.50    3.62
  -9   4  -4   22.93    2.83
  -9   4  -5   11.31    2.81
   9  -4   5   11.74    2.69
  -9  -4  -5   21.33    3.99
   9   4   5   15.52    3.79
   9   4   6   23.29    4.03
  -9   4  -6   28.14    3.23
   9  -4   6   29.58    3.48
  -9  -4  -6   36.04    4.33
  -9   4  -7   14.26    3.04
  -9  -4  -7   19.87    3.80
   9  -4   7    8.29    2.87
   9   4   7   14.74    3.94
   9   4   8   46.53    4.97
  -9   4  -8   31.52    3.62
   9  -4   8   38.33    4.01
  -9  -4  -8   37.67    4.55
   9  -4   9    2.28    3.13
  -9   4  -9    4.19    3.34
  -9   4 -10   13.98    3.96
  -9   4 -10   19.15   16.59
  -9  -4 -10   18.46    3.99
   9  -4  11   10.70    3.91
  -9   4 -11   34.85   15.58
  -9  -4 -11    9.54    3.61
   9   4  11   11.65    3.72
  -9  -4 -12   13.72    3.93
   9  -4  12   10.78   11.36
  -9   4 -12   12.03   13.87
   9   4  12   16.58    4.18
   9  -4  13   12.95   12.35
  -9   4 -13   22.24   12.79
   9   4  13    7.21    3.52
  -9  -4 -13    6.37    3.28
   9   5 -11   -3.84    3.24
  -9  -5  11    3.05    3.71
  -9   5  10    3.04    3.18
  -9  -5  10   18.30    4.51
   9   5 -10    8.73    3.47
  -9   5   9   31.96    4.02
  -9  -5   9   30.33    5.14
   9   5  -9   17.75    4.29
   9  -5  -8    8.33    3.17
   9   5  -8   18.97    4.37
  -9   5   8   18.83    3.44
   9  -5  -7    3.20    2.95
  -9   5   7    7.25    2.95
   9   5  -7    6.48    3.47
   9  -5  -6    4.41    2.63
  -9  -5   6    4.97    3.81
   9   5  -6    7.25    3.65
  -9   5   6    4.72    2.43
  -9   5   5    7.92    2.48
   9   5  -5   10.12    3.39
   9  -5  -5    8.10    2.65
  -9  -5   5   20.74    4.25
   9  -5  -4   18.43    3.08
  -9   5   4   14.12    2.51
   9   5  -4    1.66    2.96
  -9  -5   4   16.12    3.89
   9  -5  -3   16.17    3.02
  -9   5   3    9.53    2.24
  -9  -5   3   20.96    4.26
   9   5  -3   10.46    3.29
   9  -5  -2   16.14    2.74
   9   5  -2    3.87    2.95
  -9   5   2    9.64    2.29
  -9  -5   2   14.81    3.99
  -9   5   1   11.69    2.20
   9  -5  -1    8.83    2.45
   9   5  -1    4.19    2.93
  -9  -5   0   27.41    4.45
   9   5   0   26.80    4.01
  -9   5   0   23.61    2.47
   9  -5   0   15.48    2.64
   9   5   1   11.17    3.56
   9  -5   1   15.78    2.64
  -9   5  -1   15.13    2.24
  -9  -5  -1    6.70    3.33
   9  -5   2   29.03    2.84
  -9  -5  -2   38.03    4.34
   9   5   2   26.30    3.88
  -9   5  -2   24.98    2.43
   9   5   3    7.38    2.88
  -9   5  -3   12.29    2.24
   9  -5   3   13.75    2.35
  -9  -5  -3   11.90    3.41
  -9   5  -4    9.13    2.25
  -9  -5  -4    3.64    3.01
   9  -5   4    6.96    2.26
   9   5   4    7.22    3.06
   9  -5   5    5.89    2.23
   9   5   5    8.99    3.26
  -9  -5  -5   32.62    4.28
  -9   5  -5    4.35    2.24
  -9   5  -5   42.58   18.58
   9   5   6    7.30    3.53
   9  -5   6   20.53    2.76
  -9   5  -6   29.68   16.37
  -9   5  -6   13.29    2.61
   9   5   7    1.65    3.14
  -9  -5  -7    4.19    3.25
   9  -5   7  -16.67   10.02
  -9   5  -7   38.66   15.98
   9  -5   7    2.16    2.44
  -9   5  -7   10.76    2.62
   9  -5   8    2.46   11.12
  -9   5  -8   32.04   14.17
   9  -5   8   17.27    2.96
  -9   5  -8   18.06    3.39
  -9  -5  -9   10.24    3.46
   9   5   9   10.58    3.56
   9  -5   9   -4.54   10.71
  -9   5  -9   18.34   11.78
  -9   5  -9    0.26    2.85
   9  -5   9   16.84    3.39
  -9   6   4   31.35    2.78
  -9  -6   3   19.04    4.37
   9   6  -3   14.64    3.54
   9   6  -2   22.28    3.88
  -9   6   2   31.87    2.45
  -9  -6   1   19.94    4.23
   9   6  -1   17.20    3.61
  -9  -6   0   38.78    5.15
   9   6   0   23.06    4.00
  -9   6   0   31.05    2.22
  -9   6   0   44.24   17.26
   9   6   1   18.33    3.79
  -9  -6  -1    8.04    3.66
  -9   6  -1   24.81   15.71
  -9   6  -1   18.59    1.83
   9  -6   2   -3.70   10.98
  -9   6  -2   29.51   15.16
  -9   6  -2   10.53    1.60
 -10   0  16   28.03    5.37
  10   0 -16    6.36    4.22
 -10   0  15    9.66    4.21
  10   0 -15   15.03    4.81
  10   0 -14   17.58    4.18
 -10   0  14   14.48    4.53
  10   0 -13    1.35    3.65
 -10   0  13    1.45    3.69
 -10   0  12    2.15    3.52
  10   0 -12   11.33    3.79
  10   0 -11    4.44    3.41
 -10   0  11    7.46    3.67
 -10   0  10  100.48    6.57
  10   0 -10   29.29    4.62
 -10   0   9   27.33    4.91
  10   0  -9    9.52    3.91
  10   0  -8  113.28    7.24
 -10   0   8  157.19    7.52
 -10   0   7   34.14    5.26
  10   0  -7   24.61    4.81
 -10   0   6  228.58    8.23
  10   0  -6  186.42    8.14
 -10   0   5   30.81    4.79
  10   0  -5   33.01    4.67
  10   0  -4   46.52    5.05
 -10   0   4   56.81    5.03
  10   0  -3    4.59    3.12
 -10   0   3    6.26    3.20
 -10   0   2    7.34    3.13
  10   0  -2   11.44    3.16
 -10   0   1   25.92    3.74
  10   0  -1    7.18    3.18
  10   0   0   17.56    3.88
 -10   0   0   42.44    4.44
  10   0   1    3.35    3.02
 -10   0  -1    8.86    3.09
  10   0   2   29.64    3.85
 -10   0  -2   46.31    4.10
  10   0   3    7.10    2.90
 -10   0  -3   15.39    3.19
 -10   0  -4   56.01    4.62
  10   0   4   48.24    4.51
 -10   0  -5   20.43    3.67
  10   0   5   24.10    3.95
 -10   0  -6   29.84    4.02
  10   0   6   11.59    3.69
 -10   0  -7   16.26    3.69
  10   0   7   15.72    3.60
 -10   0  -8    9.58    3.65
  10   0   8   12.86    3.64
 -10   0  -9   11.54    3.66
  10   0   9   19.43    3.85
 -10   0 -10   26.85    4.12
  10   0  10   36.45    4.62
 -10   0 -11    7.80    3.38
  10   0  11   15.97    4.02
 -10   0 -12   14.25    3.61
  10   0  12   14.38    3.81
  10   0  13    5.64    3.64
 -10   0 -13    3.97    3.44
 -10   0 -14    7.03    3.94
  10   0  14   16.15    4.25
  10   0  15   -5.44    3.76
 -10   0 -15    1.29    4.06
 -10  -1  16    8.26    4.41
  10   1 -16    8.77    4.11
 -10   1  16   -6.24    3.62
  10  -1 -16   -0.73    3.52
  10   1 -15    0.72    4.00
  10  -1 -15    6.26    3.95
 -10  -1  15    4.98    4.20
 -10   1  14   15.42    4.31
  10  -1 -14    3.85    3.92
  10   1 -14    3.60    4.14
  10  -1 -13    3.15    3.26
 -10  -1  13    7.57    3.84
 -10   1  13    5.73    4.04
  10   1 -13   -3.10    3.17
  10   1 -12    3.25    3.51
 -10  -1  12   19.62    4.37
 -10   1  12   10.73    3.90
  10  -1 -12   14.83    4.01
 -10   1  11   10.85    3.74
  10  -1 -11    8.14    3.47
  10  -1 -10   19.42    4.09
  10   1 -10   13.12    4.01
 -10   1  10   26.13    4.16
  10   1  -9   50.84    5.56
 -10  -1   9   27.99    4.85
  10  -1  -8   25.07    4.52
 -10  -1   8   34.30    4.98
  10   1  -8   20.45    4.64
 -10   1   8   41.29    4.92
 -10   1   7   24.74    4.30
  10  -1  -7   24.20    4.31
  10   1  -6   43.65    4.78
  10  -1  -6   36.08    4.95
  10  -1  -5   12.11    3.55
 -10  -1   5   28.72    4.54
  10   1  -5   18.64    4.10
 -10   1   5   31.53    4.31
  10   1  -4   45.45    4.85
 -10   1   4   33.71    4.25
  10  -1  -4   22.93    4.12
 -10  -1   4   41.69    4.71
  10   1  -3   21.09    3.77
 -10   1   3   31.21    3.85
  10  -1  -3   38.40    4.26
 -10  -1   3   27.29    3.87
 -10  -1   2   12.34    3.50
 -10   1   2    7.14    2.99
  10   1  -2   15.07    3.57
  10  -1  -2    5.47    3.09
  10  -1  -1   11.62    3.21
 -10  -1   1   10.94    3.46
 -10   1   1    7.34    3.01
  10   1  -1    8.48    3.46
 -10   1   0   33.44    3.95
  10  -1   0   22.23    3.75
  10   1   1    2.17    2.85
  10  -1   1    2.31    2.81
 -10   1  -1   10.33    3.06
 -10  -1  -1    6.01    3.07
 -10   1  -2   18.24    3.18
 -10  -1  -2   20.49    3.52
  10  -1   2   10.70    3.27
  10   1   2    9.31    3.26
  10  -1   3   14.42    3.12
  10   1   3   12.11    3.19
 -10   1  -3   14.05    3.15
 -10  -1  -3    4.77    3.05
 -10   1  -4   64.41    4.70
 -10  -1  -4   61.56    4.80
  10  -1   4   50.10    4.24
  10   1   4   48.34    4.44
 -10   1  -5   12.11    3.41
 -10  -1  -5   10.17    3.49
  10  -1   5   15.05    3.54
  10   1   5   15.85    3.86
 -10   1  -6   52.94    4.48
  10   1   6   63.81    5.06
  10  -1   6   53.03    4.47
 -10  -1  -6   65.06    5.17
 -10   1  -7    7.22    3.31
  10  -1   7    8.01    3.27
  10  -1   8   21.88    4.05
 -10  -1  -8   12.12    3.58
  10   1   8   15.42    3.78
 -10   1  -8   16.31    3.72
  10   1   9    6.80    3.63
 -10   1  -9    4.05    3.13
  10  -1   9    6.40    3.15
 -10  -1  -9   10.51    3.70
 -10   1 -10   13.95    3.77
  10  -1  10   21.25    3.85
 -10  -1 -10   13.86    3.72
  10   1  10   11.23    3.77
 -10   1 -11   13.20    3.52
  10  -1  11    0.25    3.35
 -10  -1 -11    3.57    3.30
  10   1  11   10.12    3.60
  10  -1  12    3.11    3.43
 -10   1 -12   -3.83    2.79
  10   1  12    8.43    3.76
 -10  -1 -12    3.49    3.36
 -10   1 -13   16.48    4.31
  10  -1  13   28.38    4.59
  10   1  13   21.97    4.34
 -10  -1 -13   11.63    3.75
  10  -1  14    8.17    4.14
 -10  -1 -14    0.74    3.48
 -10   1 -14    2.81    3.40
  10   1  14   10.24    4.02
  10   1  15   27.66    5.33
 -10   1 -15   25.93    5.19
  10  -1  15   25.80    5.64
 -10  -1 -15   35.13    5.55
 -10   2  15   12.51    4.14
  10  -2 -15    4.52    3.81
  10   2 -15    0.75    3.70
 -10  -2  15    6.37    3.78
 -10   2  14    6.34    4.14
  10  -2 -14    1.30    3.39
 -10  -2  14   13.45    4.05
  10   2 -14    2.00    3.60
  10  -2 -13   25.86    4.78
  10   2 -13   16.73    4.32
 -10  -2  13   34.27    4.82
  10  -2 -12   23.93    4.49
 -10   2  12    4.97    4.49
  10  -2 -11   68.01    6.08
  10   2 -11   41.56    5.34
 -10   2  10   15.66    3.99
  10  -2 -10   13.99    3.78
  10  -2  -9   64.52    5.24
  10   2  -9   57.20    5.67
 -10   2   8   24.87    4.20
  10  -2  -8   26.66    4.37
  10  -2  -7   48.27    5.12
  10   2  -7   34.77    4.89
  10  -2  -6   11.26    3.72
  10   2  -6    9.62    3.88
  10   2  -5   44.77    5.12
 -10   2   5   51.41    4.33
 -10  -2   5   60.23    5.57
 -10   2   4   29.68    3.92
  10  -2  -4   37.06    4.34
 -10  -2   4   42.90    4.75
  10   2  -4   38.73    4.67
  10   2  -3   14.63    3.58
 -10  -2   3   26.43    4.01
  10   2  -2   17.11    3.77
  10  -2  -2   15.18    3.33
 -10   2   2   25.72    3.32
  10  -2  -1    6.66    2.97
 -10  -2   1    5.15    3.69
  10   2  -1    6.10    3.37
 -10   2   1   14.34    3.09
 -10  -2   0   37.92    4.87
  10   2   0   29.50    4.41
  10  -2   0   12.67    3.34
 -10   2   0   38.06    3.82
  10   2   1    4.16    3.21
 -10   2  -1   10.36    2.98
 -10  -2  -1    3.25    3.24
 -10   2  -2   11.35    2.88
 -10  -2  -2    9.91    3.31
  10  -2   2   11.93    3.15
  10   2   2    5.41    3.15
  10   2   3    5.95    3.16
  10  -2   3    6.72    2.77
 -10  -2  -3    5.12    3.11
  10  -2   4    8.80    3.05
 -10  -2  -4   15.23    3.64
 -10   2  -4   13.76    3.30
  10   2   4   15.32    3.51
 -10  -2  -5   10.14    3.65
  10   2   5   -0.48    2.93
  10   2   6   18.70    3.76
 -10   2  -6    8.86    3.23
  10  -2   6    8.87    3.11
 -10  -2  -6   14.02    3.84
 -10   2  -7   13.21    3.57
  10  -2   7   24.18    3.68
 -10  -2  -7   12.07    3.77
  10   2   7   19.61    4.04
 -10  -2  -8   14.97    3.99
 -10   2  -8   11.40    3.34
  10  -2   8    2.71    3.30
 -10  -2  -9   30.96    4.49
  10   2   9   29.19    4.65
  10  -2  10   18.84    3.87
 -10   2 -10   11.80    3.52
  10   2  10   24.69    4.67
 -10  -2 -10   18.36    4.17
  10  -2  11    8.03    3.56
 -10   2 -11   10.49    3.69
 -10  -2 -11   19.76    4.27
  10   2  11   21.70    4.23
 -10  -2 -12    3.59    3.49
 -10   2 -12   -0.66    3.29
  10  -2  12   11.85    3.70
  10   2  12   11.38    3.85
  10  -2  13   -5.50    3.54
 -10  -2 -13    7.19    3.31
 -10   2 -13    4.45    3.82
 -10   2 -14    3.31    3.82
  10   2  14    3.16    3.56
  10  -2  14    1.83    4.10
 -10   3  13    7.29    3.96
  10  -3 -13    3.94    3.57
 -10  -3  13   13.13    4.55
  10   3 -13   19.07    4.46
 -10   3  12   15.67    4.15
  10  -3 -12   -3.28    3.49
  10  -3 -11    4.94    3.29
 -10  -3  11   21.02    5.02
  10   3 -11    1.31    3.44
 -10   3  11   13.39    3.85
  10  -3 -10   16.56    4.03
 -10  -3  10    3.64    3.84
 -10   3  10   17.12    3.58
  10   3 -10    8.59    4.14
  10  -3  -9    9.23    3.42
 -10   3   9    1.66    2.96
 -10  -3   8   31.76    4.96
  10   3  -8   29.19    5.00
  10  -3  -8   22.30    3.73
  10   3  -7   12.82    3.90
 -10   3   7    7.68    3.55
  10  -3  -7   20.75    3.76
 -10  -3   7   26.97    4.72
 -10  -3   6   43.66    5.42
  10   3  -6   42.10    5.13
 -10   3   6   56.20    4.54
  10  -3  -6   46.92    4.89
 -10   3   5   27.91    3.91
  10  -3  -5   30.34    4.23
  10   3  -5   22.42    4.47
 -10  -3   5   29.13    4.88
 -10   3   4   60.52    4.55
 -10  -3   4   43.64    5.01
  10   3  -4   47.10    4.86
  10  -3  -4   53.01    4.44
  10  -3  -3    9.90    3.42
 -10  -3   3   15.49    4.08
 -10   3   3   22.48    3.53
  10   3  -3   12.30    3.56
  10  -3  -2   57.60    4.45
 -10  -3   2   55.88    5.47
  10   3  -2   43.53    4.75
  10  -3  -1   14.21    3.22
  10   3  -1   19.52    3.95
 -10   3   1   14.79    3.15
  10   3   0   85.83    5.96
 -10  -3   0  101.37    6.37
  10  -3   1   17.94    3.36
 -10   3  -1   19.84    3.32
 -10   3  -2  118.52    5.01
 -10  -3  -2  119.28    6.54
  10  -3   2  120.07    5.61
  10   3   2   97.14    6.23
 -10   3  -3   15.90    3.02
  10  -3   3   18.43    3.06
  10  -3   4   89.43    4.90
  10   3   4   53.66    4.92
  10  -3   5    9.14    3.05
  10   3   5   20.34    3.92
 -10   3  -5   14.17    2.95
  10   3   6   20.33    4.12
  10  -3   6   22.97    3.38
  10  -3   7   17.75    3.31
 -10  -3  -7   14.09    3.74
 -10   3  -7   15.52    3.27
  10   3   7   12.60    3.76
 -10  -3  -8   19.10    4.16
  10   3   8   27.03    4.37
 -10   3  -8   10.37    3.29
  10  -3   8   14.55    3.19
 -10   3  -9   19.73    3.51
 -10  -3  -9   10.82    3.74
  10   3   9    7.79    3.65
  10  -3   9    9.88    3.32
 -10   3 -10    7.00    3.04
  10  -3  10    4.28    2.88
  10   3  10    8.31    3.96
 -10  -3 -10    5.66    3.79
 -10   3 -11    0.59    3.44
  10  -3  11   10.52    3.50
 -10  -3 -11    6.64    3.38
  10   3  11   14.20    3.97
  10  -3  12   13.47    4.06
 -10   3 -12   -1.71    3.29
 -10  -3 -12   18.77    4.33
  10   3  12   11.85    3.95
 -10   4  11   26.13    4.34
  10  -4 -11    1.63    3.40
  10   4 -11   17.54    4.50
 -10  -4  11   26.87    4.93
  10  -4 -10   -1.04    3.24
 -10   4  10    7.99    3.50
 -10  -4  10   21.11    4.72
  10   4 -10   17.69    4.17
  10  -4  -9    0.26    3.04
 -10   4   9   11.11    3.12
  10   4  -8   11.22    3.70
  10  -4  -8    0.21    2.78
 -10   4   8    8.59    2.89
 -10  -4   8    8.13    3.76
 -10   4   7   16.44    3.06
  10  -4  -7    3.86    2.82
 -10  -4   7   16.07    4.31
  10   4  -7    3.65    3.35
  10  -4  -6   16.97    3.46
 -10  -4   6    9.88    4.22
  10   4  -6   13.80    4.03
 -10   4   6   10.25    3.21
 -10   4   5   13.05    3.16
  10   4  -5   16.29    3.95
  10  -4  -5    9.07    2.93
 -10  -4   5   12.35    3.94
 -10   4   4    9.37    2.68
  10   4  -4   13.18    3.44
 -10  -4   4    4.27    3.31
 -10   4   3    7.58    2.68
  10  -4  -3    5.06    2.83
 -10  -4   3    1.16    3.58
  10   4  -3   14.06    3.50
  10   4  -2    3.14    3.07
  10  -4  -2    1.35    2.62
 -10  -4   2    4.36    3.54
 -10  -4   1    5.53    3.71
  10  -4  -1    6.19    2.53
  10   4  -1    7.66    3.32
 -10   4   1    5.86    2.45
 -10  -4   0   20.80    4.22
 -10   4   0   14.96    2.83
  10   4   0    6.88    3.30
  10  -4   0   11.07    2.82
  10   4   1    2.01    2.98
  10  -4   1    1.71    2.46
 -10   4  -1    9.00    2.50
 -10  -4  -1    5.42    3.45
 -10   4  -2   20.15    2.60
 -10  -4  -2   12.20    3.66
  10  -4   2   23.49    3.17
  10   4   2   14.18    3.62
  10  -4   3   24.14    2.99
 -10   4  -3   17.34    2.76
 -10  -4  -3   30.78    4.25
  10   4   3   18.13    3.67
  10  -4   4   10.00    2.74
 -10  -4  -4   13.59    3.50
  10   4   4    9.16    3.21
 -10   4  -4   16.20    2.79
  10   4   5   16.89    3.68
 -10   4  -5   17.81    2.72
 -10  -4  -5   24.00    3.98
  10  -4   5    6.99    2.66
 -10   4  -6    4.65    2.70
 -10  -4  -6    6.55    3.48
  10  -4   6   12.38    2.80
  10   4   6   14.77    3.54
  10   4   7    9.47    3.60
 -10   4  -7    9.31    2.77
 -10  -4  -7    7.70    3.46
  10  -4   7    9.15    2.98
 -10   4  -8    9.95    3.10
 -10  -4  -8    9.49    3.91
  10  -4   8   12.78    3.07
  10   4   8   14.08    3.71
  10  -4   9   23.01    3.73
 -10   4  -9   21.48    3.36
 -10  -4  -9   21.13    4.38
  10   4   9   25.73    4.61
 -10   5   6    9.81    2.60
  10  -5  -6    7.21    2.69
  10  -5  -5   11.87    2.94
 -10   5   5    1.51    2.34
  10   5  -5    2.54    3.31
 -10  -5   5    5.21    4.07
 -10   5   4   10.57    2.59
  10  -5  -4   11.18    2.84
  10   5  -4   15.54    3.43
 -10  -5   4   20.94    4.13
 -10   5   3    7.83    2.34
 -10  -5   3    7.67    3.75
  10   5  -3   -1.71    2.74
  10  -5  -2    8.69    2.73
  10   5  -2    7.18    3.11
 -10   5   2   15.13    2.34
 -10  -5   2   16.65    4.01
 -10   5   1   11.55    2.27
  10  -5  -1    3.85    2.34
 -10  -5   1    4.67    3.55
  10   5  -1    9.06    3.22
 -10  -5   0   12.74    3.85
 -10   5   0    3.12    2.21
  10  -5   0    9.87    2.61
  10   5   1    2.70    2.93
 -10   5  -1    7.91    2.21
 -10  -5  -1    2.12    3.07
 -10   5  -2   14.34    2.23
 -10  -5  -2    2.27    2.91
  10  -5   2   12.45    2.59
  10   5   2   11.72    3.26
  10  -5   3    5.54    2.19
  10   5   3   -2.43    2.41
  10   5   4    9.59    3.15
  10  -5   4    6.24    2.18
 -10   5  -4    7.97    2.24
 -10  -5  -4    9.10    3.19
 -11   0  13    3.81    3.32
  11   0 -13   11.67    4.00
  11   0 -12    7.66    3.60
 -11   0  12   17.44    4.01
 -11   0  11   20.80    4.37
  11   0 -11   -0.88    3.55
 -11   0  10   22.06    4.44
  11   0 -10   13.63    4.11
  11   0  -9   19.96    4.50
 -11   0   9   30.17    4.39
 -11   0   8   74.64    6.08
  11   0  -8   60.61    5.60
 -11   0   7   14.29    4.27
  11   0  -7    8.24    3.88
  11   0  -6   28.73    4.33
 -11   0   6   31.23    4.43
 -11   0   5   13.72    3.88
  11   0  -5    8.35    3.53
  11   0  -4   38.87    4.66
 -11   0   4   45.95    4.51
  11   0  -3   15.38    3.69
 -11   0   3   16.43    3.44
 -11   0   2   58.88    4.92
  11   0  -2   36.25    4.11
 -11   0   1   12.39    3.59
  11   0  -1    9.72    3.52
  11   0   0   63.48    5.31
 -11   0   0   82.11    5.52
 -11   0  -1   11.45    3.37
  11   0   1   20.07    3.67
 -11   0  -2   76.47    5.20
  11   0   2   74.72    5.42
 -11   0  -3    6.52    2.90
  11   0   3   18.29    3.47
 -11   0  -4   17.49    3.37
  11   0   4   31.74    3.95
  11   0   5   11.69    3.35
 -11   0  -5    7.58    3.24
  11   0   6   18.92    3.78
 -11   0  -6   24.16    3.90
 -11   0  -7   24.08    3.73
  11   0   7    9.03    3.36
 -11   0  -8   13.22    3.43
  11   0   8   13.78    3.56
 -11   0  -9    9.20    3.44
  11   0   9    7.26    3.43
 -11   0 -10    9.10    3.35
  11   0  10    9.27    3.35
 -11   0 -11   -0.28    3.02
  11   0  11   -0.53    2.99
 -11   0 -12    1.18    2.86
  11   0  12    4.80    3.35
  11   1 -13    3.89    3.48
 -11   1  13   10.55    3.63
  11  -1 -13    0.67    3.33
 -11  -1  13    4.54    3.44
 -11   1  12   10.36    3.54
 -11  -1  12   18.09    4.43
  11  -1 -12    8.90    3.63
  11   1 -12   10.65    4.01
  11  -1 -11   10.93    3.58
 -11  -1  11   10.32    4.32
  11   1 -11   12.60    4.11
 -11   1  11    8.03    3.67
  11   1 -10    9.33    4.05
 -11   1  10   24.03    4.35
  11  -1 -10   12.05    3.84
 -11  -1  10   15.16    4.20
  11  -1  -9   15.06    4.08
 -11  -1   9   25.33    4.67
  11   1  -9   22.98    4.34
 -11   1   9   31.49    4.63
 -11  -1   8   12.53    4.41
  11   1  -8   18.82    4.70
 -11   1   8   28.36    4.33
  11  -1  -8   18.14    4.33
  11   1  -7   19.99    4.04
 -11   1   7   25.74    4.29
  11  -1  -7   21.53    4.32
 -11  -1   7    9.12    3.86
  11  -1  -6   37.68    4.76
  11   1  -6   16.47    4.05
 -11  -1   5   21.00    4.35
  11   1  -5    4.75    3.65
 -11   1   5   18.24    3.88
  11  -1  -5   11.45    3.63
  11  -1  -4   24.16    4.27
  11   1  -4   34.34    4.59
 -11   1   4   32.76    4.20
 -11   1   3   17.26    3.41
  11  -1  -3   13.74    3.48
  11   1  -3    1.31    3.11
 -11  -1   3   19.98    3.79
  11   1  -2   41.05    4.34
 -11  -1   2   40.33    4.47
 -11   1   2   33.08    3.89
  11  -1  -2   32.30    3.87
  11  -1  -1   14.89    3.54
 -11  -1   1    9.13    3.24
 -11   1   1   19.37    3.36
  11   1  -1   11.69    3.45
 -11  -1   0   40.62    4.58
 -11   1   0   35.84    4.06
  11   1   0   38.52    4.61
  11  -1   0   19.97    3.59
  11   1   1   44.78    4.56
 -11  -1  -1   39.27    4.67
  11  -1   1   25.81    3.81
 -11   1  -2   19.48    3.47
 -11  -1  -2   31.33    4.21
  11  -1   2   18.54    3.68
  11   1   2   30.20    4.11
 -11  -1  -3    9.41    3.06
  11   1   3    8.61    3.27
 -11   1  -4   23.64    3.46
  11  -1   4   18.23    3.48
  11   1   4   22.56    3.59
 -11  -1  -4   19.52    3.59
  11   1   5   12.28    3.50
 -11   1  -5    9.89    3.22
 -11  -1  -5    8.01    3.44
  11  -1   5   11.16    3.24
  11  -1   6    5.44    2.98
  11   1   6   13.13    3.62
 -11   1  -6   13.85    3.37
 -11   1  -7   13.27    3.42
 -11  -1  -7   10.87    3.43
  11  -1   7   18.25    3.49
  11   1   7   14.32    3.61
 -11   1  -8    9.16    3.31
  11  -1   8   -0.94    2.88
 -11  -1  -8   12.99    3.69
  11   1   8   10.96    3.64
  11  -1   9    0.25    3.06
 -11  -1  -9    3.60    3.23
  11   1   9    7.31    3.32
  11   1  10   18.14    4.06
 -11   1 -10   11.40    3.38
  11  -1  10    8.31    3.39
 -11  -1 -10    6.30    3.51
 -11   1 -11   13.49    3.44
  11  -1  11    4.16    3.26
 -11  -1 -11    2.82    3.11
  11   1  11   12.29    3.36
 -11  -2  12   -1.32    3.85
 -11   2  12    2.10    3.24
  11  -2 -12    8.24    3.74
 -11   2  11    9.06    3.33
  11   2 -11   17.10    4.31
  11  -2 -11   21.12    3.98
 -11  -2  11   14.12    4.26
 -11   2  10   17.93    3.77
  11   2 -10   25.08    4.82
  11  -2 -10   12.89    3.67
 -11   2   9    9.80    3.71
  11   2  -9   12.14    4.14
 -11  -2   8   17.73    4.44
  11  -2  -8   15.44    3.85
 -11   2   8   13.26    3.73
  11   2  -7   16.47    4.15
 -11   2   7   40.19    4.46
  11  -2  -7   41.44    4.78
 -11  -2   7   42.47    5.34
 -11   2   6   24.15    4.01
  11  -2  -6   21.96    4.38
 -11  -2   6   36.03    5.16
  11   2  -6   21.20    4.10
  11   2  -5   42.11    5.10
 -11   2   5   55.86    4.78
  11  -2  -5   46.55    4.64
 -11  -2   5   46.76    5.34
 -11   2   4   12.42    3.50
  11  -2  -4   16.05    3.88
  11   2  -4   18.19    3.77
 -11  -2   3   10.50    3.61
  11   2  -3   14.36    3.50
  11  -2  -2    6.28    2.99
  11   2  -2    9.40    3.34
 -11   2   2   17.14    3.12
 -11  -2   2   11.46    3.66
  11  -2  -1    1.84    2.81
 -11  -2   1   15.58    3.71
 -11   2   1    8.63    2.79
  11   2  -1   10.82    3.30
 -11  -2   0   19.48    3.85
 -11   2   0   20.02    3.37
  11   2   0   15.83    3.79
  11  -2   0   15.97    3.38
 -11   2  -1    1.63    2.60
 -11  -2  -1    0.55    3.44
  11   2   1    5.17    3.25
  11  -2   1    9.91    3.00
 -11   2  -2   12.10    2.89
  11  -2   2    9.40    3.04
  11   2   2    9.76    3.11
 -11   2  -3   15.03    2.92
 -11  -2  -3    8.64    3.13
  11  -2   3   14.99    2.98
  11   2   3    7.60    3.02
  11   2   4   15.99    3.46
  11  -2   4   20.18    3.27
 -11   2  -4   18.93    3.22
  11   2   5   11.12    3.49
  11  -2   5   12.03    3.23
 -11  -2  -5   20.54    3.83
 -11   2  -6    9.68    2.91
  11   2   6    1.07    3.08
  11  -2   6    7.29    2.89
  11   2   7    8.15    3.61
 -11   2  -7    4.73    3.14
  11  -2   7   11.99    3.17
 -11  -2  -7   12.29    3.47
  11  -2   8    4.27    2.91
 -11  -2  -8    6.22    3.40
  11   2   8    6.39    3.42
 -11   2  -8   13.51    3.40
 -11  -2  -9   21.29    4.12
  11   2   9   13.49    3.54
 -11   2  -9   11.42    3.28
  11  -2   9    3.69    2.93
 -11  -2 -10   11.78    3.88
  11   2  10    9.41    3.63
 -11   2 -10    6.91    3.25
  11  -2  10    6.96    3.21
 -11  -3  10   11.31    4.29
  11  -3 -10   20.97    3.80
  11   3 -10    5.82    3.33
 -11   3  10   15.85    3.38
 -11  -3   9    7.58    4.08
  11   3  -9    3.46    4.08
 -11   3   9   15.34    3.67
  11  -3  -9    5.75    3.30
 -11   3   8   12.05    3.58
  11   3  -8    0.66    3.18
  11  -3  -7   16.99    4.00
 -11   3   7   15.42    3.35
 -11  -3   7    4.82    4.18
  11   3  -7   11.49    3.96
  11  -3  -6   11.85    3.75
 -11  -3   6    6.80    4.38
  11   3  -6   14.27    3.88
  11  -3  -5   19.32    3.76
  11   3  -5   19.08    4.04
 -11   3   5    6.79    2.93
 -11  -3   5   14.32    3.86
 -11  -3   4   13.04    3.82
  11   3  -4   10.68    3.60
  11  -3  -3    9.69    3.16
 -11   3   3   13.35    2.97
 -11  -3   3   16.91    3.90
  11   3  -3   18.43    3.71
  11   3  -2   18.32    4.00
  11  -3  -2   27.46    3.80
 -11   3   2   27.49    3.24
 -11  -3   2   19.46    3.96
  11  -3  -1    3.99    2.94
 -11   3   1    8.30    2.75
  11  -3   0   49.90    4.37
 -11   3   0   37.93    3.71
 -11  -3   0   45.60    4.97
  11   3   0   33.67    4.55
  11   3   1    8.26    3.55
  11  -3   1   12.72    3.19
 -11   3  -1   13.83    2.93
 -11  -3  -1    9.28    3.57
 -11   3  -2   39.35    3.56
  11  -3   2   50.04    4.39
 -11  -3  -2   40.78    4.66
  11   3   2   39.49    4.64
 -11   3  -3   15.69    2.97
 -11  -3  -3   18.69    3.63
  11  -3   3    8.80    2.69
  11   3   3   16.04    3.66
 -11  -3  -4   33.48    4.37
  11   3   4   35.00    4.36
 -11   3  -4   39.51    3.83
  11  -3   5    6.76    2.88
  11   3   5   10.79    3.36
 -11   3  -5    4.31    2.78
 -11  -3  -6    8.93    3.71
 -11   3  -6   14.88    3.10
  11   3   6   16.77    3.77
  11  -3   6   16.03    3.15
 -11   3  -7    7.62    2.90
  11   3   7   14.17    3.64
  11  -3   7    9.31    2.95
 -11  -3  -8    6.67    3.37
  11   3   8    4.33    3.43
 -11  -4   5   22.29    4.38
  11   4  -5    6.88    3.36
 -11   4   5   14.18    3.01
  11  -4  -5   20.44    3.61
  11   4  -4    7.41    3.35
 -11  -4   4    7.53    3.59
  11  -4  -4   10.45    3.02
 -11   4   4    3.05    2.52
 -11  -4   3    9.82    3.53
  11   4  -3    3.80    2.76
 -11   4   3    6.20    2.60
  11  -4  -3   11.57    3.25
  11   4  -2    5.55    3.35
  11  -4  -2   10.10    2.98
 -11   4   2    8.29    2.33
 -11  -4   2   19.47    4.14
 -11  -4   1    1.87    3.41
  11  -4  -1    3.69    2.54
  11   4  -1    1.18    2.92
 -11  -4   0   11.76    3.81
 -11   4   0   11.26    2.60
  11   4   0    8.11    3.48
  11  -4   0    8.82    2.90
  11   4   1    3.57    3.06
  11  -4   1    6.41    2.81
 -11   4  -1    8.87    2.51
 -11  -4  -1    9.60    3.55
 -11   4  -2    7.11    2.25
 -11  -4  -2   13.93    3.49
  11  -4   2    3.67    2.61
  11   4   2   14.68    3.55
 -11   4  -3    7.14    2.37
  11  -4   3   14.60    2.62
 -11  -4  -3    5.75    3.08
  11   4   3   10.19    3.36
 -12   0   9   12.50    3.98
  12   0  -9    3.75    3.52
 -12   0   8   37.81    5.05
  12   0  -8   21.21    4.79
  12   0  -7    4.35    3.43
 -12   0   7    7.86    3.16
 -12   0   6   11.94    3.85
  12   0  -6    3.68    3.44
 -12   0   5    4.38    3.47
  12   0  -5    4.02    3.32
 -12   0   4   26.62    3.85
  12   0  -4    9.61    3.55
  12   0  -3    5.28    3.27
 -12   0   3   18.13    3.43
 -12   0   2   18.36    3.53
  12   0  -2   22.90    3.74
 -12   0   1    5.42    2.93
  12   0  -1    2.80    3.02
 -12   0   0   30.57    4.05
  12   0   0    8.83    3.23
 -12   0  -1   18.41    3.55
  12   0   1    9.40    3.18
 -12   0  -2   44.84    4.39
  12   0   2   27.86    4.12
 -12   0  -3    9.76    3.12
  12   0   3    8.91    3.17
  12   0   4    6.86    3.05
 -12   0  -4   12.13    3.35
  12   0   5    7.82    3.06
 -12   0  -5    0.98    2.87
 -12   0  -6   15.22    3.56
  12   0   6    7.33    3.21
  12   0   7   11.65    3.36
 -12   0  -7    6.97    2.91
 -12  -1   8   12.09    3.91
  12   1  -8   18.35    4.22
 -12   1   8   14.87    3.90
  12  -1  -8    2.11    3.28
  12   1  -7   15.22    3.87
 -12   1   7    8.93    3.40
  12  -1  -7   12.90    4.04
 -12  -1   7   16.42    4.15
  12  -1  -6   19.83    3.82
 -12  -1   6   19.51    4.22
  12   1  -6    6.06    3.71
 -12   1   6   22.63    4.05
 -12  -1   5   16.80    4.12
 -12   1   5    7.62    3.63
  12   1  -5   11.76    3.93
  12  -1  -5    5.82    3.47
 -12   1   4   18.22    3.48
 -12  -1   4   25.69    4.09
  12   1  -4   13.83    3.60
  12  -1  -4    8.83    3.56
  12   1  -3    8.79    3.28
 -12  -1   3   13.40    3.62
  12  -1  -3   10.79    3.34
 -12   1   3   15.79    3.28
 -12   1   2   15.85    3.44
  12   1  -2   23.40    3.98
  12  -1  -2   14.29    3.26
 -12  -1   1   12.36    3.51
  12   1  -1   15.33    3.79
  12  -1  -1   15.27    3.62
 -12  -1   0   24.48    4.15
 -12   1   0   14.45    3.39
  12   1   0   11.29    3.55
  12  -1   0   21.48    3.81
 -12   1  -1   16.42    3.39
 -12  -1  -1   14.17    3.58
  12   1   1    9.84    3.42
  12  -1   1   16.69    3.54
 -12   1  -2   20.34    3.48
  12  -1   2   32.37    4.14
 -12   1  -3    8.26    2.86
 -12  -1  -3    8.27    2.92
  12  -1   3    7.41    3.02
  12   1   3    3.51    3.01
 -12  -1  -4   25.06    3.69
 -12   1  -4   31.08    3.64
  12  -1   4   28.22    3.68
  12   1   4   21.28    3.58
  12  -1   5   10.58    3.01
  12   1   5    2.89    2.69
 -12  -1  -5    5.94    3.22
 -12   1  -6   17.24    3.37
 -12  -1  -6   17.88    3.71
  12  -1   6    0.25    3.04
  12   1   6   12.04    3.59
  12  -2  -6    3.98    3.30
 -12  -2   6    9.36    3.75
  12   2  -6    7.39    3.80
 -12   2   6    5.83    3.11
 -12  -2   5   19.51    4.05
  12   2  -5    9.56    3.55
 -12   2   5    8.65    3.29
  12  -2  -5   15.31    3.81
 -12  -2   4   17.24    3.91
 -12   2   4   13.21    3.32
  12   2  -4    3.96    3.15
  12  -2  -4   14.87    3.81
 -12   2   3    8.06    2.83
 -12  -2   3   17.17    3.89
  12  -2  -3    7.61    3.31
  12   2  -3    7.60    3.20
 -12   2   2   15.01    3.20
  12   2  -2    6.12    3.28
  12  -2  -2   12.80    3.36
 -12  -2   2    3.19    3.17
  12  -2  -1   20.18    3.57
 -12  -2   1   15.06    3.63
 -12   2   1   15.96    3.02
  12   2  -1   10.17    3.37
 -12  -2   0   19.54    4.18
 -12   2   0   21.12    3.35
  12   2   0   19.95    3.96
  12  -2   0   12.04    3.23
 -12   2  -1    2.02    2.55
 -12  -2  -1    6.53    3.36
  12   2   1    4.70    2.94
 -12   2  -2   12.88    2.97
 -12  -2  -2    6.88    2.85
  12  -2   2   16.49    3.34
  12   2   2    9.87    3.17
 -12  -2  -3    5.95    2.86
  12  -2   3    7.93    2.93
  12   2   3    6.50    3.16
 -12   2  -3    8.14    2.59
  12   2   4   10.21    3.25
  12  -2   4    7.29    2.81
 -12   2  -4   13.26    2.89
 -12  -2  -4   10.28    3.18
   0   0   0    0.00    0.00


TITL exp_5254_exp_5252 in P2(1)/c
REM P2(1)/c (#14 in standard setting)
CELL 0.02510  10.118627   6.949452  21.026580  90.0000  91.9405  90.0000
ZERR    6.00   0.426057   0.153173   0.265720   0.0000   0.1967   0.0000
LATT  1
SYMM -x, y+1/2,-z+1/2
REM SFAC C H N O
SFAC C 0.731 36.995 1.195 11.297 0.456 2.814 0.125 0.346 0 0 0 0 0.77 12.011
SFAC H 0.375 15.495 0.141 4.126 0.022 0.025 -0.101 46.884 0 0 0 0 0.32 1.008
SFAC N 0.572 28.846 1.042 9.054 0.465 2.421 0.131 0.317 0 0 0 0 0.75 14.007
SFAC O 0.455 23.780 0.917 7.622 0.472 2.144 0.138 0.296 0 0 0 0 0.73 15.999
UNIT 66.00 60.00 6.00 6.00
TREF
HKLF 4
END
_computing_structure_solution     'SHELXT 2014/5 (Sheldrick, 2014)'
_computing_structure_solution     'SHELXT 2014/5 (Sheldrick, 2014)'
_computing_structure_solution     'SHELXT 2014/5 (Sheldrick, 2014)'
_computing_structure_solution     'SHELXT 2014/5 (Sheldrick, 2014)'
;
_shelx_hkl_checksum                66891
_olex2_submission_special_instructions  'No special instructions were received'
_oxdiff_exptl_absorpt_empirical_details
;
Empirical correction (ABSPACK) includes:
- Absorption correction using spherical harmonics
- Frame scaling
;
_oxdiff_exptl_absorpt_empirical_full_max  4.204
_oxdiff_exptl_absorpt_empirical_full_min  0.587
