# Supplementary material for: Acidity of Carboxylic Acid Ligands Influences the Formation of VO2(A) and VO2(B) Nanocrystals under Solvothermal Conditions
Source: ACS Nanosci Au. 2023 Jun 22;3(5):381–8. doi: 10.1021/acsnanoscienceau.3c00014 (PMC10588437; doi:10.1021/acsnanoscienceau.3c00014)
Supplement: Supplementary file 3 — ng3c00014_si_003.cif [file ng3c00014_si_003.cif]

data_J408

_vrf_PLAT082_J408
;
PROBLEM: _A High R1 Value .................................. 0.22 
RESPONSE: For this electron diffraction experiment, multiple crystal
samplings led to a small number of data collections from which
the best three were chosen and merged. Despite the poor quality
structure indicators, the structure is unambiguous and provided
the connectivity that was sought.
;

_vrf_PLAT084_J408
;
PROBLEM: _A High wR2 Value (i.e. > 0.25) ................... 0.47 
RESPONSE: For this electron diffraction experiment, multiple crystal
samplings led to a small number of data collections from which
the best three were chosen and merged. Despite the poor quality
structure indicators, the structure is unambiguous and provided
the connectivity that was sought.
;

_vrf_PLAT602_J408
;
PROBLEM: _A Solvent Accessible VOID(S) in Structure! 
RESPONSE: Although the intensity data were collected under vacuum,
there appear to be two channels per unit cell along [100] that
each hold 100 electrons in 203 \%A^3^, according to Platon
(Spek, 2015). Since no peaks were found in the difference Fourier
map in these volumes, it is assumed that this electron density is
highly disordered along the channels.
;

_vrf_PLAT341_J408
;
PROBLEM: _B Low Bond Precision on  C-C Bonds ............... 0.01554 Ang. 
RESPONSE: The overall low precision on bond lengths and angles
is consistent with the poor quality crystals.
;

_vrf_PLAT860_J408
;
PROBLEM: _G Number of Least-Squares Restraints ............. 438 
RESPONSE: To better model the thermal parameters for these
unambiguously-assigned atoms, anisotropic displacement parameters
for proximal atoms were restrained to be similar and restrained
toward the expected motion relative to bond direction.
;

_audit_creation_date               2022-10-12
_audit_creation_method
;
Olex2 1.5-ac5-024
(compiled 2022.04.12 svn.rca3783a0 for Rigaku Oxford Diffraction, GUI svn.r6498)
;
_shelx_SHELXL_version_number       '2018/3'
_audit_contact_author_address      ?
_audit_contact_author_email        ?
_audit_contact_author_name         ''
_audit_contact_author_phone        ?
_publ_contact_author_id_orcid      ?
_publ_section_references
;
Dolomanov, O.V., Bourhis, L.J., Gildea, R.J, Howard, J.A.K. & Puschmann, H.
 (2009), J. Appl. Cryst. 42, 339-341.

Sheldrick, G.M. (2015). Acta Cryst. A71, 3-8.

Sheldrick, G.M. (2015). Acta Cryst. C71, 3-8.
;
_chemical_name_common              ?
_chemical_name_systematic          ?
_chemical_formula_moiety           'C14 H8 N2 O9 V'
_chemical_formula_sum              'C14 H8 N2 O9 V'
_chemical_formula_weight           399.16
_chemical_melting_point            ?
_chemical_oxdiff_formula           'C H N O V'
loop_
  _atom_type_symbol
  _atom_type_description
  _atom_type_scat_dispersion_real
  _atom_type_scat_dispersion_imag
  _atom_type_scat_source
 'C' 'C' 0.0000 0.0000 'International Tables Vol C Tables 4.2.6.8 and 6.1.1.4'
 'H' 'H' 0.0000 0.0000 'International Tables Vol C Tables 4.2.6.8 and 6.1.1.4'
 'N' 'N' 0.0000 0.0000 'International Tables Vol C Tables 4.2.6.8 and 6.1.1.4'
 'O' 'O' 0.0000 0.0000 'International Tables Vol C Tables 4.2.6.8 and 6.1.1.4'
 'V' 'V' 0.0000 0.0000 'International Tables Vol C Tables 4.2.6.8 and 6.1.1.4'

_shelx_space_group_comment
;
The symmetry employed for this shelxl refinement is uniquely defined
by the following loop, which should always be used as a source of
symmetry information in preference to the above space-group names.
They are only intended as comments.
;
_space_group_crystal_system        'triclinic'
_space_group_IT_number             2
_space_group_name_H-M_alt          'P -1'
_space_group_name_Hall             '-P 1'
loop_
  _space_group_symop_operation_xyz
 'x, y, z'
 '-x, -y, -z'

_cell_length_a                     6.9008(6)
_cell_length_b                     16.1046(17)
_cell_length_c                     18.4938(17)
_cell_angle_alpha                  84.106(8)
_cell_angle_beta                   81.289(8)
_cell_angle_gamma                  86.829(8)
_cell_volume                       2019.2(3)
_cell_formula_units_Z              4
_cell_measurement_reflns_used      1911
_cell_measurement_temperature      293(2)
_cell_measurement_theta_max        0.8700
_cell_measurement_theta_min        0.1230
_shelx_estimated_absorpt_T_max     ?
_shelx_estimated_absorpt_T_min     ?
_exptl_absorpt_coefficient_mu      0.000
_exptl_absorpt_correction_T_max    ?
_exptl_absorpt_correction_T_min    ?
_exptl_absorpt_correction_type     none
_exptl_absorpt_process_details     ?
_exptl_absorpt_special_details     ?
_exptl_crystal_colour              yellow-green
_exptl_crystal_density_diffrn      1.313
_exptl_crystal_density_meas        ?
_exptl_crystal_density_method      ?
_exptl_crystal_description         needle
_exptl_crystal_F_000               277
_exptl_crystal_size_max            0.004
_exptl_crystal_size_mid            0.0006
_exptl_crystal_size_min            0.0002
_exptl_transmission_factor_max     ?
_exptl_transmission_factor_min     ?
_diffrn_reflns_av_R_equivalents    0.1573
_diffrn_reflns_av_unetI/netI       0.1039
_diffrn_reflns_Laue_measured_fraction_full  0.861
_diffrn_reflns_Laue_measured_fraction_max  0.862
_diffrn_reflns_limit_h_max         8
_diffrn_reflns_limit_h_min         -8
_diffrn_reflns_limit_k_max         20
_diffrn_reflns_limit_k_min         -20
_diffrn_reflns_limit_l_max         23
_diffrn_reflns_limit_l_min         -23
_diffrn_reflns_number              25995
_diffrn_reflns_point_group_measured_fraction_full  0.861
_diffrn_reflns_point_group_measured_fraction_max  0.862
_diffrn_reflns_theta_full          0.863
_diffrn_reflns_theta_max           0.899
_diffrn_reflns_theta_min           0.106
_diffrn_ambient_temperature        293(2)
_diffrn_detector                   'Hybrid Pixel Array Detector'
_diffrn_detector_area_resol_mean   10.0000
_diffrn_detector_type              'HyPix3000 fast'
_diffrn_measured_fraction_theta_full  0.861
_diffrn_measured_fraction_theta_max  0.862
_diffrn_measurement_details
;
List of Runs (angles in degrees, time in seconds):

  # Type    Start    End  Width  t~exp~   \w     \q     \k     \f   Frames
--------------------------------------------------------------------------
  1  \w    -54.00  70.00   0.25    0.50    --    0.00   0.00   0.00  496
  2  \w    -30.00  71.00   0.25    0.50    --    0.00   0.00   0.00  404
  3  \w    -60.00  60.00   0.25    0.50    --    0.00   0.00   0.00  480
;
_diffrn_measurement_device         'electron diffractometer'
_diffrn_measurement_device_type   
 'XtaLAB Synergy-ED, HyPix3000 fast, electron source at 200keV'
_diffrn_measurement_method         '\w scans'
_diffrn_orient_matrix_type        
 'CrysAlisPro convention (1999,Acta A55,543-557)'
_diffrn_orient_matrix_UB_11        -0.0008332000
_diffrn_orient_matrix_UB_12        0.0008727000
_diffrn_orient_matrix_UB_13        -0.0011241000
_diffrn_orient_matrix_UB_21        0.0008864000
_diffrn_orient_matrix_UB_22        0.0012894000
_diffrn_orient_matrix_UB_23        0.0005115000
_diffrn_orient_matrix_UB_31        0.0034760000
_diffrn_orient_matrix_UB_32        -0.0001868000
_diffrn_orient_matrix_UB_33        -0.0006144000
_diffrn_radiation_monochromator    'transmission electron microscope'
_diffrn_radiation_probe            electron
_diffrn_radiation_type             'transmission electron microscope'
_diffrn_radiation_wavelength       0.0251
_diffrn_source                     'transmission electron microscope'
_reflns_Friedel_coverage           0.000
_reflns_Friedel_fraction_full      .
_reflns_Friedel_fraction_max       .
_reflns_number_gt                  4515
_reflns_number_total               7128
_reflns_special_details
;
 Reflections were merged by SHELXL according to the crystal
 class for the calculation of statistics and refinement.
 
 _reflns_Friedel_fraction is defined as the number of unique
 Friedel pairs measured divided by the number that would be
 possible theoretically, ignoring centric projections and
 systematic absences.
;
_reflns_threshold_expression       'I > 2\s(I)'
_computing_cell_refinement         'CrysAlisPro 1.171.43.42a (Rigaku OD, 2022)'
_computing_data_collection        
 'CrysAlisPro system (CCD 43.42a 64-bit (release 22-09-2022))'
_computing_data_reduction          'CrysAlisPro 1.171.43.42a (Rigaku OD, 2022)'
_computing_molecular_graphics      'Olex2 1.5-ac5-024 (Dolomanov et al., 2009)'
_computing_publication_material    'Olex2 1.5-ac5-024 (Dolomanov et al., 2009)'
_computing_structure_refinement    'SHELXL 2018/3 (Sheldrick, 2015)'
_computing_structure_solution      'SHELXT 2014/5 (Sheldrick, 2014)'
_refine_diff_density_max           0.504
_refine_diff_density_min           -0.345
_refine_diff_density_rms           0.067
_refine_ls_extinction_coef         253(9)
_refine_ls_extinction_expression  
 'Fc^*^=kFc[1+0.001xFc^2^\l^3^/sin(2\q)]^-1/4^'
_refine_ls_extinction_method       'SHELXL-2018/3 (Sheldrick 2018)'
_refine_ls_goodness_of_fit_ref     2.357
_refine_ls_hydrogen_treatment      constr
_refine_ls_matrix_type             full
_refine_ls_number_parameters       470
_refine_ls_number_reflns           7128
_refine_ls_number_restraints       438
_refine_ls_R_factor_all            0.2738
_refine_ls_R_factor_gt             0.2226
_refine_ls_restrained_S_all        2.299
_refine_ls_shift/su_max            0.000
_refine_ls_shift/su_mean           0.000
_refine_ls_structure_factor_coef   Fsqd
_refine_ls_weighting_details      
 'w=1/[\s^2^(Fo^2^)+(0.1000P)^2^] where P=(Fo^2^+2Fc^2^)/3'
_refine_ls_weighting_scheme        calc
_refine_ls_wR_factor_gt            0.4500
_refine_ls_wR_factor_ref           0.4692
_refine_special_details            ?
_olex2_refinement_description
;
1. Fixed Uiso
 At 1.2 times of:
  All C(H) groups
2. Rigid body (RIGU) restrains
 All non-hydrogen atoms
 with sigma for 1-2 distances of 0.004 and sigma for 1-3 distances of 0.004
3.a Aromatic/amide H refined with riding coordinates:
 C00J(H00J), C00M(H00M), C00N(H00N), C00O(H00O), C00P(H00P), C00Q(H00Q),
 C00T(H00T), C00U(H00U), C00V(H00V), C00X(H00X), C00Y(H00Y), C00Z(H00Z),
 C011(H011), C013(H013), C014(H014), C019(H019)
;
_atom_sites_solution_hydrogens     geom
_atom_sites_solution_primary       dual
_atom_sites_solution_secondary     ?
loop_
  _atom_site_label
  _atom_site_type_symbol
  _atom_site_fract_x
  _atom_site_fract_y
  _atom_site_fract_z
  _atom_site_U_iso_or_equiv
  _atom_site_adp_type
  _atom_site_occupancy
  _atom_site_site_symmetry_order
  _atom_site_calc_flag
  _atom_site_refinement_flags_posn
  _atom_site_refinement_flags_adp
  _atom_site_refinement_flags_occupancy
  _atom_site_disorder_assembly
  _atom_site_disorder_group
 V001 V 0.0738(3) 0.7610(2) 0.24902(18) 0.0369(11) Uani 1 1 d . . . . .
 V002 V 0.5719(3) 0.7357(2) 0.25664(17) 0.0320(10) Uani 1 1 d . . . . .
 O003 O 0.7914(8) 0.6987(5) 0.2650(4) 0.040(2) Uani 1 1 d . . . . .
 O004 O 0.2895(9) 0.8003(5) 0.2404(4) 0.040(2) Uani 1 1 d . . . . .
 O005 O 0.6511(9) 0.8014(5) 0.1565(4) 0.0409(19) Uani 1 1 d . . . . .
 C30 C 0.8189(10) 0.8249(6) 0.1265(5) 0.033(2) Uani 1 1 d . . . . .
 O007 O 0.4226(9) 0.6825(6) 0.3534(4) 0.046(2) Uani 1 1 d . . . . .
 O008 O 0.1603(9) 0.6625(6) 0.1898(4) 0.045(3) Uani 1 1 d . . . . .
 C32 C 0.2375(11) 0.6740(6) 0.3787(5) 0.039(2) Uani 1 1 d . . . . .
 O00A O 0.9732(10) 0.8180(7) 0.1556(5) 0.051(3) Uani 1 1 d . . . . .
 O00B O 0.9153(9) 0.8457(6) 0.3095(5) 0.054(3) Uani 1 1 d . . . . .
 O00C O 0.5899(9) 0.8407(6) 0.3069(5) 0.045(3) Uani 1 1 d . . . . .
 C31 C 0.7371(10) 0.8738(6) 0.3233(5) 0.041(3) Uani 1 1 d . . . . .
 O00E O 0.0930(9) 0.6934(6) 0.3436(5) 0.046(2) Uani 1 1 d . . . . .
 C00F C 0.8424(12) 0.8655(6) 0.0477(5) 0.039(2) Uani 1 1 d . . . . .
 C29 C 0.3225(10) 0.6241(6) 0.1803(5) 0.037(3) Uani 1 1 d . . . . .
 O00H O 0.4790(9) 0.6435(5) 0.2044(4) 0.040(2) Uani 1 1 d . . . . .
 C00I C 0.6968(10) 0.9512(6) 0.3656(5) 0.040(3) Uani 1 1 d . . . . .
 C00J C 0.1764(13) 0.5249(7) 0.1076(5) 0.045(3) Uani 1 1 d . . . . .
 H00J H 0.036906 0.561344 0.117360 0.054 Uiso 1 1 calc R U . . .
 C00K C 0.1892(11) 0.6320(6) 0.4573(5) 0.037(2) Uani 1 1 d . . . . .
 C00L C 0.3374(11) 0.5480(6) 0.1373(5) 0.036(3) Uani 1 1 d . . . . .
 C00M C 0.3357(14) 0.6022(8) 0.4989(6) 0.057(3) Uani 1 1 d . . . . .
 H00M H 0.490740 0.607480 0.474676 0.068 Uiso 1 1 calc R U . . .
 C00N C -0.0118(13) 0.6261(8) 0.4895(6) 0.053(3) Uani 1 1 d . . . . .
 H00N H -0.128362 0.649361 0.457200 0.063 Uiso 1 1 calc R U . . .
 C00O C 0.6737(16) 0.8909(8) 0.0131(7) 0.062(3) Uani 1 1 d . . . . .
 H00O H 0.525811 0.882238 0.044000 0.075 Uiso 1 1 calc R U . . .
 C00P C 0.5172(13) 0.4988(8) 0.1280(7) 0.065(4) Uani 1 1 d . . . . .
 H00P H 0.645886 0.516579 0.150637 0.079 Uiso 1 1 calc R U . . .
 C00Q C 0.5108(13) 0.9923(7) 0.3722(7) 0.062(4) Uani 1 1 d . . . . .
 H00Q H 0.390418 0.967831 0.348994 0.074 Uiso 1 1 calc R U . . .
 C00R C 0.0886(18) 0.5599(9) 0.6045(7) 0.067(3) Uani 1 1 d . . . . .
 N1 N 0.026(2) 0.5216(10) 0.6789(8) 0.094(4) Uani 1 1 d . . . . .
 C00T C 0.8499(13) 0.9820(7) 0.3973(6) 0.051(3) Uani 1 1 d . . . . .
 H00T H 0.996956 0.951350 0.389504 0.061 Uiso 1 1 calc R U . . .
 C00U C 0.2882(17) 0.5658(9) 0.5708(7) 0.070(3) Uani 1 1 d . . . . .
 H00U H 0.406253 0.541259 0.601939 0.084 Uiso 1 1 calc R U . . .
 C00V C 1.0261(15) 0.8753(8) 0.0062(6) 0.063(3) Uani 1 1 d . . . . .
 H00V H 1.156901 0.855293 0.031853 0.075 Uiso 1 1 calc R U . . .
 C00W C 0.887(2) 0.9384(10) -0.1009(8) 0.084(4) Uani 1 1 d . . . . .
 C00X C 0.1880(16) 0.4556(8) 0.0651(6) 0.070(4) Uani 1 1 d . . . . .
 H00X H 0.065806 0.441811 0.036958 0.084 Uiso 1 1 calc R U . . .
 C00Y C 0.8158(16) 1.0508(8) 0.4382(7) 0.071(4) Uani 1 1 d . . . . .
 H00Y H 0.928365 1.069845 0.468620 0.086 Uiso 1 1 calc R U . . .
 C00Z C 0.5265(16) 0.4260(8) 0.0888(8) 0.085(5) Uani 1 1 d . . . . .
 H00Z H 0.663154 0.387352 0.081289 0.102 Uiso 1 1 calc R U . . .
 C010 C 0.6301(15) 1.0963(8) 0.4396(7) 0.066(4) Uani 1 1 d . . . . .
 C011 C 0.4799(15) 1.0675(8) 0.4101(7) 0.079(5) Uani 1 1 d . . . . .
 H011 H 0.336165 1.101171 0.414998 0.095 Uiso 1 1 calc R U . . .
 N4 N 0.383(2) 0.3325(9) 0.0137(8) 0.097(5) Uani 1 1 d . . . . .
 C013 C 0.696(2) 0.9273(9) -0.0607(8) 0.081(4) Uani 1 1 d . . . . .
 H013 H 0.565915 0.946969 -0.086825 0.097 Uiso 1 1 calc R U . . .
 C014 C -0.0609(16) 0.5908(9) 0.5618(7) 0.072(4) Uani 1 1 d . . . . .
 H014 H -0.216156 0.586795 0.586051 0.087 Uiso 1 1 calc R U . . .
 C015 C 0.3651(16) 0.4044(7) 0.0605(6) 0.061(3) Uani 1 1 d . . . . .
 N2 N 0.594(2) 1.1699(8) 0.4862(7) 0.098(5) Uani 1 1 d . . . . .
 O017 O 0.540(3) 0.2921(10) 0.0083(10) 0.148(7) Uani 1 1 d . . . . .
 O018 O 0.789(5) 0.9929(19) -0.2097(10) 0.191(9) Uani 1 1 d . . . . .
 C019 C 1.051(2) 0.9095(12) -0.0667(7) 0.097(5) Uani 1 1 d . . . . .
 H019 H 1.199866 0.914114 -0.097845 0.116 Uiso 1 1 calc R U . . .
 O01A O 0.157(3) 0.5112(14) 0.7159(8) 0.130(6) Uani 1 1 d . . . . .
 O01B O 0.427(3) 1.2054(9) 0.4874(10) 0.147(7) Uani 1 1 d . . . . .
 O01C O 0.241(2) 0.3229(11) -0.0186(9) 0.141(7) Uani 1 1 d . . . . .
 O01D O 0.728(3) 1.1862(11) 0.5188(10) 0.147(7) Uani 1 1 d . . . . .
 O01E O -0.147(3) 0.5090(14) 0.7020(10) 0.147(7) Uani 1 1 d . . . . .
 O1 O 1.098(5) 0.983(2) -0.2105(11) 0.225(12) Uani 1 1 d . . . . .
 N3 N 0.899(5) 0.9714(15) -0.1765(10) 0.163(8) Uani 1 1 d . . . . .

loop_
  _atom_site_aniso_label
  _atom_site_aniso_U_11
  _atom_site_aniso_U_22
  _atom_site_aniso_U_33
  _atom_site_aniso_U_23
  _atom_site_aniso_U_13
  _atom_site_aniso_U_12
 V001 0.0077(11) 0.057(2) 0.052(2) -0.033(2) -0.0032(11) -0.0007(12)
 V002 0.0126(11) 0.047(2) 0.0413(19) -0.0256(18) -0.0040(11) -0.0025(12)
 O003 0.010(2) 0.064(5) 0.050(5) -0.034(4) 0.002(3) -0.006(3)
 O004 0.028(3) 0.051(5) 0.042(4) -0.031(4) 0.007(3) -0.012(3)
 O005 0.030(3) 0.047(5) 0.049(4) -0.025(4) 0.003(3) -0.012(3)
 C30 0.027(3) 0.037(5) 0.037(4) -0.027(4) 0.004(3) 0.000(3)
 O007 0.025(3) 0.075(6) 0.040(4) -0.027(4) 0.001(3) -0.009(3)
 O008 0.030(3) 0.062(6) 0.050(5) -0.038(5) -0.011(3) 0.004(3)
 C32 0.027(3) 0.048(6) 0.044(4) -0.031(4) 0.003(3) -0.003(3)
 O00A 0.026(3) 0.077(7) 0.052(5) -0.019(5) -0.007(3) 0.001(4)
 O00B 0.019(3) 0.075(7) 0.078(6) -0.056(6) -0.003(3) 0.001(3)
 O00C 0.027(3) 0.060(5) 0.056(5) -0.040(5) -0.003(3) -0.006(3)
 C31 0.025(3) 0.054(6) 0.051(6) -0.045(6) 0.000(3) -0.007(3)
 O00E 0.027(3) 0.067(6) 0.046(4) -0.026(4) 0.005(3) -0.007(3)
 C00F 0.036(4) 0.042(6) 0.044(4) -0.020(4) -0.004(3) -0.011(4)
 C29 0.023(3) 0.056(6) 0.037(6) -0.035(5) 0.003(3) -0.001(3)
 O00H 0.023(3) 0.055(5) 0.047(5) -0.030(5) -0.002(3) -0.007(3)
 C00I 0.026(3) 0.051(6) 0.047(6) -0.041(6) 0.008(3) -0.005(3)
 C00J 0.045(4) 0.048(6) 0.052(7) -0.031(6) -0.014(4) -0.006(4)
 C00K 0.029(4) 0.034(5) 0.049(4) -0.022(4) -0.001(3) -0.003(3)
 C00L 0.031(4) 0.043(6) 0.039(6) -0.029(5) -0.002(3) -0.006(3)
 C00M 0.046(5) 0.079(9) 0.051(5) -0.021(6) -0.013(4) 0.001(5)
 C00N 0.032(4) 0.077(8) 0.047(5) -0.021(5) 0.009(4) -0.005(4)
 C00O 0.055(5) 0.065(9) 0.074(6) -0.021(7) -0.025(5) 0.005(5)
 C00P 0.038(4) 0.075(8) 0.096(9) -0.068(8) -0.015(5) 0.006(4)
 C00Q 0.036(4) 0.067(8) 0.089(9) -0.048(8) -0.006(5) 0.000(4)
 C00R 0.081(6) 0.068(9) 0.050(6) -0.018(6) 0.004(4) -0.001(6)
 N1 0.130(9) 0.089(11) 0.055(7) -0.007(7) 0.012(6) 0.006(8)
 C00T 0.048(5) 0.058(7) 0.055(7) -0.039(7) -0.015(4) -0.005(4)
 C00U 0.073(6) 0.086(10) 0.051(6) -0.016(6) -0.009(5) 0.008(6)
 C00V 0.052(5) 0.089(10) 0.044(5) -0.015(6) 0.013(4) -0.012(5)
 C00W 0.137(9) 0.063(10) 0.054(6) -0.013(7) -0.017(6) 0.003(8)
 C00X 0.079(6) 0.065(8) 0.077(9) -0.054(8) -0.014(6) -0.018(5)
 C00Y 0.081(6) 0.071(8) 0.073(9) -0.054(8) -0.007(6) -0.013(5)
 C00Z 0.068(6) 0.072(9) 0.123(12) -0.078(10) -0.007(6) 0.018(6)
 C010 0.075(6) 0.055(7) 0.071(8) -0.047(7) 0.018(5) -0.017(5)
 C011 0.052(5) 0.075(9) 0.114(11) -0.067(9) 0.015(5) 0.008(5)
 N4 0.134(9) 0.067(8) 0.093(10) -0.056(8) 0.017(7) -0.022(6)
 C013 0.109(8) 0.066(10) 0.078(7) -0.022(7) -0.041(6) 0.015(7)
 C014 0.057(6) 0.102(11) 0.052(6) -0.012(6) 0.017(4) -0.013(6)
 C015 0.085(6) 0.049(7) 0.052(7) -0.034(7) 0.003(5) -0.015(5)
 N2 0.140(9) 0.063(8) 0.087(10) -0.053(8) 0.030(7) -0.012(6)
 O017 0.168(11) 0.105(11) 0.180(16) -0.114(13) 0.006(10) 0.014(9)
 O018 0.40(2) 0.13(2) 0.057(10) 0.034(13) -0.072(13) -0.02(2)
 C019 0.106(8) 0.130(15) 0.045(6) -0.009(8) 0.012(6) 0.005(9)
 O01A 0.185(13) 0.148(17) 0.062(8) -0.018(10) -0.024(8) -0.007(12)
 O01B 0.170(10) 0.079(10) 0.186(16) -0.092(12) 0.036(10) 0.021(8)
 O01C 0.171(11) 0.123(12) 0.149(14) -0.111(12) -0.013(9) -0.036(9)
 O01D 0.192(12) 0.116(12) 0.148(14) -0.110(12) 0.007(9) -0.045(9)
 O01E 0.146(10) 0.17(2) 0.101(11) -0.011(13) 0.051(9) -0.005(12)
 O1 0.37(2) 0.20(3) 0.068(12) -0.002(15) 0.045(14) 0.03(2)
 N3 0.34(2) 0.093(16) 0.047(8) 0.007(11) -0.023(9) 0.030(17)

_geom_special_details
;
 All esds (except the esd in the dihedral angle between two l.s. planes)
 are estimated using the full covariance matrix.  The cell esds are taken
 into account individually in the estimation of esds in distances, angles
 and torsion angles; correlations between esds in cell parameters are only
 used when they are defined by crystal symmetry.  An approximate (isotropic)
 treatment of cell esds is used for estimating esds involving l.s. planes.
;
loop_
  _geom_bond_atom_site_label_1
  _geom_bond_atom_site_label_2
  _geom_bond_distance
  _geom_bond_site_symmetry_2
  _geom_bond_publ_flag
 V001 O003 2.207(6) 1_455 ?
 V001 O004 1.629(6) . ?
 V001 O008 2.030(7) . ?
 V001 O00A 2.068(11) 1_455 ?
 V001 O00B 2.021(7) 1_455 ?
 V001 O00E 1.982(11) . ?
 V002 O003 1.620(7) . ?
 V002 O004 2.204(8) . ?
 V002 O005 2.050(10) . ?
 V002 O007 2.055(9) . ?
 V002 O00C 2.031(7) . ?
 V002 O00H 2.034(6) . ?
 O005 C30 1.266(10) . ?
 C30 O00A 1.258(11) . ?
 C30 C00F 1.525(14) . ?
 O007 C32 1.301(9) . ?
 O008 C29 1.246(10) . ?
 C32 O00E 1.277(12) . ?
 C32 C00K 1.536(15) . ?
 O00B C31 1.285(10) . ?
 O00C C31 1.263(9) . ?
 C31 C00I 1.529(9) . ?
 C00F C00O 1.432(14) . ?
 C00F C00V 1.387(12) . ?
 C29 O00H 1.293(9) . ?
 C29 C00L 1.520(9) . ?
 C00I C00Q 1.405(12) . ?
 C00I C00T 1.418(10) . ?
 C00J H00J 1.1000 . ?
 C00J C00L 1.394(10) . ?
 C00J C00X 1.422(10) . ?
 C00K C00M 1.397(14) . ?
 C00K C00N 1.428(11) . ?
 C00L C00P 1.432(12) . ?
 C00M H00M 1.1000 . ?
 C00M C00U 1.396(17) . ?
 C00N H00N 1.1000 . ?
 C00N C014 1.398(16) . ?
 C00O H00O 1.1000 . ?
 C00O C013 1.418(19) . ?
 C00P H00P 1.1000 . ?
 C00P C00Z 1.435(11) . ?
 C00Q H00Q 1.1000 . ?
 C00Q C011 1.449(12) . ?
 C00R N1 1.461(19) . ?
 C00R C00U 1.428(15) . ?
 C00R C014 1.430(18) . ?
 N1 O01A 1.21(2) . ?
 N1 O01E 1.22(2) . ?
 C00T H00T 1.1000 . ?
 C00T C00Y 1.394(11) . ?
 C00U H00U 1.1000 . ?
 C00V H00V 1.1000 . ?
 C00V C019 1.392(18) . ?
 C00W C013 1.424(18) . ?
 C00W C019 1.41(2) . ?
 C00W N3 1.44(2) . ?
 C00X H00X 1.1000 . ?
 C00X C015 1.432(16) . ?
 C00Y H00Y 1.1000 . ?
 C00Y C010 1.438(16) . ?
 C00Z H00Z 1.1000 . ?
 C00Z C015 1.375(14) . ?
 C010 C011 1.365(14) . ?
 C010 N2 1.524(12) . ?
 C011 H011 1.1000 . ?
 N4 C015 1.504(12) . ?
 N4 O017 1.22(2) . ?
 N4 O01C 1.250(19) . ?
 C013 H013 1.1000 . ?
 C014 H014 1.1000 . ?
 N2 O01B 1.26(2) . ?
 N2 O01D 1.23(2) . ?
 O018 N3 1.07(3) . ?
 C019 H019 1.1000 . ?
 O1 N3 1.43(4) . ?

loop_
  _geom_angle_atom_site_label_1
  _geom_angle_atom_site_label_2
  _geom_angle_atom_site_label_3
  _geom_angle
  _geom_angle_site_symmetry_1
  _geom_angle_site_symmetry_3
  _geom_angle_publ_flag
 O004 V001 O003 175.5(5) . 1_455 ?
 O004 V001 O008 96.2(3) . . ?
 O004 V001 O00A 100.7(4) . 1_455 ?
 O004 V001 O00B 99.5(3) . 1_455 ?
 O004 V001 O00E 95.9(4) . . ?
 O008 V001 O003 81.6(3) . 1_455 ?
 O008 V001 O00A 86.6(4) . 1_455 ?
 O00A V001 O003 83.1(3) 1_455 1_455 ?
 O00B V001 O003 82.8(3) 1_455 1_455 ?
 O00B V001 O008 164.3(3) 1_455 . ?
 O00B V001 O00A 90.0(4) 1_455 1_455 ?
 O00E V001 O003 80.3(3) . 1_455 ?
 O00E V001 O008 92.6(4) . . ?
 O00E V001 O00A 163.4(3) . 1_455 ?
 O00E V001 O00B 86.3(4) . 1_455 ?
 O003 V002 O004 173.1(4) . . ?
 O003 V002 O005 95.2(4) . . ?
 O003 V002 O007 99.5(4) . . ?
 O003 V002 O00C 96.1(3) . . ?
 O003 V002 O00H 99.5(3) . . ?
 O005 V002 O004 79.8(3) . . ?
 O005 V002 O007 165.3(3) . . ?
 O007 V002 O004 85.6(3) . . ?
 O00C V002 O004 79.3(3) . . ?
 O00C V002 O005 89.8(4) . . ?
 O00C V002 O007 88.6(3) . . ?
 O00C V002 O00H 164.4(3) . . ?
 O00H V002 O004 85.2(3) . . ?
 O00H V002 O005 89.1(3) . . ?
 O00H V002 O007 88.5(3) . . ?
 V002 O003 V001 130.9(6) . 1_655 ?
 V001 O004 V002 128.5(5) . . ?
 C30 O005 V002 129.1(7) . . ?
 O005 C30 C00F 118.6(8) . . ?
 O00A C30 O005 126.2(11) . . ?
 O00A C30 C00F 115.2(8) . . ?
 C32 O007 V002 133.8(8) . . ?
 C29 O008 V001 129.8(5) . . ?
 O007 C32 C00K 116.4(9) . . ?
 O00E C32 O007 126.7(10) . . ?
 O00E C32 C00K 116.8(7) . . ?
 C30 O00A V001 139.4(8) . 1_655 ?
 C31 O00B V001 139.3(5) . 1_655 ?
 C31 O00C V002 130.4(6) . . ?
 O00B C31 C00I 118.2(6) . . ?
 O00C C31 O00B 124.9(7) . . ?
 O00C C31 C00I 116.8(7) . . ?
 C32 O00E V001 132.0(7) . . ?
 C00O C00F C30 120.6(8) . . ?
 C00V C00F C30 121.4(9) . . ?
 C00V C00F C00O 118.0(11) . . ?
 O008 C29 O00H 125.4(7) . . ?
 O008 C29 C00L 117.3(6) . . ?
 O00H C29 C00L 117.3(7) . . ?
 C29 O00H V002 139.0(6) . . ?
 C00Q C00I C31 120.5(7) . . ?
 C00Q C00I C00T 120.2(7) . . ?
 C00T C00I C31 119.3(7) . . ?
 C00L C00J H00J 119.2 . . ?
 C00L C00J C00X 121.7(9) . . ?
 C00X C00J H00J 119.2 . . ?
 C00M C00K C32 122.0(8) . . ?
 C00M C00K C00N 119.2(10) . . ?
 C00N C00K C32 118.7(9) . . ?
 C00J C00L C29 120.5(7) . . ?
 C00J C00L C00P 119.8(7) . . ?
 C00P C00L C29 119.7(6) . . ?
 C00K C00M H00M 119.5 . . ?
 C00U C00M C00K 121.0(10) . . ?
 C00U C00M H00M 119.5 . . ?
 C00K C00N H00N 119.9 . . ?
 C014 C00N C00K 120.3(11) . . ?
 C014 C00N H00N 119.9 . . ?
 C00F C00O H00O 119.8 . . ?
 C013 C00O C00F 120.4(11) . . ?
 C013 C00O H00O 119.8 . . ?
 C00L C00P H00P 120.6 . . ?
 C00L C00P C00Z 118.8(8) . . ?
 C00Z C00P H00P 120.6 . . ?
 C00I C00Q H00Q 120.5 . . ?
 C00I C00Q C011 119.1(8) . . ?
 C011 C00Q H00Q 120.5 . . ?
 C00U C00R N1 124.5(14) . . ?
 C00U C00R C014 117.9(12) . . ?
 C014 C00R N1 117.5(12) . . ?
 O01A N1 C00R 113.4(17) . . ?
 O01A N1 O01E 124(2) . . ?
 O01E N1 C00R 121.9(19) . . ?
 C00I C00T H00T 119.7 . . ?
 C00Y C00T C00I 120.6(9) . . ?
 C00Y C00T H00T 119.7 . . ?
 C00M C00U C00R 120.9(12) . . ?
 C00M C00U H00U 119.6 . . ?
 C00R C00U H00U 119.6 . . ?
 C00F C00V H00V 118.8 . . ?
 C00F C00V C019 122.5(12) . . ?
 C019 C00V H00V 118.8 . . ?
 C013 C00W N3 117.0(19) . . ?
 C019 C00W C013 118.6(15) . . ?
 C019 C00W N3 124.1(18) . . ?
 C00J C00X H00X 121.3 . . ?
 C00J C00X C015 117.4(8) . . ?
 C015 C00X H00X 121.3 . . ?
 C00T C00Y H00Y 120.7 . . ?
 C00T C00Y C010 118.5(9) . . ?
 C010 C00Y H00Y 120.7 . . ?
 C00P C00Z H00Z 119.9 . . ?
 C015 C00Z C00P 120.2(10) . . ?
 C015 C00Z H00Z 119.9 . . ?
 C00Y C010 N2 117.6(10) . . ?
 C011 C010 C00Y 121.4(9) . . ?
 C011 C010 N2 120.2(10) . . ?
 C00Q C011 H011 120.2 . . ?
 C010 C011 C00Q 119.7(10) . . ?
 C010 C011 H011 120.2 . . ?
 O017 N4 C015 116.7(13) . . ?
 O017 N4 O01C 126.8(12) . . ?
 O01C N4 C015 116.4(13) . . ?
 C00O C013 C00W 119.9(13) . . ?
 C00O C013 H013 120.0 . . ?
 C00W C013 H013 120.0 . . ?
 C00N C014 C00R 120.7(10) . . ?
 C00N C014 H014 119.6 . . ?
 C00R C014 H014 119.6 . . ?
 C00X C015 N4 118.3(10) . . ?
 C00Z C015 C00X 121.7(8) . . ?
 C00Z C015 N4 119.3(10) . . ?
 O01B N2 C010 114.8(13) . . ?
 O01D N2 C010 117.1(14) . . ?
 O01D N2 O01B 128.1(13) . . ?
 C00V C019 C00W 120.5(14) . . ?
 C00V C019 H019 119.8 . . ?
 C00W C019 H019 119.8 . . ?
 O018 N3 C00W 132(3) . . ?
 O018 N3 O1 115(3) . . ?
 O1 N3 C00W 112(2) . . ?

loop_
  _geom_torsion_atom_site_label_1
  _geom_torsion_atom_site_label_2
  _geom_torsion_atom_site_label_3
  _geom_torsion_atom_site_label_4
  _geom_torsion
  _geom_torsion_site_symmetry_1
  _geom_torsion_site_symmetry_2
  _geom_torsion_site_symmetry_3
  _geom_torsion_site_symmetry_4
  _geom_torsion_publ_flag
 V001 O008 C29 O00H -4.3(18) . . . . ?
 V001 O008 C29 C00L 175.4(7) . . . . ?
 V001 O00B C31 O00C 13(2) 1_655 . . . ?
 V001 O00B C31 C00I -170.1(10) 1_655 . . . ?
 V002 O005 C30 O00A -6.1(13) . . . . ?
 V002 O005 C30 C00F 173.7(5) . . . . ?
 V002 O007 C32 O00E 6.1(14) . . . . ?
 V002 O007 C32 C00K -177.6(6) . . . . ?
 V002 O00C C31 O00B 0.9(19) . . . . ?
 V002 O00C C31 C00I -176.5(8) . . . . ?
 O005 V002 O003 V001 47.7(5) . . . 1_655 ?
 O005 C30 O00A V001 9.7(15) . . . 1_655 ?
 O005 C30 C00F C00O 11.7(12) . . . . ?
 O005 C30 C00F C00V -165.2(8) . . . . ?
 C30 C00F C00O C013 -178.9(9) . . . . ?
 C30 C00F C00V C019 177.7(11) . . . . ?
 O007 V002 O003 V001 -132.2(5) . . . 1_655 ?
 O007 C32 O00E V001 -13.6(14) . . . . ?
 O007 C32 C00K C00M -1.8(12) . . . . ?
 O007 C32 C00K C00N 176.0(8) . . . . ?
 O008 V001 O004 V002 -47.6(5) . . . . ?
 O008 C29 O00H V002 -6(2) . . . . ?
 O008 C29 C00L C00J 2.4(15) . . . . ?
 O008 C29 C00L C00P -176.7(11) . . . . ?
 C32 C00K C00M C00U 178.7(9) . . . . ?
 C32 C00K C00N C014 -177.8(9) . . . . ?
 O00A V001 O004 V002 -135.3(5) 1_455 . . . ?
 O00A C30 C00F C00O -168.4(9) . . . . ?
 O00A C30 C00F C00V 14.7(12) . . . . ?
 O00B V001 O004 V002 133.0(5) 1_455 . . . ?
 O00B C31 C00I C00Q 170.0(12) . . . . ?
 O00B C31 C00I C00T -9.1(15) . . . . ?
 O00C V002 O003 V001 -42.6(6) . . . 1_655 ?
 O00C C31 C00I C00Q -12.5(16) . . . . ?
 O00C C31 C00I C00T 168.4(11) . . . . ?
 C31 C00I C00Q C011 -177.5(11) . . . . ?
 C31 C00I C00T C00Y -177.9(11) . . . . ?
 O00E V001 O004 V002 45.7(5) . . . . ?
 O00E C32 C00K C00M 174.9(9) . . . . ?
 O00E C32 C00K C00N -7.3(11) . . . . ?
 C00F C30 O00A V001 -170.2(7) . . . 1_655 ?
 C00F C00O C013 C00W 0.2(17) . . . . ?
 C00F C00V C019 C00W 2(2) . . . . ?
 C29 C00L C00P C00Z 178.4(11) . . . . ?
 O00H V002 O003 V001 137.7(5) . . . 1_655 ?
 O00H C29 C00L C00J -177.9(10) . . . . ?
 O00H C29 C00L C00P 3.0(15) . . . . ?
 C00I C00Q C011 C010 -1(2) . . . . ?
 C00I C00T C00Y C010 -7.9(18) . . . . ?
 C00J C00L C00P C00Z -0.6(19) . . . . ?
 C00J C00X C015 C00Z -7.1(19) . . . . ?
 C00J C00X C015 N4 -177.9(11) . . . . ?
 C00K C32 O00E V001 170.1(6) . . . . ?
 C00K C00M C00U C00R -1.6(17) . . . . ?
 C00K C00N C014 C00R -0.3(17) . . . . ?
 C00L C29 O00H V002 174.6(8) . . . . ?
 C00L C00J C00X C015 6.7(17) . . . . ?
 C00L C00P C00Z C015 0(2) . . . . ?
 C00M C00K C00N C014 0.0(14) . . . . ?
 C00N C00K C00M C00U 0.9(15) . . . . ?
 C00O C00F C00V C019 0.7(17) . . . . ?
 C00P C00Z C015 C00X 4(2) . . . . ?
 C00P C00Z C015 N4 174.5(12) . . . . ?
 C00Q C00I C00T C00Y 3.0(18) . . . . ?
 N1 C00R C00U C00M 179.0(11) . . . . ?
 N1 C00R C014 C00N -178.2(11) . . . . ?
 C00T C00I C00Q C011 1.6(18) . . . . ?
 C00T C00Y C010 C011 8(2) . . . . ?
 C00T C00Y C010 N2 178.5(11) . . . . ?
 C00U C00R N1 O01A 15(2) . . . . ?
 C00U C00R N1 O01E -170.9(16) . . . . ?
 C00U C00R C014 C00N -0.4(18) . . . . ?
 C00V C00F C00O C013 -1.8(15) . . . . ?
 C00X C00J C00L C29 178.0(10) . . . . ?
 C00X C00J C00L C00P -3.0(17) . . . . ?
 C00Y C010 C011 C00Q -4(2) . . . . ?
 C00Y C010 N2 O01B -177.6(16) . . . . ?
 C00Y C010 N2 O01D 1(2) . . . . ?
 C011 C010 N2 O01B -7(2) . . . . ?
 C011 C010 N2 O01D 171.1(16) . . . . ?
 C013 C00W C019 C00V -4(2) . . . . ?
 C013 C00W N3 O018 3(4) . . . . ?
 C013 C00W N3 O1 177.4(18) . . . . ?
 C014 C00R N1 O01A -167.1(16) . . . . ?
 C014 C00R N1 O01E 7(2) . . . . ?
 C014 C00R C00U C00M 1.3(18) . . . . ?
 N2 C010 C011 C00Q -173.7(12) . . . . ?
 O017 N4 C015 C00X 176.9(17) . . . . ?
 O017 N4 C015 C00Z 6(2) . . . . ?
 C019 C00W C013 C00O 2.5(19) . . . . ?
 C019 C00W N3 O018 177(4) . . . . ?
 C019 C00W N3 O1 -9(3) . . . . ?
 O01C N4 C015 C00X 0(2) . . . . ?
 O01C N4 C015 C00Z -170.6(16) . . . . ?
 N3 C00W C013 C00O 176.7(14) . . . . ?
 N3 C00W C019 C00V -177.3(15) . . . . ?

_shelx_res_file
;
TITL exp_5250_exp_5249_exp_5248_a.res in P-1
    exp_5250_exp_5249_exp_5248.res
    created by SHELXL-2018/3 at 15:22:19 on 12-Oct-2022
REM Old TITL exp_5250_exp_5249_exp_5248 in P-1
REM SHELXT solution in P-1
REM R1 0.370, Rweak 0.132, Alpha 0.271, Orientation as input
REM Formula found by SHELXT: C29 N10 O10 V2
CELL 0.0251 6.9008 16.1046 18.4938 84.106 81.289 86.829
ZERR 4 0.0006 0.0017 0.0017 0.008 0.008 0.008
LATT 1
SFAC  C 0.731 36.995 1.195 11.297 0.456 2.814 0.125 0.346 0 0 0 0 0.77 12.011
SFAC  H 0.375 15.495 0.141 4.126 0.022 0.025 -0.101 46.884 0 0 0 0 0.32 1.008
SFAC  N 0.572 28.846 1.042 9.054 0.465 2.421 0.131 0.317 0 0 0 0 0.75 14.007
SFAC  O 0.455 23.78 0.917 7.622 0.472 2.144 0.138 0.296 0 0 0 0 0.73 15.999
SFAC  V 3.245 76.379 2.698 17.726 1.86 3.363 0.486 0.374 0 0 0 0 1.22 50.942
UNIT 56 32 8 36 4

RIGU

L.S. 25
PLAN  8
CONF
BOND $H
list 4
MORE -1
fmap 2 53
ACTA
OMIT 0 4 4
OMIT 1 9 3
OMIT -1 7 5
OMIT 0 4 0
OMIT 2 -2 2
OMIT 0 9 9
REM <olex2.extras>
REM <HklSrc "%.\\exp_5250_exp_5249_exp_5248.hkl">
REM </olex2.extras>

WGHT    0.100000
EXTI  252.814789
FVAR       1.39411
V001  5    0.073802    0.760983    0.249024    11.00000    0.00766    0.05676 =
         0.05168   -0.03265   -0.00324   -0.00074
V002  5    0.571916    0.735657    0.256645    11.00000    0.01258    0.04692 =
         0.04125   -0.02565   -0.00405   -0.00254
O003  4    0.791438    0.698739    0.265006    11.00000    0.01024    0.06449 =
         0.05007   -0.03416    0.00190   -0.00636
O004  4    0.289531    0.800260    0.240362    11.00000    0.02840    0.05096 =
         0.04225   -0.03076    0.00726   -0.01230
O005  4    0.651143    0.801367    0.156486    11.00000    0.02968    0.04692 =
         0.04868   -0.02452    0.00275   -0.01183
C30   1    0.818915    0.824866    0.126517    11.00000    0.02662    0.03732 =
         0.03669   -0.02714    0.00411    0.00021
O007  4    0.422570    0.682485    0.353432    11.00000    0.02486    0.07497 =
         0.04008   -0.02695    0.00139   -0.00916
O008  4    0.160262    0.662542    0.189818    11.00000    0.02983    0.06213 =
         0.04963   -0.03806   -0.01081    0.00395
C32   1    0.237462    0.674044    0.378695    11.00000    0.02727    0.04752 =
         0.04443   -0.03147    0.00287   -0.00343
O00A  4    0.973230    0.818014    0.155595    11.00000    0.02631    0.07707 =
         0.05160   -0.01902   -0.00727    0.00149
O00B  4    0.915285    0.845663    0.309500    11.00000    0.01851    0.07532 =
         0.07782   -0.05590   -0.00310    0.00108
O00C  4    0.589877    0.840691    0.306947    11.00000    0.02686    0.05960 =
         0.05575   -0.04021   -0.00327   -0.00601
C31   1    0.737067    0.873843    0.323348    11.00000    0.02542    0.05353 =
         0.05065   -0.04537    0.00033   -0.00667
O00E  4    0.093007    0.693369    0.343619    11.00000    0.02685    0.06676 =
         0.04623   -0.02644    0.00547   -0.00696
C00F  1    0.842373    0.865469    0.047670    11.00000    0.03643    0.04196 =
         0.04352   -0.01951   -0.00391   -0.01067
C29   1    0.322479    0.624104    0.180332    11.00000    0.02330    0.05569 =
         0.03726   -0.03475    0.00261   -0.00076
O00H  4    0.478975    0.643486    0.204394    11.00000    0.02258    0.05454 =
         0.04660   -0.03000   -0.00198   -0.00719
C00I  1    0.696767    0.951237    0.365624    11.00000    0.02553    0.05090 =
         0.04678   -0.04122    0.00819   -0.00497
C00J  1    0.176442    0.524941    0.107633    11.00000    0.04463    0.04803 =
         0.05155   -0.03130   -0.01406   -0.00610
AFIX  43  1.1000
H00J  2    0.036906    0.561344    0.117360    11.00000   -1.20000
AFIX   0
C00K  1    0.189162    0.632017    0.457296    11.00000    0.02916    0.03377 =
         0.04917   -0.02213   -0.00052   -0.00323
C00L  1    0.337415    0.547966    0.137278    11.00000    0.03139    0.04286 =
         0.03906   -0.02893   -0.00152   -0.00623
C00M  1    0.335693    0.602184    0.498918    11.00000    0.04555    0.07860 =
         0.05141   -0.02064   -0.01330    0.00104
AFIX  43  1.1000
H00M  2    0.490740    0.607480    0.474676    11.00000   -1.20000
AFIX   0
C00N  1   -0.011757    0.626080    0.489456    11.00000    0.03249    0.07714 =
         0.04723   -0.02133    0.00919   -0.00528
AFIX  43  1.1000
H00N  2   -0.128362    0.649361    0.457200    11.00000   -1.20000
AFIX   0
C00O  1    0.673691    0.890944    0.013123    11.00000    0.05461    0.06460 =
         0.07447   -0.02079   -0.02526    0.00499
AFIX  43  1.1000
H00O  2    0.525811    0.882238    0.044000    11.00000   -1.20000
AFIX   0
C00P  1    0.517191    0.498833    0.128043    11.00000    0.03792    0.07523 =
         0.09623   -0.06803   -0.01455    0.00608
AFIX  43  1.1000
H00P  2    0.645886    0.516579    0.150637    11.00000   -1.20000
AFIX   0
C00Q  1    0.510815    0.992343    0.372228    11.00000    0.03624    0.06677 =
         0.08910   -0.04777   -0.00611   -0.00020
AFIX  43  1.1000
H00Q  2    0.390418    0.967831    0.348994    11.00000   -1.20000
AFIX   0
C00R  1    0.088556    0.559869    0.604490    11.00000    0.08108    0.06782 =
         0.05002   -0.01810    0.00426   -0.00076
N1    3    0.025737    0.521602    0.678869    11.00000    0.13033    0.08930 =
         0.05454   -0.00728    0.01194    0.00565
C00T  1    0.849858    0.982023    0.397278    11.00000    0.04813    0.05822 =
         0.05530   -0.03861   -0.01463   -0.00479
AFIX  43  1.1000
H00T  2    0.996956    0.951350    0.389504    11.00000   -1.20000
AFIX   0
C00U  1    0.288231    0.565754    0.570818    11.00000    0.07315    0.08623 =
         0.05126   -0.01615   -0.00911    0.00824
AFIX  43  1.1000
H00U  2    0.406253    0.541259    0.601939    11.00000   -1.20000
AFIX   0
C00V  1    1.026104    0.875306    0.006189    11.00000    0.05213    0.08867 =
         0.04359   -0.01510    0.01339   -0.01224
AFIX  43  1.1000
H00V  2    1.156901    0.855293    0.031853    11.00000   -1.20000
AFIX   0
C00W  1    0.887341    0.938441   -0.100879    11.00000    0.13738    0.06319 =
         0.05360   -0.01322   -0.01671    0.00349
C00X  1    0.188028    0.455597    0.065142    11.00000    0.07943    0.06484 =
         0.07729   -0.05400   -0.01383   -0.01786
AFIX  43  1.1000
H00X  2    0.065806    0.441811    0.036958    11.00000   -1.20000
AFIX   0
C00Y  1    0.815769    1.050781    0.438153    11.00000    0.08077    0.07072 =
         0.07262   -0.05443   -0.00684   -0.01299
AFIX  43  1.1000
H00Y  2    0.928365    1.069845    0.468620    11.00000   -1.20000
AFIX   0
C00Z  1    0.526473    0.426031    0.088787    11.00000    0.06795    0.07227 =
         0.12334   -0.07766   -0.00703    0.01819
AFIX  43  1.1000
H00Z  2    0.663154    0.387352    0.081289    11.00000   -1.20000
AFIX   0
C010  1    0.630084    1.096265    0.439617    11.00000    0.07464    0.05502 =
         0.07101   -0.04669    0.01809   -0.01730
C011  1    0.479926    1.067487    0.410085    11.00000    0.05182    0.07461 =
         0.11445   -0.06666    0.01515    0.00780
AFIX  43  1.1000
H011  2    0.336165    1.101171    0.414998    11.00000   -1.20000
AFIX   0
N4    3    0.383343    0.332498    0.013699    11.00000    0.13409    0.06673 =
         0.09276   -0.05649    0.01683   -0.02191
C013  1    0.696122    0.927338   -0.060675    11.00000    0.10875    0.06599 =
         0.07780   -0.02222   -0.04061    0.01512
AFIX  43  1.1000
H013  2    0.565915    0.946969   -0.086825    11.00000   -1.20000
AFIX   0
C014  1   -0.060887    0.590806    0.561756    11.00000    0.05704    0.10212 =
         0.05229   -0.01178    0.01657   -0.01279
AFIX  43  1.1000
H014  2   -0.216156    0.586795    0.586051    11.00000   -1.20000
AFIX   0
C015  1    0.365109    0.404416    0.060491    11.00000    0.08487    0.04855 =
         0.05214   -0.03376    0.00334   -0.01520
N2    3    0.593990    1.169873    0.486202    11.00000    0.13960    0.06337 =
         0.08672   -0.05345    0.03024   -0.01163
O017  4    0.539753    0.292134    0.008272    11.00000    0.16791    0.10474 =
         0.18041   -0.11438    0.00610    0.01391
O018  4    0.788803    0.992913   -0.209701    11.00000    0.39538    0.12603 =
         0.05714    0.03353   -0.07192   -0.02083
C019  1    1.051254    0.909539   -0.066677    11.00000    0.10639    0.13017 =
         0.04509   -0.00924    0.01160    0.00483
AFIX  43  1.1000
H019  2    1.199866    0.914114   -0.097845    11.00000   -1.20000
AFIX   0
O01A  4    0.157052    0.511174    0.715916    11.00000    0.18498    0.14821 =
         0.06168   -0.01768   -0.02400   -0.00722
O01B  4    0.426867    1.205382    0.487418    11.00000    0.16965    0.07873 =
         0.18577   -0.09235    0.03618    0.02103
O01C  4    0.240676    0.322863   -0.018570    11.00000    0.17112    0.12347 =
         0.14895   -0.11142   -0.01270   -0.03553
O01D  4    0.727641    1.186223    0.518833    11.00000    0.19238    0.11631 =
         0.14822   -0.11010    0.00672   -0.04478
O01E  4   -0.146741    0.508960    0.702022    11.00000    0.14585    0.17224 =
         0.10121   -0.01097    0.05116   -0.00490
O1    4    1.097673    0.983445   -0.210549    11.00000    0.37439    0.20234 =
         0.06834   -0.00232    0.04536    0.02605
N3    3    0.899255    0.971376   -0.176475    11.00000    0.34174    0.09276 =
         0.04692    0.00682   -0.02293    0.02960
HKLF 4


REM  exp_5250_exp_5249_exp_5248_a.res in P-1
REM wR2 = 0.4692, GooF = S = 2.357, Restrained GooF = 2.299 for all data
REM R1 = 0.2226 for 4515 Fo > 4sig(Fo) and 0.2738 for all 7128 data
REM 470 parameters refined using 438 restraints

END

WGHT      0.2000      0.0000

REM Highest difference peak  0.504,  deepest hole -0.345,  1-sigma level  0.067
Q1    1   0.4486  0.7663  0.2460  11.00000  0.05    0.50
Q2    1  -0.0803  0.7405  0.2538  11.00000  0.05    0.47
Q3    1   0.3142  0.7066  0.3443  11.00000  0.05    0.26
Q4    1   0.5739  0.7631  0.2194  11.00000  0.05    0.26
Q5    1   0.5854  0.8224  0.1426  11.00000  0.05    0.25
Q6    1   0.5943  0.7774  0.2011  11.00000  0.05    0.25
Q7    1   0.9195  1.0819 -0.2049  11.00000  0.05    0.25
Q8    1   0.6960  0.8285  0.1234  11.00000  0.05    0.24
;
_shelx_res_checksum                76829
_shelx_hkl_file
;
   0   0   3  -10.54    7.23
   0   0  -3  -17.15    7.00
   0   0   4  980.76    5.12
   0   0  -4  941.13    5.02
   0   0   5    3.86    8.49
   0   0  -5   -2.10    8.24
   0   0   5   -0.58    2.21
   0   0  -5   -2.36    2.25
   0   0  -6   33.80    8.18
   0   0   6   12.51    8.19
   0   0   7   -5.20    8.11
   0   0  -7   10.79    8.08
   0   0   7   -0.04    2.17
   0   0  -7    1.00    2.15
   0   0  -8   46.19    9.30
   0   0   8   43.65    9.31
   0   0   8  114.42    3.24
   0   0  -8  107.30    3.23
   0   0   9   21.34    9.47
   0   0  -9   10.85    9.11
   0   0   9   22.08    2.70
   0   0  -9   16.55    2.63
   0   0  10   -3.71    8.57
   0   0 -10   21.30    9.02
   0   0  10   15.95    2.59
   0   0 -10   12.85    2.54
   0   0 -11   12.64    9.05
   0   0  11   10.08    8.97
   0   0  11   -1.79    2.35
   0   0 -11   -0.28    2.35
   0   0 -12   49.78    9.85
   0   0  12   31.28    9.35
   0   0 -12  107.37    3.53
   0   0  12  102.95    3.53
   0   0  13   -2.23    8.69
   0   0 -13   -0.71    8.52
   0   0 -13    4.29    2.44
   0   0  13   -3.17    2.33
   0   0  14   -8.02    8.50
   0   0 -14   25.61    9.23
   0   0  14   12.38    2.67
   0   0 -14   19.20    2.72
   0   0 -15   22.52    9.36
   0   0  15    5.59    9.26
   0   0  15    0.23    2.63
   0   0 -15    6.63    2.65
   0   0 -16   47.61   10.30
   0   0  16   47.21   10.78
   0   0 -16  120.42    4.17
   0   0  16  115.59    4.13
   0   0 -17  -10.21    8.33
   0   0  17    6.82    9.52
   0   0  17    2.76    2.59
   0   0 -17    6.65    2.65
   0   0 -18   -2.95    8.33
   0   0  18   -9.80    7.99
   0   0  19   -5.44    8.13
   0   0 -19   -0.52    8.23
   0   0  19    4.92    2.51
   0   0 -19    4.44    2.44
   0   0  20    2.29    8.24
   0   0 -20   10.38    8.63
   0   0  21   -6.02    6.65
   0   0 -21    4.01    8.11
   0   0  21    2.03    2.30
   0   0 -21    6.72    2.34
   0   0  22    0.63    7.37
   0   0 -22   -0.60    6.93
   0   0  22    1.45    2.11
   0   0 -22    4.69    2.23
   0   1 -22    5.79    8.78
   0   1 -22    1.35    2.18
   0  -1  22    2.81    2.09
   0   1 -21    5.53    8.72
   0   1 -21    9.55    2.40
   0   1 -20  -15.29    8.44
   0   1 -20   -1.12    2.21
   0   1 -19   39.69   10.82
   0   1 -19   50.01    3.27
   0   1 -18   21.34   10.33
   0  -1  18    1.66    2.32
   0   1 -18    4.88    2.43
   0   1 -17   22.70   10.91
   0  -1  17    6.96    2.52
   0   1 -17    8.61    2.48
   0   1 -16  -23.61    9.82
   0  -1  16   -2.79    2.30
   0  -1  15   10.22    2.59
   0   1 -15    7.99    2.53
   0  -1  14    0.07    2.31
   0   1 -14    1.87    2.34
   0   1 -13    7.81    2.39
   0  -1  13    6.41    2.40
   0   1 -12    2.77    2.21
   0  -1  12    4.32    2.24
   0   1 -11   37.24    2.68
   0  -1  11   31.42    2.61
   0  -1  10   -1.24    2.48
   0   1 -10   -1.27    2.39
   0   1  -9  625.42    6.12
   0  -1   9  677.31    6.34
   0  -1   8   26.43    2.67
   0   1  -8   22.95    2.62
   0  -1   7   37.77    2.37
   0   1  -7   33.79    2.34
   0  -1   6    2.59    2.03
   0   1  -6    3.76    1.99
   0   1  -5  873.27    5.42
   0  -1   5  897.79    5.50
   0  -1   4    6.00    2.24
   0   1  -4    4.66    2.24
   0   1   3  856.19    4.26
   0  -1  -3  853.11    4.22
   0  -1  -4    7.17    5.38
   0   1   4   18.23    6.69
   0  -1  -4   15.66    6.72
   0  -1  -4    9.33    2.06
   0   1   4    5.94    2.03
   0  -1  -5  343.03    3.68
   0   1   5  353.81    3.71
   0   1   6    0.46    1.96
   0  -1  -6    1.59    1.94
   0   1   7  368.83    4.27
   0  -1  -7  373.29    4.31
   0  -1  -8    0.58    7.11
   0   1   8    0.12    2.41
   0  -1  -8   -5.03    2.36
   0  -1  -9 1438.85    8.81
   0   1   9 1432.83    8.75
   0   1  10   -8.47    7.85
   0  -1 -10   10.34    2.73
   0   1  11   17.66    7.53
   0  -1 -11   17.93    7.53
   0  -1 -11   79.38    3.14
   0   1  11   80.19    3.18
   0  -1 -12    2.04    6.92
   0   1  12    5.41    2.53
   0  -1 -12    6.32    2.50
   0  -1 -13  242.94    4.88
   0   1  13  253.67    4.97
   0  -1 -14    1.34    7.66
   0   1  14    2.75    7.87
   0   1  14    6.59    2.78
   0  -1 -14    9.14    2.74
   0   1  15  123.15    4.10
   0  -1 -15  103.36    3.87
   0   1  16    9.59    8.40
   0  -1 -16   -1.94    2.56
   0   1  16    2.27    2.60
   0   1  17   17.70    8.33
   0  -1 -17   29.87    2.97
   0   1  18   19.67    7.50
   0   1  18    1.00    2.29
   0  -1 -18   -2.55    2.20
   0   1  19    8.29    6.88
   0   1  19    2.79    2.25
   0  -1 -19    2.50    2.27
   0   1  20    0.51    6.68
   0  -1 -20    0.49    6.91
   0  -1 -20    3.95    2.27
   0   1  20    2.63    2.29
   0  -1 -21    0.52    7.04
   0   1  21    1.63    7.05
   0   1  21    3.62    2.25
   0  -1 -21    4.57    2.19
   0  -1 -22   -2.71    5.94
   0   1  22    7.38    7.02
   0   1  22    1.90    2.15
   0  -1 -22   -0.89    1.96
   0   2 -22    0.45    1.89
   0  -2  22    1.59    2.19
   0   2 -21    3.52    2.12
   0  -2  21   -0.65    2.15
   0   2 -20   25.75    2.69
   0  -2  20   30.43    2.83
   0   2 -19   -0.38    2.21
   0  -2  19    6.18    2.49
   0  -2  18   38.06    3.12
   0   2 -18   26.56    2.83
   0   2 -17    0.94    2.21
   0  -2  17   -1.39    2.33
   0   2 -16    7.83    2.38
   0  -2  16    6.34    2.49
   0  -2  15   -1.51    2.31
   0   2 -15    0.30    2.30
   0  -2  14    3.23    2.32
   0   2 -14    0.14    2.23
   0   2 -13   -1.36    2.18
   0  -2  13    3.46    2.28
   0  -2  12   25.20    2.51
   0   2 -12   30.67    2.56
   0   2 -11   -1.45    2.13
   0  -2  11   -1.05    2.18
   0  -2  10   50.22    2.85
   0   2 -10   44.88    2.72
   0  -2   9   -0.42    2.39
   0   2  -9    0.46    2.45
   0  -2   8 1162.07    7.76
   0   2  -8 1024.22    7.37
   0   2  -7    2.88    2.38
   0  -2   7    7.68    2.43
   0   2   2 1964.40   12.44
   0   2   2 2181.16    6.64
   0  -2  -3    8.35    4.71
   0   2   3    3.64    4.40
   0  -2  -3    8.85    2.61
   0   2   3    9.16    2.61
   0   2   4 2442.75    7.89
   0  -2  -4 2408.78    7.92
   0   2   5    9.44    3.00
   0  -2  -5   10.09    5.34
   0   2   5  -10.64    5.00
   0   2   5    1.35    1.98
   0  -2  -5    1.90    1.97
   0   2   6  213.50    3.34
   0  -2  -6  218.01    3.38
   0   2   7    7.47    6.23
   0   2   7   -3.06    5.13
   0  -2  -7   -3.73    5.61
   0   2   7    3.18    2.09
   0  -2  -7    6.79    2.11
   0  -2  -8  196.43    3.68
   0   2   8  206.91    3.75
   0  -2  -9   -0.65    2.49
   0   2   9    4.91    2.62
   0   2   9   -1.26    5.47
   0  -2  -9   -3.73    5.44
   0  -2 -10 1997.55   10.86
   0   2  10 2018.93   10.94
   0   2  11   30.78    3.11
   0  -2 -11   13.07    8.38
   0  -2 -12 1197.76    9.33
   0   2  12 1222.08    9.31
   0   2  13    2.58    2.96
   0  -2 -13    2.25    2.93
   0   2  14  443.48    6.45
   0  -2 -14  442.36    6.45
   0   2  15   -0.38    2.66
   0  -2 -15   -2.82    2.60
   0  -2 -16   37.18    3.07
   0  -2 -16    9.33    7.71
   0  -2 -17    2.33    2.49
   0  -2 -17   -6.62    6.68
   0   2  18   25.38    2.87
   0  -2 -18   22.27    2.78
   0   2  18   13.56    7.14
   0   2  19    4.05    2.29
   0  -2 -19   -3.08    2.17
   0   2  19    6.44    6.27
   0  -2 -20    9.73    2.42
   0   2  20    8.82    2.36
   0   2  20    9.58    6.44
   0   2  21    1.38    2.25
   0  -2 -21   -1.06    2.26
   0   2  21   15.50    6.65
   0  -2 -22   16.16    2.59
   0   2  22   17.62    2.66
   0   2  22    3.14    6.16
   0   3 -22    1.65    2.06
   0  -3  22    1.00    2.04
   0  -3  21    3.92    2.19
   0   3 -21   -0.31    1.93
   0  -3  20    3.52    2.22
   0   3 -20    1.80    2.08
   0   3 -19    2.19    2.09
   0  -3  19    1.62    2.14
   0  -3  18    8.33    2.35
   0   3 -18    8.06    2.38
   0  -3  17    2.99    2.25
   0   3 -17   -1.12    2.16
   0  -3  16   -0.97    2.22
   0   3 -16   -2.77    2.15
   0   3 -15    2.52    2.30
   0  -3  15    3.44    2.36
   0   3 -14   -0.29    2.24
   0  -3  14    1.66    2.38
   0   3 -13   38.85    2.84
   0  -3  13   38.02    2.87
   0  -3  12    2.62    2.41
   0   3 -12   -1.15    2.35
   0  -3  11   43.56    2.92
   0   3 -11   33.64    2.77
   0   3 -10    1.06    2.32
   0  -3  10   -2.18    2.39
   0   3  -1  121.31    6.53
   0  -3   1  135.71    6.66
   0  -3   0   16.64    9.25
   0   3   0   26.82    9.31
   0   3   0   13.96    5.61
   0  -3   0   17.08    5.29
   0   3   0   10.44    2.44
   0  -3   0   -1.63    2.43
   0   3   1 1398.65   13.03
   0  -3  -1 1472.01    8.94
   0  -3  -2    1.27    3.41
   0   3   2   -6.22    3.35
   0   3   2   10.08    3.15
   0  -3  -2    5.28    3.17
   0  -3  -2    1.70    5.18
   0   3   2    8.85    5.24
   0  -3  -3 2174.24    8.07
   0   3   3 2336.91    8.31
   0  -3  -4   -2.72    4.17
   0   3   4    2.92    4.33
   0   3   4    1.82    2.90
   0  -3  -4    3.60    2.93
   0  -3  -4    4.45    2.10
   0   3   4    6.41    2.08
   0   3   5  226.43    6.69
   0   3   5  252.78    3.47
   0  -3  -5  249.75    3.44
   0  -3  -6   -5.01    5.08
   0   3   6   -3.22    5.27
   0   3   6    1.48    2.94
   0  -3  -6    2.18    2.83
   0  -3  -6   -1.12    2.10
   0   3   6   -0.68    2.14
   0  -3  -7   25.18    3.34
   0   3   7   10.45    3.13
   0   3   7   24.20    2.31
   0  -3  -7   25.39    2.33
   0  -3  -7   20.78    5.53
   0   3   7   16.90    5.64
   0   3   8    4.61    6.19
   0  -3  -8   10.33    6.22
   0  -3  -8    1.63    2.24
   0   3   8    2.32    2.24
   0  -3  -9   10.32    4.00
   0  -3  -9    9.06    6.76
   0   3   9   11.04    4.07
   0   3   9    8.12    7.14
   0   3  10    4.10    5.46
   0   3  10   37.88    7.80
   0  -3 -10   15.80    7.40
   0   3  10   28.66    3.18
   0  -3 -10   27.29    3.19
   0  -3 -11 3743.33   15.45
   0   3  11 3717.00   15.30
   0  -3 -12    1.37    2.86
   0   3  12    6.08    2.79
   0   3  12    9.64    6.95
   0  -3 -12   -6.15    5.97
   0  -3 -13  263.17    5.09
   0   3  13  287.68    5.22
   0  -3 -14   14.16    2.77
   0   3  14   12.87    2.79
   0  -3 -15   16.18    6.36
   0   3  15   17.52    6.87
   0  -3 -16    5.81    2.55
   0   3  16    6.30    2.51
   0  -3 -17   20.19    6.69
   0  -3 -17   11.62    2.62
   0   3  17   11.97    2.60
   0   3  18    1.38    2.30
   0  -3 -18    5.96    2.43
   0  -3 -19    2.51    2.25
   0   3  19    3.58    2.33
   0   3  20   -1.94    5.52
   0   3  20    2.85    2.30
   0  -3 -20   -3.36    2.04
   0   3  21   -3.07    5.80
   0  -3 -21   35.00    2.97
   0  -3 -22    0.56    2.16
   0   3  22    2.68    2.26
   0   4 -21   -1.07    1.93
   0  -4  21    0.11    1.95
   0   4 -20    0.51    2.09
   0  -4  20    2.35    2.08
   0  -4  19    3.32    2.16
   0   4 -19   -1.46    1.98
   0  -4  18    6.85    2.37
   0   4 -18    6.50    2.30
   0   4 -17   -3.45    2.30
   0  -4  17    4.38    2.46
   0   4 -16   31.84    3.06
   0  -4  16   36.17    3.00
   0  -4  15   -1.45    2.48
   0   4 -15   -1.50    2.50
   0  -4  14    7.29    2.61
   0   4 -14    7.46    2.56
   0  -4  13   -1.31    2.43
   0   4 -13   -3.78    2.31
   0  -4  12   10.93    2.62
   0  -4   1   -7.55    4.85
   0   4  -1  -13.76    4.66
   0   4   0  360.20    9.07
   0  -4   0  352.03    8.62
   0   4   0  323.68   12.15
   0  -4   0  327.37   12.03
   0   4   1    5.89    2.19
   0  -4  -1    6.72    2.20
   0   4   1   11.86    7.75
   0  -4  -1   10.03    7.60
   0  -4  -1   12.43    3.46
   0   4   1   18.98    3.63
   0  -4  -2 7203.26   24.87
   0   4   2 7000.48   29.50
   0   4   2 7041.87   14.21
   0  -4  -3   -1.68    3.69
   0   4   3    3.52    3.75
   0  -4  -3    7.75    3.07
   0   4   3    7.49    2.99
   0  -4  -3   28.52    7.42
   0   4   3   18.96    7.65
   0  -4  -4  656.44   10.68
   0   4   4  671.35   10.85
   0  -4  -4  636.02    8.50
   0   4   4  668.47    5.63
   0   4   5    2.00    4.14
   0  -4  -5   -0.24    4.21
   0  -4  -5    3.85    2.99
   0   4   5    2.60    2.90
   0  -4  -5    2.58    2.05
   0   4   5    4.47    2.05
   0  -4  -6   98.59    3.93
   0   4   6  110.86    4.03
   0   4   6   92.48    5.76
   0   4   6  120.99    3.01
   0  -4  -6   95.04    2.85
   0   4   7    8.37    5.24
   0  -4  -7    9.75    5.12
   0  -4  -7    9.73    2.71
   0   4   7   10.04    2.72
   0  -4  -7    8.15    2.33
   0   4   7   10.16    2.30
   0  -4  -8  667.59    6.24
   0   4   8  670.13    6.21
   0   4   9   13.51    3.61
   0  -4  -9   17.19    6.05
   0   4   9    0.90    5.94
   0  -4  -9   11.08    3.41
   0   4   9   13.01    2.60
   0  -4  -9    7.10    2.51
   0  -4 -10 1128.89    8.60
   0   4  10 1160.05    8.67
   0  -4 -11   20.37    4.16
   0   4  11   13.94    4.13
   0   4  11   17.66    6.60
   0  -4 -11   11.21    6.25
   0  -4 -11   17.11    2.87
   0   4  11   21.00    2.98
   0   4  12  301.93    8.91
   0  -4 -12  300.75    8.49
   0   4  12  427.72    6.01
   0  -4 -12  418.01    5.94
   0   4  12  289.04   12.40
   0  -4 -13    4.16    6.82
   0  -4 -13    2.68    4.65
   0   4  13   -7.42    6.73
   0   4  13   10.65    5.09
   0   4  13    4.03    2.63
   0  -4 -13    5.87    2.66
   0   4  14  302.44    5.59
   0  -4 -14  290.44    5.56
   0  -4 -15   17.60    2.89
   0   4  15   16.28    2.91
   0   4  15    5.26    7.03
   0  -4 -15   10.45    7.13
   0  -4 -15   10.10    7.32
   0   4  16    1.29    6.54
   0  -4 -16   -0.43    6.19
   0   4  17   -0.18    2.27
   0  -4 -17   -2.98    2.27
   0  -4 -17   -0.91    5.71
   0  -4 -18   14.22    5.49
   0   4  18   -1.84    5.44
   0   4  19    7.80    2.43
   0  -4 -19    3.31    2.35
   0  -4 -20   -4.07    4.73
   0   4  20    1.32    5.29
   0   4  21    2.58    2.25
   0  -4 -21    3.01    2.32
   0  -4 -22   16.29    2.59
   0   4  22   15.62    2.62
   0  -5  21    1.19    2.05
   0   5 -21    0.11    2.00
   0   5 -20    0.87    2.19
   0  -5  20   -0.63    2.03
   0   5 -19    1.48    2.18
   0  -5  19    3.00    2.25
   0  -5  18    0.10    2.25
   0   5 -18    0.50    2.23
   0   5 -17   11.08    2.49
   0  -5  17    7.36    2.58
   0  -5  16    2.61    2.51
   0  -5  15   14.17    2.82
   0   5  -2   10.61    5.51
   0  -5   2    6.91    5.45
   0   5  -1  165.99    6.52
   0  -5   1  176.16    6.64
   0   5   0    1.59    8.68
   0  -5   0   -3.87    8.78
   0  -5   0   -2.07    2.50
   0   5   0   -1.49    2.45
   0  -5  -1 3336.02   18.25
   0   5   1 2932.19   23.27
   0   5   2   11.75    2.29
   0  -5  -2    9.12    2.24
   0   5   2   27.06    8.06
   0   5   2    3.22    3.24
   0  -5  -2    4.66    3.23
   0  -5  -3 9391.39   22.54
   0   5   3 9999.00   23.39
   0  -5  -4   -3.44    3.92
   0   5   4    0.12    3.92
   0   5   4    3.89    3.11
   0  -5  -4   -0.09    3.06
   0  -5  -4   15.49    6.41
   0   5   4    8.38    6.04
   0  -5  -5  950.57   13.46
   0   5   5  852.98   10.53
   0   5   6    9.18    5.13
   0  -5  -6   11.55    5.25
   0  -5  -6   11.33    4.13
   0   5   6    9.08    4.07
   0  -5  -6   -1.90    2.38
   0   5   6    3.81    2.48
   0  -5  -7 4575.72   14.92
   0   5   7 4843.21   15.31
   0   5   8   11.59    5.36
   0  -5  -8    4.53    5.08
   0  -5  -8    6.72    2.83
   0   5   8    7.83    2.88
   0  -5  -8    0.72    2.46
   0   5   8    3.51    2.55
   0   5   9  424.35    5.43
   0  -5  -9  400.57    5.31
   0  -5 -10    0.26    5.66
   0   5  10   -5.09    5.61
   0  -5 -10   -2.60    2.91
   0   5  10    0.13    3.03
   0  -5 -10   -0.57    2.40
   0   5  10    3.17    2.46
   0  -5 -11  512.17    6.37
   0   5  11  528.89    6.41
   0  -5 -12    1.20    5.36
   0   5  12   11.03    3.79
   0   5  12   12.93    6.08
   0  -5 -12   15.25    3.79
   0  -5 -13  117.39    5.82
   0   5  13  114.03    5.78
   0  -5 -13  142.77    4.12
   0   5  13  160.11    4.28
   0   5  13  106.77    8.62
   0   5  14   10.23    2.66
   0  -5 -14    6.80    2.62
   0   5  14    4.25    3.99
   0   5  14    2.34    7.05
   0  -5 -14   -0.37    5.92
   0  -5 -14    3.57    3.63
   0  -5 -15   36.51    3.14
   0   5  15   38.83    3.08
   0  -5 -15   23.47    4.51
   0  -5 -15    6.67    6.31
   0   5  15   45.20    5.48
   0   5  15   45.38    8.85
   0   5  16   -1.94    2.35
   0  -5 -16    0.76    2.35
   0   5  16   -2.23    4.76
   0  -5 -16    5.43    4.30
   0   5  16    6.40    7.03
   0  -5 -16   -3.25    6.16
   0   5  17   10.76    2.57
   0  -5 -17    4.88    6.29
   0   5  17    0.96    6.30
   0  -5 -17    8.12    4.49
   0   5  17   -0.75    5.76
   0   5  18   -0.84    2.40
   0  -5 -18   -1.12    2.40
   0   5  18    3.71    5.77
   0   5  18   -6.86    5.57
   0  -5 -18    6.57    6.17
   0   5  19   16.31    6.64
   0   5  19   14.70    5.73
   0  -5 -19   11.73    5.54
   0  -5 -20   -0.31    2.15
   0   5  20    0.31    2.16
   0  -5 -20    3.81    5.05
   0  -5 -20    5.01    5.92
   0  -5 -21   11.16    2.37
   0   5  21    5.96    2.24
   0  -5 -21    3.06    5.13
   0  -5 -21    3.38    5.10
   0  -5 -22    1.81    2.14
   0   5  22    1.47    2.16
   0  -5 -22   -4.71    4.71
   0   5  22    8.54    4.92
   0  -6  21    0.70    2.27
   0   6 -21    0.23    2.06
   0  -6  20    0.11    2.19
   0   6 -20    2.45    2.08
   0  -6  19    2.35    2.26
   0  -6  18    3.77    2.44
   0  -6   2   13.49    5.29
   0   6  -2   18.37    5.60
   0   6  -1    7.28    9.62
   0  -6   1    2.27    4.30
   0   6  -1    2.12    4.41
   0  -6   1   -2.21    9.52
   0   6   0   56.40    9.43
   0  -6   0   33.79    9.14
   0  -6   0  104.17    6.79
   0   6   0  101.55    7.09
   0  -6  -1    1.72    7.64
   0   6   1  -10.33    7.52
   0   6   1   11.44    3.86
   0  -6  -1    9.19    3.94
   0   6   1   -2.39    2.51
   0  -6  -1    1.32    2.47
   0  -6  -2  498.74    7.53
   0   6   2  502.81    7.56
   0   6   2  492.07   11.82
   0  -6  -2  487.40   11.62
   0   6   2  482.96    4.64
   0   6   3   -4.34    2.79
   0  -6  -3   -5.47    2.91
   0  -6  -3   -9.83    7.32
   0   6   3  -18.35    6.79
   0   6   3   -6.83    4.41
   0  -6  -4 2423.42   13.45
   0   6   4 2472.40   13.54
   0  -6  -5   16.87    4.68
   0   6   5   14.71    4.65
   0  -6  -5   13.71    3.78
   0   6   5    2.11    3.62
   0  -6  -5   20.85    6.93
   0   6   5   18.37    7.22
   0   6   6 2083.53   20.97
   0   6   6 2393.24   12.54
   0   6   7    0.18    5.33
   0  -6  -7  -11.85    4.96
   0   6   7    2.25    3.99
   0  -6  -7   -2.31    3.71
   0  -6  -7   -3.83    2.39
   0  -6  -8    6.35    4.77
   0   6   8    7.42    4.85
   0  -6  -8   13.88    3.49
   0  -6  -8   14.06    2.52
   0   6   8   10.92    2.54
   0   6   9    4.40    4.57
   0  -6  -9   -0.41    4.57
   0   6   9    8.50    2.77
   0  -6  -9    1.95    2.62
   0  -6  -9    6.92    2.28
   0  -6 -10   56.76    3.70
   0   6  10   48.27    3.57
   0   6  10   67.47    6.11
   0  -6 -10   67.43    5.80
   0  -6 -11    5.59    2.54
   0   6  11    6.42    2.58
   0  -6 -11    2.31    2.85
   0   6  11    4.57    3.03
   0   6  11    3.82    5.27
   0  -6 -11   -4.85    4.91
   0   6  12  663.64    7.47
   0  -6 -12  651.31    7.38
   0  -6 -13    7.22    2.71
   0   6  13    2.60    2.64
   0   6  13    0.84    3.35
   0  -6 -13    6.05    3.33
   0   6  13    1.64    6.02
   0  -6 -13   -2.00    5.98
   0   6  14   52.80    4.81
   0  -6 -14   57.68    4.79
   0   6  14   54.43    7.48
   0  -6 -14   32.13    6.82
   0  -6 -15   -1.14    2.47
   0   6  15   -2.85    2.37
   0   6  15    1.56    6.21
   0   6  15   -1.20    3.34
   0  -6 -15    2.00    3.54
   0  -6 -15    6.06    5.89
   0   6  16   43.42    7.56
   0  -6 -16   29.61    4.33
   0  -6 -16   14.47    6.38
   0   6  16   28.51    4.34
   0   6  17   -4.41    5.61
   0  -6 -17   -0.23    3.23
   0   6  17   11.79    3.98
   0  -6 -17   18.03    6.16
   0  -6 -17    5.89    2.48
   0   6  17    4.62    2.44
   0   6  18   25.16    4.70
   0  -6 -18    9.82    3.83
   0   6  18   15.71    6.93
   0  -6 -18    4.00    5.48
   0  -6 -18   16.19    2.56
   0   6  18   14.68    2.53
   0   6  19   -2.71    5.23
   0   6  19    0.33    3.96
   0  -6 -19   -2.00    3.10
   0  -6 -19   11.60    6.03
   0   6  19    0.80    2.15
   0  -6 -19   -1.40    2.09
   0   6  20    4.50    5.54
   0  -6 -20    4.66    5.30
   0  -6 -20   15.82    4.28
   0   6  20   14.47    2.44
   0  -6 -20   12.89    2.36
   0   6  21   -1.74    5.38
   0  -6 -21    7.28    4.18
   0  -6 -21    5.39    5.49
   0   6  21   -0.55    2.17
   0  -6 -21    1.10    2.19
   0   6  22    7.72    6.39
   0  -6 -22   19.14    6.27
   0   7  -3   24.06    6.77
   0  -7   3   13.50    6.48
   0  -7   2    1.92    5.41
   0   7  -2    1.71    5.45
   0  -7   1   51.64   10.97
   0   7  -1   38.17   10.89
   0   7   0  -10.14    9.09
   0  -7   0   17.25    9.41
   0  -7   0   16.61    5.98
   0   7   0    1.50    2.61
   0  -7   0    2.13    2.64
   0   7   1  144.95    6.02
   0  -7  -1  151.76    6.08
   0  -7  -1  173.33   10.96
   0   7   1  165.89   10.47
   0   7   2   14.64    7.47
   0  -7  -2    3.88    7.59
   0   7   2   14.01    3.71
   0  -7  -2    8.27    3.76
   0  -7  -2    8.39    2.37
   0   7   2    9.84    2.44
   0  -7  -3 2625.21   26.64
   0   7   3 2418.31   24.45
   0  -7  -4   12.49    4.43
   0   7   4    8.44    4.47
   0  -7  -4    8.53    6.66
   0   7   4    8.14    6.49
   0   7   4    7.61    5.23
   0  -7  -4    5.75    4.92
   0  -7  -5 1615.90   12.35
   0   7   5 1619.76   12.28
   0   7   6   -2.25    4.41
   0  -7  -6    0.96    4.32
   0   7   6   -0.49    3.45
   0  -7  -6    1.74    3.34
   0   7   6   -4.44    6.48
   0  -7  -6   -0.68    6.50
   0  -7  -7  455.49   11.75
   0   7   7  479.28    6.75
   0   7   7  523.78   10.08
   0  -7  -8    5.20    2.29
   0   7   8    8.16    4.91
   0  -7  -8    1.02    4.79
   0   7   8    2.20    3.53
   0  -7  -8   -3.75    3.06
   0  -7  -9    6.77    2.25
   0  -7  -9    2.72    4.22
   0   7   9    7.65    4.62
   0  -7  -9    8.00    3.29
   0   7  10    5.70    2.35
   0  -7 -10    1.94    2.33
   0  -7 -10    0.48    4.65
   0   7  10   -1.66    4.67
   0   7  10    2.60    2.93
   0  -7 -10    8.29    3.16
   0  -7 -11    0.60    2.25
   0   7  11   11.71    2.50
   0  -7 -11    3.62    4.64
   0   7  11    7.99    4.59
   0  -7 -11    6.82    2.83
   0   7  11    2.83    2.58
   0   7  12    3.18    2.47
   0  -7 -12   -0.49    2.42
   0   7  12    2.20    2.88
   0  -7 -12    5.86    2.84
   0  -7 -12   -3.73    4.58
   0   7  12    3.36    5.28
   0  -7 -13  117.60    5.40
   0   7  13  127.96    5.79
   0  -7 -13  150.82    4.30
   0   7  13  174.96    4.52
   0  -7 -13  100.25    8.05
   0   7  13  157.25    9.53
   0  -7 -14    3.64    2.64
   0   7  14    4.67    2.67
   0  -7 -14    5.81    3.53
   0   7  14    3.09    3.32
   0  -7 -14    4.75    6.13
   0   7  14   -9.64    5.67
   0   7  15   39.26    4.22
   0  -7 -15   36.83    6.96
   0   7  15   30.73    6.91
   0  -7 -15   33.27    4.02
   0   7  16   -1.90    3.01
   0   7  16    4.84    5.15
   0  -7 -16    4.01    5.14
   0  -7 -16    0.09    2.36
   0   7  16    2.46    2.39
   0  -7 -17   13.63    5.55
   0   7  17   20.92    2.67
   0  -7 -17   15.64    2.52
   0  -7 -17   19.12    3.86
   0   7  17   17.92    6.06
   0   7  17   16.02    3.60
   0  -7 -18   -1.36    2.15
   0   7  18    0.87    2.16
   0  -7 -18    4.33    3.34
   0   7  18   -2.34    4.93
   0  -7 -18    1.84    5.13
   0   7  18    1.44    3.02
   0   7  19    8.75    2.33
   0  -7 -19    9.16    2.31
   0  -7 -19    0.98    4.75
   0   7  19    8.80    5.85
   0   7  19   12.99    3.58
   0  -7 -19   10.74    3.43
   0   7  20    2.66    2.17
   0  -7 -20   -1.81    1.95
   0  -7 -20   -0.53    4.94
   0  -7 -20    2.94    3.16
   0   7  20    4.73    3.62
   0   7  20   -3.46    5.82
   0  -7 -21    5.67    2.16
   0   7  21    5.45    2.20
   0   7  21   17.62    4.29
   0  -7 -21    3.32    3.03
   0  -7 -21   18.10    5.95
   0   7  21   14.72    5.94
   0  -7 -22   -0.70    2.05
   0   7  22    4.06    2.19
   0   7  22    0.63    5.26
   0   7  22   -5.00    3.55
   0  -7 -22    0.33    3.16
   0  -7 -22    3.20    5.43
   0   8  -3   10.14    6.10
   0  -8   3    0.99    6.09
   0   8  -2   25.02    5.48
   0  -8   2   30.39    5.93
   0  -8   1    0.29   10.10
   0   8  -1    2.64   10.89
   0  -8   1   -1.84    4.69
   0   8  -1    7.88    4.98
   0  -8   0   17.18    9.45
   0   8   0   14.07    9.89
   0   8   0   18.48    2.85
   0  -8   0   15.38    2.83
   0   8   1   19.64    9.74
   0  -8  -1   18.00   10.21
   0  -8  -1    9.36    4.78
   0   8   1   17.82    4.63
   0  -8  -1    6.97    2.90
   0   8   1    7.96    2.93
   0   8   2 1822.76   23.78
   0  -8  -2 1690.89   22.75
   0  -8  -3    0.93    2.47
   0   8   3    5.43    2.56
   0  -8  -3   25.67    8.62
   0   8   3   -0.28    9.63
   0  -8  -3    0.25    3.59
   0   8   3    7.40    3.80
   0  -8  -4 3341.72   29.90
   0   8   4 3170.76   24.07
   0  -8  -4 3223.49   14.49
   0   8   5   -4.09    4.01
   0   8   5   -0.24    4.30
   0  -8  -5   -2.56    4.27
   0  -8  -5   -6.77    5.84
   0   8   5   -9.31    5.69
   0  -8  -5   -4.95    4.34
   0   8   6  472.91   14.68
   0  -8  -6  403.71   13.56
   0  -8  -7    3.75    4.08
   0   8   7    3.20    4.03
   0   8   7   -1.35    2.88
   0  -8  -7   -1.13    2.98
   0  -8  -7   18.82    6.36
   0   8   7    0.72    5.52
   0   8   8  378.36   11.41
   0  -8  -8  378.73   11.25
   0   8   8  441.06    6.72
   0   8   9   -4.86    4.39
   0  -8  -9   -3.01    4.47
   0  -8  -9   -1.10    2.74
   0   8   9    0.68    3.23
   0   8   9    5.40    2.37
   0  -8  -9    4.39    2.25
   0   8  10    4.23    4.50
   0  -8 -10   -0.24    4.31
   0   8  10    3.12    3.16
   0  -8 -10    6.75    3.28
   0  -8 -10    7.35    2.23
   0   8  10    3.64    2.19
   0   8  11    2.41    5.24
   0  -8 -11    0.25    4.62
   0  -8 -11    5.17    3.47
   0   8  11   11.16    3.75
   0   8  11    5.17    2.56
   0  -8 -11    2.66    2.45
   0  -8 -12   42.52    6.11
   0   8  12   19.71    3.41
   0  -8 -12   31.35    3.72
   0   8  12   32.25    2.85
   0  -8 -12   25.89    2.71
   0   8  13   -1.73    5.08
   0  -8 -13   16.17    5.28
   0  -8 -13    0.94    2.93
   0   8  13    1.42    2.78
   0   8  13    4.82    2.56
   0  -8 -13    7.47    2.55
   0  -8 -14   89.37    4.88
   0   8  14  106.35    5.33
   0   8  14  112.63    8.62
   0  -8 -14   87.24    7.46
   0  -8 -14  169.50    4.61
   0   8  14  174.90    4.69
   0  -8 -15    2.15    2.51
   0   8  15   -0.69    2.45
   0  -8 -15   -1.67    2.84
   0   8  15   -1.75    2.75
   0  -8 -15    0.37    5.25
   0   8  15    6.92    6.06
   0  -8 -16   45.56    4.39
   0  -8 -16   15.80    5.96
   0   8  16   47.02    7.55
   0   8  16   33.24    4.14
   0  -8 -17   -1.90    2.20
   0   8  17    1.71    2.24
   0   8  17    3.29    2.90
   0  -8 -17   -0.21    2.80
   0   8  17    4.74    5.34
   0  -8 -17   -4.46    4.66
   0   8  18    4.30    2.97
   0   8  18   10.43    2.43
   0  -8 -18    7.45    2.33
   0  -8 -18   12.86    3.31
   0   8  18    4.96    5.26
   0  -8 -18    0.46    4.52
   0  -8 -19    1.56    2.18
   0   8  19   -0.31    2.06
   0  -8 -19   -3.79    4.21
   0  -8 -19   -0.25    3.13
   0   8  19   -3.86    2.65
   0   8  19   -0.49    4.78
   0   8  20    8.83    5.27
   0  -8 -20    0.50    4.28
   0  -8 -21   -0.68    2.16
   0   8  21    5.09    2.29
   0   8  21    4.83    3.20
   0  -8 -21    5.87    3.19
   0  -8 -21   -1.61    4.05
   0   8  21   -1.65    5.05
   0   9  -4   12.54    6.28
   0  -9   4    4.72    6.21
   0  -9   3   24.98    6.20
   0   9  -3   21.38    6.06
   0   9  -2   13.06    5.19
   0  -9   2   -2.27    4.88
   0   9  -1   -8.63   10.23
   0  -9   1    1.96    9.78
   0  -9   1    1.44    4.51
   0   9  -1   10.66    4.67
   0   9   0   -4.75    9.36
   0  -9   0    4.75    9.40
   0   9   0   -0.53    6.37
   0   9   0    3.21    2.73
   0  -9   0   -4.59    2.62
   0   9   1  208.54    7.62
   0  -9  -1  210.24    8.02
   0   9   1  158.04   11.97
   0  -9  -1  180.52   12.66
   0   9   2    4.31    7.94
   0  -9  -2    7.32    7.98
   0  -9  -2    9.85    3.87
   0   9   2    4.72    3.78
   0  -9  -2    0.37    2.59
   0   9   2   -2.60    2.70
   0   9   3  433.17   13.72
   0  -9  -3  419.64   13.33
   0   9   4   10.05    2.89
   0  -9  -4    2.26    2.69
   0   9   4   24.44    8.05
   0  -9  -4    9.62    8.03
   0  -9  -4   11.81    4.33
   0   9   4    5.25    4.05
   0   9   5 2516.89   16.00
   0  -9  -5 2168.66   15.07
   0   9   6   -6.84    5.65
   0  -9  -6   -3.06    4.23
   0   9   6   -0.28    4.32
   0  -9  -6   -6.22    5.48
   0   9   6    3.63    3.61
   0  -9  -6   -0.33    3.75
   0  -9  -7  205.54   11.11
   0   9   7  459.31   13.67
   0   9   8   -3.87    5.03
   0  -9  -8    1.10    5.65
   0   9   8   -0.46    2.97
   0  -9  -8    3.41    2.95
   0   9   8   11.63    4.29
   0  -9  -8    8.54    4.12
   0  -9  -9  270.44   10.45
   0   9   9  263.13    8.04
   0  -9 -10    2.06    2.90
   0   9  10    7.42    3.54
   0   9  10    7.02    2.39
   0  -9 -10    2.10    2.32
   0  -9 -10   -2.88    4.44
   0   9  10    4.92    5.04
   0  -9 -11   30.13    4.71
   0   9  11   22.61    3.95
   0  -9 -11   19.95    5.63
   0   9  11   21.90    5.30
   0   9  12    0.79    3.56
   0  -9 -12   -0.80    3.33
   0  -9 -12    0.39    2.36
   0   9  12    1.08    2.30
   0   9  12   -2.78    4.83
   0  -9 -12   -2.18    4.56
   0  -9 -13   23.31    3.75
   0   9  13   11.44    3.23
   0  -9 -13   24.64    2.77
   0   9  13   18.32    2.70
   0   9  13   32.92    5.92
   0  -9 -13   21.42    5.69
   0  -9 -14   -0.54    2.59
   0   9  14    3.61    2.78
   0   9  14    6.97    2.46
   0  -9 -14    0.85    2.42
   0   9  14    0.31    4.82
   0  -9 -14    7.39    4.71
   0  -9 -15   24.24    3.44
   0   9  15   21.05    3.42
   0  -9 -15   29.20    2.92
   0  -9 -15   20.84    5.22
   0   9  15   34.61    6.05
   0  -9 -16   -0.76    2.69
   0   9  16    3.79    2.64
   0  -9 -16   -4.47    2.16
   0   9  16    3.17    2.35
   0  -9 -16    6.29    4.87
   0   9  16   -2.37    4.92
   0   9  17    4.83    3.04
   0  -9 -17    0.21    2.51
   0   9  17    7.21    2.49
   0  -9 -17    5.46    2.20
   0   9  17    5.22    4.88
   0  -9 -17   14.53    5.22
   0   9  18    5.54    2.86
   0  -9 -18   -2.29    2.56
   0  -9 -18    1.73    2.22
   0   9  18    4.99    2.50
   0   9  18   12.39    5.74
   0  -9 -18   -0.46    4.20
   0   9  19   21.40    6.11
   0  -9 -19   22.74    5.83
   0   9  19   25.31    3.81
   0  -9 -19   23.91    3.83
   0   9  20    1.58    2.79
   0  -9 -20    1.77    2.22
   0   9  20    5.09    2.44
   0  -9 -20   -2.55    4.05
   0   9  20    2.01    5.14
   0  -9 -20    2.78    2.95
   0   9  21   12.74    3.55
   0  -9 -21   14.96    2.55
   0   9  21   17.73    2.60
   0   9  21    6.94    4.92
   0  -9 -21   12.06    5.11
   0  10  -4   98.61    8.57
   0 -10   4  105.03    8.88
   0  10  -3    7.93    5.87
   0 -10   3   10.60    5.98
   0  10  -2  294.10   10.25
   0 -10   2  313.08   10.83
   0  10  -1   11.52    9.98
   0 -10   1   13.85    9.60
   0  10  -1    2.05    4.61
   0 -10   1    0.68    4.57
   0 -10   0    2.46    9.13
   0  10   0   16.53    9.27
   0  10   0   14.67    2.85
   0 -10  -1    9.37    9.46
   0  10   1   21.14    9.76
   0 -10  -1   20.94    5.40
   0  10   1   -1.67    4.02
   0 -10  -1    2.25    2.64
   0  10   1    5.70    2.79
   0  10   2  484.00   10.34
   0 -10  -2  354.42   13.73
   0  10   3   11.73    7.02
   0 -10  -3   24.37    7.45
   0 -10  -3    6.19    3.55
   0  10   3    0.92    3.15
   0  10   3   22.66    2.65
   0 -10  -3   22.36    2.53
   0 -10  -4  101.30    5.41
   0  10   4  102.05    5.60
   0 -10  -4  178.63   11.87
   0  10   4  113.94    3.62
   0  10   4  160.34   11.55
   0 -10  -4  110.71    3.47
   0 -10  -5    1.22    3.36
   0  10   5    1.66    3.13
   0  10   5    0.56    7.54
   0 -10  -5    1.72    7.91
   0 -10  -5   11.61    4.80
   0  10   5    2.27    5.02
   0 -10  -6 1303.18   12.66
   0  10   6 1266.93   12.56
   0 -10  -6 1381.10   20.62
   0  10   7    4.97    6.79
   0 -10  -7   11.60    5.96
   0 -10  -7    2.21    3.31
   0  10   7    8.24    3.67
   0 -10  -7    7.88    4.10
   0  10   7    1.73    4.24
   0  10   8   52.35    7.69
   0 -10  -8   77.60    8.38
   0  10   8   63.65    4.75
   0 -10  -8   68.19    5.04
   0  10   8   70.02    4.97
   0  10   9    7.85    5.52
   0 -10  -9    7.52    5.73
   0 -10  -9    0.35    2.96
   0  10   9   -0.34    2.85
   0  10   9    6.79    4.22
   0 -10  -9    7.58    5.12
   0  10  10   43.59    6.87
   0 -10 -10   40.40    4.64
   0 -10 -10   35.46    3.19
   0 -10 -11    7.05    5.27
   0  10  11    3.15    5.12
   0 -10 -11    2.26    3.06
   0  10  11   -0.61    3.14
   0 -10 -11    6.36    2.50
   0  10  11    5.98    2.50
   0  10  12    5.62    5.29
   0 -10 -12   16.53    5.43
   0 -10 -12   -1.90    3.69
   0  10  12    7.15    3.83
   0 -10 -12   11.10    2.48
   0  10  12    3.73    2.26
   0 -10 -13    6.61    4.49
   0  10  13    6.30    4.74
   0  10  13    3.88    3.36
   0 -10 -13    0.22    3.29
   0  10  13    3.22    2.32
   0 -10 -13    0.85    2.27
   0  10  14   99.92    5.57
   0 -10 -14  119.59    8.19
   0  10  14   87.84    7.75
   0 -10 -14   99.64    3.92
   0  10  14   86.34    3.82
   0 -10 -15    5.91    4.61
   0  10  15    1.67    4.61
   0 -10 -15    4.43    2.39
   0  10  15    2.49    2.38
   0 -10 -15    0.21    2.77
   0  10  15    0.58    2.82
   0  10  16   21.53    5.27
   0 -10 -16   15.01    4.64
   0  10  16   20.40    2.72
   0 -10 -16   21.07    2.72
   0 -10 -16   13.22    3.06
   0  10  16   18.15    3.01
   0 -10 -17    4.85    4.33
   0  10  17   14.31    5.14
   0 -10 -17    6.09    2.92
   0  10  17    0.63    2.62
   0 -10 -17    2.61    2.34
   0  10  17    0.40    2.30
   0  10  18   18.51    3.33
   0  10  18   16.87    5.47
   0 -10 -18   10.80    5.07
   0  10  19    1.52    2.27
   0 -10 -19    3.70    2.31
   0  10  19    9.00    3.13
   0 -10 -19    2.35    2.55
   0 -10 -19   -4.63    4.25
   0  10  19    7.50    5.34
   0 -10 -20    8.03    2.38
   0  10  20    9.05    2.43
   0 -10 -20    7.12    3.04
   0  10  20    8.98    3.08
   0  10  20   14.30    5.63
   0 -10 -20   11.65    5.24
   0 -11   5   27.84    6.93
   0  11  -5   33.48    7.06
   0  11  -4   -5.84    5.97
   0 -11   4    3.74    6.54
   0 -11   3  400.36   13.20
   0  11  -3  393.23   12.98
   0 -11   2   -9.55    4.93
   0  11  -2  -12.45    4.94
   0  11  -2   12.60   10.44
   0 -11   1    9.23    4.79
   0  11  -1   -0.25    4.39
   0  11  -1    1.24   10.07
   0 -11   1    8.46    9.87
   0  11   0   -0.36    2.61
   0 -11   0    0.92    2.61
   0  11   0   12.07    6.34
   0 -11   0  -17.81    8.46
   0  11   0   -8.51    8.92
   0  11   1    3.30    2.71
   0 -11  -1    1.81    2.64
   0 -11  -1   15.62    5.37
   0  11   1   21.16    4.76
   0 -11  -2    2.97    2.61
   0  11   2   -0.28    2.70
   0  11   2    1.38    3.73
   0 -11  -2    0.40    3.95
   0  11   2   -6.41    7.72
   0 -11  -2    3.44    7.87
   0 -11  -3    2.25    2.27
   0  11   3    0.64    2.33
   0 -11  -3    4.31    3.51
   0  11   3    2.78    3.36
   0  11   3   -5.36    6.74
   0 -11  -3    4.70    7.63
   0  11   4   11.39    2.46
   0 -11  -4    4.59    2.31
   0  11   4    6.89    3.28
   0 -11  -4   12.14    3.53
   0 -11  -4   -4.94    6.90
   0  11   4   12.61    8.25
   0  11   5    7.10    2.62
   0 -11  -5    8.17    2.59
   0 -11  -5    5.40    3.95
   0  11   5    0.61    3.79
   0  11   5   16.38    7.32
   0 -11  -5   12.57    7.43
   0 -11  -6   -3.19    4.06
   0  11   6    0.19    3.67
   0  11   6   -8.91    5.92
   0 -11  -6   -3.99    6.20
   0 -11  -6   -2.91    4.77
   0  11   6   -3.64    4.40
   0 -11  -7    3.85    5.81
   0  11   7    2.41    5.86
   0  11   7    7.76    3.87
   0 -11  -7   16.70    4.75
   0  11   8    8.30    8.17
   0 -11  -8   -0.19    3.26
   0  11   8    0.73    3.21
   0 -11  -8   13.54    4.28
   0  11   8    5.47    4.18
   0  11   9   18.69    7.07
   0 -11  -9   29.07    7.48
   0  11  10    1.86    5.56
   0 -11 -10   12.39    6.24
   0 -11 -10    0.75    3.05
   0  11  10    2.11    3.12
   0  11  10    7.49    4.33
   0 -11 -10   -5.52    5.04
   0  11  11   28.32    6.25
   0 -11 -11   44.10    6.90
   0 -11 -11   17.78    4.05
   0 -11 -11   27.60    3.04
   0  11  11   30.85    3.60
   0 -11 -12    4.59    5.27
   0  11  12    6.91    5.02
   0  11  12    0.60    2.34
   0 -11 -12   -1.45    2.28
   0  11  12    2.66    3.36
   0 -11 -12    3.93    3.16
   0 -11 -13   50.40    5.05
   0 -11 -13   34.27    5.91
   0  11  13   42.32    6.08
   0  11  13   22.22    4.27
   0 -11 -13   44.91    3.10
   0  11  14   -0.65    4.56
   0 -11 -14    2.97    4.44
   0  11  14    2.87    3.22
   0 -11 -14    1.46    3.33
   0  11  14   -0.18    2.34
   0 -11 -14   -1.38    2.32
   0  11  15   82.01    5.60
   0 -11 -15   88.30    5.70
   0  11  15   78.16    7.40
   0 -11 -15   92.31    3.94
   0  11  15  104.79    4.12
   0 -11 -15   61.51    6.35
   0  11  16   -3.58    2.27
   0 -11 -16   -0.20    2.35
   0  11  16    6.80    3.04
   0 -11 -16   10.49    3.30
   0  11  16    1.11    4.50
   0 -11 -16    4.16    4.49
   0  11  17   25.59    3.45
   0 -11 -17   26.34    3.69
   0  11  17   45.52    6.14
   0 -11 -17   42.40    5.70
   0 -11 -18    1.72    2.25
   0  11  18   -0.11    2.24
   0 -11 -18   -1.96    2.35
   0  11  18    1.96    2.28
   0 -11 -18   11.37    4.49
   0  11  18   -0.81    4.00
   0 -11 -19   10.49    2.34
   0  11  19    3.55    2.70
   0 -11 -19    8.36    2.61
   0  11  19    8.49    4.97
   0 -11 -19    1.68    4.02
   0  11  20   -3.59    1.95
   0 -11 -20   -0.12    2.03
   0 -11 -20   -1.20    2.27
   0  11  20    1.51    2.62
   0  11  20    4.98    4.75
   0 -11 -20   -1.42    3.80
   0 -12   5   26.37    7.26
   0  12  -5    6.44    6.58
   0 -12   4    9.47    5.98
   0  12  -4   11.68    6.14
   0  12  -3   -3.36    5.49
   0 -12   3   -6.96    5.35
   0  12  -2   39.31   11.83
   0 -12   2   80.03    7.13
   0  12  -2   79.97    7.12
   0 -12   2   43.69   11.53
   0  12  -1  -13.88    9.90
   0 -12   1   24.86   10.96
   0 -12   1    1.63    4.97
   0  12  -1   -0.28    4.82
   0 -12   0   43.09   10.26
   0  12   0   18.15    9.80
   0 -12   0   23.39    3.04
   0  12   0   39.41    3.35
   0  12   1   19.94   10.03
   0 -12  -1    6.32    9.51
   0  12   1    0.53    4.32
   0 -12  -1    6.97    5.59
   0  12   1    3.74    2.70
   0 -12  -1   -0.71    2.66
   0 -12  -2   25.63    8.81
   0  12   2  -10.77    7.76
   0 -12  -2   10.99    4.24
   0  12   2    8.05    4.20
   0  12   2    0.31    2.70
   0 -12  -2    4.77    2.53
   0 -12  -3  -11.51    7.46
   0  12   3    1.10    8.02
   0  12   3    6.73    3.98
   0 -12  -3   -0.20    3.84
   0  12   3    3.73    2.53
   0 -12  -3    0.70    2.39
   0  12   4   25.19    2.72
   0 -12  -4   29.74    2.70
   0 -12  -4   27.01    3.88
   0  12   4   44.67    8.75
   0  12   5    3.87    2.59
   0 -12  -5    9.17    2.54
   0  12   5   25.94    8.67
   0 -12  -5   19.75    9.60
   0  12   5    5.45    4.02
   0 -12  -5   -0.99    3.67
   0 -12  -6  890.71   20.19
   0  12   6  820.85   15.77
   0  12   7   -0.93    6.75
   0 -12  -7    7.33    6.73
   0 -12  -7   -2.86    4.18
   0  12   7   -1.18    4.46
   0 -12  -7   12.48    5.36
   0  12   7   10.00    5.55
   0  12   8   32.23    6.83
   0 -12  -8   45.84    6.72
   0 -12  -8   36.49    4.62
   0  12   8   43.28    4.74
   0 -12  -8   28.88    4.53
   0  12   8   48.65    4.67
   0  12   9    4.60    4.26
   0 -12  -9   16.17    4.41
   0  12   9   24.00    8.60
   0 -12  -9    9.96    8.17
   0  12   9   -0.61    3.15
   0 -12  -9    1.21    3.21
   0 -12 -10    7.57    6.44
   0  12  10   16.57    6.88
   0  12  11    6.96    5.15
   0 -12 -11   13.91    5.88
   0 -12 -11    2.05    3.06
   0  12  11   -1.47    2.90
   0  12  11    3.09    4.14
   0 -12 -11    8.83    6.93
   0 -12 -12   65.91    7.15
   0 -12 -12   55.29    3.51
   0  12  12   42.65    4.74
   0 -12 -12   47.53    4.96
   0 -12 -13    5.64    2.41
   0  12  13    1.29    2.31
   0 -12 -13    2.05    3.15
   0  12  13   -0.93    3.02
   0  12  13   -3.42    4.57
   0 -12 -13    1.44    4.90
   0 -12 -14   25.41    4.22
   0  12  14   25.69    4.56
   0 -12 -14   31.14    5.66
   0  12  14   18.13    5.29
   0  12  15    3.58    2.41
   0 -12 -15    3.08    2.39
   0  12  15    0.52    3.33
   0 -12 -15    1.09    3.21
   0  12  15    3.50    4.48
   0 -12 -15    7.63    4.68
   0 -12 -16   41.61    3.11
   0  12  16   51.52    3.31
   0  12  16   37.86    4.54
   0 -12 -16   36.87    4.47
   0 -12 -16   27.89    5.22
   0  12  16   51.97    6.23
   0  12  17   -0.53    2.28
   0 -12 -17    3.95    2.34
   0  12  17    0.48    2.65
   0 -12 -17   -1.09    2.86
   0 -12 -17   -2.36    3.84
   0  12  17   -5.66    3.92
   0  12  18    5.46    2.84
   0 -12 -18    8.96    3.04
   0 -12 -18   22.10    4.95
   0  12  18   10.81    4.85
   0 -12 -19    1.61    2.07
   0  12  19   -2.06    1.94
   0  12  19   -2.57    1.90
   0 -12 -19   -2.17    2.22
   0  12  19   -3.36    3.00
   0 -12 -19    9.57    4.36
   0  13  -6   17.17    7.23
   0 -13   5   -2.44    6.29
   0  13  -5   -0.39    6.12
   0  13  -4   -2.49    5.61
   0 -13   4   -0.37    5.97
   0 -13   3    9.03    5.62
   0  13  -3   -5.77    4.83
   0  13  -2   -8.59   10.72
   0  13  -2   -4.53    4.98
   0 -13   2    0.30    4.99
   0  13  -1    4.78   10.88
   0 -13   1   17.28   11.16
   0 -13   1   12.95    5.44
   0  13  -1   10.36    5.25
   0  13   0    4.57    9.84
   0 -13   0   21.05   10.14
   0  13   0   13.49    7.12
   0 -13   0   -0.92    2.79
   0  13   0   -3.97    2.71
   0 -13  -1   -0.45    9.58
   0  13   1   10.35   10.21
   0  13   1    4.85    5.38
   0 -13  -1    2.56    6.24
   0 -13  -1    7.66    2.90
   0  13   1    5.65    2.88
   0  13   2   -9.93    8.41
   0 -13  -2   -0.86    8.86
   0  13   2    7.15    4.41
   0 -13  -2    2.79    2.64
   0  13   2   -2.30    2.85
   0  13   3   51.87    9.40
   0 -13  -3   31.96    8.80
   0 -13  -3   57.84    5.31
   0  13   3   47.41    5.01
   0  13   3   52.19    3.31
   0 -13  -3   39.75    3.11
   0  13   4   -1.16    2.31
   0 -13  -4    6.78    2.37
   0 -13  -4    2.75    3.54
   0  13   4    1.56    3.19
   0  13   4    8.82    7.79
   0 -13  -4    2.94    7.74
   0 -13  -5   14.11    2.48
   0  13   5   15.18    2.65
   0  13   5    4.50    3.55
   0 -13  -5    4.60    3.41
   0  13   5   19.13    9.57
   0 -13  -5   29.41    9.31
   0  13   6    1.54    2.65
   0 -13  -6   11.17    7.76
   0  13   6    0.37    7.10
   0 -13  -6   -3.78    3.62
   0  13   6   -1.22    4.08
   0 -13  -7  161.47   10.29
   0  13   7  136.79    9.72
   0  13   7  139.52    8.21
   0 -13  -7  149.68    8.43
   0  13   7  183.95    5.74
   0 -13  -7  198.14    6.69
   0 -13  -8    5.98    4.29
   0  13   8    0.92    4.30
   0  13   8    4.08    4.43
   0  13   8   -2.86    5.83
   0 -13  -8  -11.88    5.77
   0 -13  -8   12.79    5.64
   0 -13  -9    7.10    4.05
   0  13   9   17.72    4.40
   0 -13  -9   18.50    4.21
   0 -13  -9    8.83    5.80
   0  13   9    9.47    6.55
   0 -13 -10    8.32    4.00
   0  13  10   -0.30    4.04
   0 -13 -10    3.31    7.71
   0  13  10   -3.78    6.12
   0  13  10    1.57    3.16
   0 -13 -10    6.34    3.46
   0  13  11   11.70    6.38
   0 -13 -11   18.98    6.47
   0  13  11   33.82    4.19
   0 -13 -11   27.04    4.08
   0  13  11   36.00    4.67
   0 -13 -11   33.93    4.69
   0  13  12    1.07    4.96
   0  13  12   -1.16    2.80
   0 -13 -12    4.22    3.10
   0 -13 -12    6.19    4.71
   0  13  12   -1.18    3.95
   0  13  13   44.50    6.56
   0 -13 -13   52.44    6.81
   0 -13 -13   43.81    4.89
   0  13  13   47.99    4.86
   0 -13 -13   49.96    3.28
   0  13  14    9.59    4.87
   0 -13 -14    8.56    5.00
   0  13  14   -0.25    2.61
   0 -13 -14    2.47    2.79
   0  13  14   -1.53    2.21
   0 -13 -14   -0.80    2.08
   0  13  15    3.10    4.38
   0 -13 -15   -0.38    4.18
   0  13  15    2.80    3.26
   0 -13 -15   11.02    3.57
   0 -13 -15    1.96    2.16
   0  13  15    6.51    2.33
   0 -13 -16    1.98    4.06
   0  13  16   -6.43    3.14
   0 -13 -16    2.89    3.48
   0  13  16    1.40    3.24
   0 -13 -16    3.74    2.10
   0  13  16    0.64    2.17
   0 -13 -17   14.50    4.64
   0  13  17   13.51    4.51
   0  13  17   12.30    3.31
   0 -13 -17    5.21    3.20
   0 -13 -17   13.24    2.48
   0  13  17   17.78    2.58
   0 -13 -18    1.65    3.99
   0  13  18    3.90    4.46
   0 -13 -18   -0.34    2.01
   0  13  18    1.94    2.23
   0  13  18   -1.92    2.26
   0 -13 -18    0.58    2.81
   0 -14   6    1.31    5.79
   0  14  -6    7.10    6.12
   0  14  -5   -0.41    5.51
   0 -14   5   -6.48    5.86
   0  14  -4    4.94    5.70
   0 -14   4    5.38    5.62
   0 -14   3    7.66    5.42
   0  14  -3    7.14    5.18
   0 -14   2    9.45    5.33
   0  14  -2   15.54    5.36
   0 -14   2   29.62   11.01
   0  14  -2   -1.54   10.82
   0 -14   1    3.76    2.99
   0  14  -1    0.98    4.83
   0 -14   1   10.83    5.29
   0 -14   1   -7.86    9.90
   0  14  -1   11.82   11.15
   0 -14   0    4.34    2.90
   0  14   0    1.36    2.82
   0 -14   0    8.91    6.09
   0  14   0    3.57    7.66
   0  14   0    2.95    9.70
   0 -14   0   -6.90    9.14
   0 -14  -1    3.11    2.85
   0  14   1    5.27    2.80
   0 -14  -1    8.68    6.53
   0  14   1    1.31    4.85
   0 -14  -1   18.50   10.66
   0  14   1    9.97   10.00
   0  14   2   15.24    3.14
   0 -14  -2   10.17    2.85
   0 -14  -2   14.49    4.57
   0  14   2    1.03    4.18
   0 -14  -2   12.86    9.42
   0  14   2    9.09    8.93
   0 -14  -3    5.86    2.65
   0  14   3    0.77    2.54
   0  14   3    6.40    3.91
   0 -14  -3    3.41    3.91
   0 -14  -3   -2.12    7.65
   0  14   3   18.87    8.65
   0  14   4    4.51    2.49
   0 -14  -4    8.46    2.38
   0  14   4    2.87    3.46
   0 -14  -4   -0.48    3.65
   0  14   4   16.22    7.58
   0 -14  -4   22.54    8.30
   0 -14  -5    1.71    2.27
   0  14   5    4.90    2.45
   0  14   5    7.33    8.99
   0 -14  -5   -3.26    7.50
   0 -14  -5    4.59    3.37
   0  14   5    0.86    3.31
   0  14   6   78.00    3.56
   0 -14  -6  140.51   12.31
   0  14   6   87.19    6.28
   0 -14  -6   65.36    5.54
   0  14   6   90.82    9.82
   0 -14  -6   85.30    3.73
   0 -14  -7    3.01    3.31
   0  14   7   -3.41    2.89
   0  14   7    1.13    7.10
   0 -14  -7    6.01    7.95
   0  14   7    1.44    5.13
   0 -14  -7    7.92    4.47
   0  14   8   63.33    5.31
   0 -14  -8   58.55    5.05
   0 -14  -8   71.48    6.91
   0 -14  -8   55.23    7.90
   0  14   8   75.13    8.28
   0  14   8   42.43    6.37
   0  14   9   -6.19    5.49
   0 -14  -9   -0.15    3.94
   0  14   9   -4.76    3.90
   0 -14  -9   -2.07    5.49
   0 -14  -9   -2.10    4.60
   0  14   9   -2.28    3.52
   0  14  10   69.45    9.89
   0 -14 -10   54.49    7.24
   0  14  10  119.19    5.96
   0 -14 -10  104.30    5.73
   0  14  10   55.51    4.89
   0 -14 -10   55.99    5.10
   0  14  11    3.08    4.19
   0 -14 -11    6.60    4.01
   0 -14 -11    0.96    3.06
   0  14  11    5.92    3.31
   0 -14 -11    2.49    6.87
   0  14  11   10.14    6.60
   0  14  12   19.55    3.48
   0 -14 -12   14.91    3.48
   0 -14 -12   29.58    6.93
   0  14  12   41.05    6.95
   0 -14 -13    0.21    4.34
   0  14  13    7.30    3.95
   0  14  13    2.00    2.82
   0 -14 -13    6.70    2.91
   0  14  13   -6.91    3.72
   0 -14 -13    2.44    4.90
   0 -14 -14   12.99    2.55
   0  14  14   11.73    3.11
   0 -14 -14   17.38    3.97
   0  14  14   11.27    3.52
   0 -14 -14   16.02    5.08
   0  14  14   -2.87    4.14
   0  14  15    6.35    2.23
   0 -14 -15    0.21    2.06
   0 -14 -15   -2.19    2.66
   0  14  15    8.88    2.95
   0  14  15    5.61    4.55
   0 -14 -15    2.10    4.37
   0  14  16    6.20    2.30
   0 -14 -16    1.77    2.03
   0  14  16    5.85    3.32
   0 -14 -16    3.60    3.00
   0  14  16    3.69    4.53
   0 -14 -16   -2.04    3.84
   0  14  17    0.34    2.07
   0 -14 -17    0.11    1.99
   0 -14 -17    8.36    3.43
   0  14  17    2.42    3.13
   0 -14 -17    4.28    4.41
   0  14  17   -2.45    3.77
   0  15  -7    4.25    5.69
   0  15  -6   -2.81    5.36
   0 -15   6   -8.59    5.14
   0  15  -5    2.53    5.19
   0 -15   5    3.07    5.75
   0 -15   4    1.63    5.48
   0  15  -4    6.62    5.31
   0 -15   3   -3.30    4.60
   0  15  -3    2.16    4.71
   0  15  -3   20.09   11.75
   0  15  -2   -6.54    4.13
   0 -15   2   -3.83    4.85
   0 -15   2    5.46   10.14
   0  15  -2   17.68   10.83
   0 -15   1   14.31    3.16
   0  15  -1   24.09    5.63
   0 -15   1    1.68   10.26
   0  15  -1    9.26   10.32
   0  15   0    1.37    2.82
   0 -15   0   -2.52    2.66
   0 -15   0    6.36    6.21
   0  15   0    8.61    7.74
   0 -15   0    6.33    9.83
   0  15   0  -16.35    8.73
   0 -15  -1   -2.15    2.57
   0  15   1    1.94    2.73
   0  15   1   -0.35    4.62
   0 -15  -1    8.86    7.13
   0 -15  -1  -16.19    8.37
   0  15   1   10.69    9.39
   0 -15  -2    0.30    2.70
   0  15   2    2.81    2.84
   0  15   2   -6.46    3.51
   0 -15  -2   -0.91    3.94
   0  15   2   20.00    8.72
   0 -15  -2  -13.15    8.63
   0 -15  -3   11.28    2.68
   0  15   3   13.56    2.75
   0 -15  -3   10.06    4.19
   0  15   3   16.68    4.36
   0 -15  -3   28.23    8.46
   0  15   4    2.45    2.41
   0 -15  -4    4.85    2.36
   0  15   4    2.02    3.40
   0 -15  -4   -0.25    3.68
   0 -15  -4    3.17    8.19
   0  15   4    4.38    7.04
   0 -15  -5    5.93    2.32
   0  15   5    2.48    2.33
   0  15   5   12.05    3.44
   0 -15  -5   -2.08    3.13
   0  15   5    7.85    7.69
   0 -15  -6    1.33    2.26
   0  15   6    4.78    2.38
   0 -15  -6    2.12    3.08
   0  15   6   -5.11    3.09
   0 -15  -6   -5.29    8.37
   0  15   6   14.97    8.45
   0 -15  -7   13.06    2.69
   0  15   7   13.37    2.75
   0 -15  -7    8.47    3.86
   0  15   7   14.92    4.03
   0  15   7   12.80    6.83
   0 -15  -7    9.89    7.04
   0 -15  -8   -0.14    3.94
   0  15   8    3.47    3.08
   0 -15  -8   12.19    7.07
   0  15   8    0.77    6.17
   0  15   8    0.33    4.50
   0 -15  -8   10.90    4.77
   0  15   9  101.04    8.77
   0 -15  -9  144.20   10.04
   0  15   9   95.42    7.61
   0 -15  -9   90.11    7.81
   0 -15  -9  130.73    6.16
   0  15   9  177.53    6.77
   0  15  10   -4.18    4.82
   0 -15 -10    1.10    5.09
   0 -15 -10    0.64    3.89
   0  15  10   -0.47    3.94
   0  15  10   -2.27    3.33
   0 -15 -10   -1.13    3.50
   0 -15 -11    9.14    4.00
   0  15  11    9.64    3.97
   0 -15 -11   10.96    3.60
   0  15  11    2.50    3.08
   0 -15 -11   27.44    6.55
   0  15  11   17.14    7.90
   0  15  12    7.38    3.93
   0 -15 -12    1.43    3.77
   0 -15 -12    1.30    3.26
   0  15  12    7.95    3.22
   0  15  12    8.90    6.13
   0 -15 -12    1.53    6.32
   0 -15 -13    9.28    3.73
   0  15  13   23.43    4.25
   0 -15 -13   13.89    3.45
   0  15  13    4.54    3.11
   0 -15 -13    8.77    5.81
   0  15  13   19.62    5.78
   0  15  14   -6.08    3.29
   0 -15 -14    0.22    4.03
   0 -15 -14    1.54    2.47
   0  15  14   -0.83    2.65
   0 -15 -14   -7.00    4.24
   0  15  14   -1.65    4.05
   0  15  15   16.49    3.81
   0 -15 -15   12.28    2.47
   0 -15 -15    6.80    3.25
   0  15  15   11.78    3.52
   0 -15 -15   12.87    5.34
   0  15  15    7.46    4.65
   0 -15 -16    2.87    2.13
   0  15  16    4.69    2.20
   0 -15 -16   -0.88    2.55
   0  15  16    3.17    2.76
   0  15  16   -0.43    4.17
   0 -15 -16   -1.34    4.32
   0  16  -7    6.19    5.97
   0 -16   7   11.34    5.58
   0 -16   6    1.98    5.31
   0  16  -6    7.10    4.99
   0  16  -5    3.10    4.99
   0 -16   5   13.75    6.06
   0  16  -4    5.70    4.88
   0 -16   4   -0.43    5.32
   0 -16   3   -5.02    4.20
   0  16  -3    3.02    4.74
   0  16  -3   13.63   10.70
   0 -16   2   -2.95    4.29
   0  16  -2   -1.10    4.28
   0  16  -2   -5.93    9.42
   0 -16   2    5.82    9.09
   0 -16   1   -0.75    2.71
   0  16  -1    0.38    4.50
   0 -16   1    1.82    4.45
   0 -16   1   13.14    9.61
   0  16  -1   10.45    9.95
   0  16   0   17.01    3.04
   0 -16   0   12.08    2.88
   0 -16   0   18.24    6.29
   0 -16   0   24.21   10.16
   0  16   0    2.25    8.97
   0 -16  -1    2.40    2.73
   0  16   1    1.45    2.66
   0 -16  -1   -3.15    6.30
   0 -16  -1    3.89    8.53
   0  16   1  -11.28    8.44
   0  16   2    9.76    4.07
   0 -16  -2    4.67    4.10
   0  16   2   -0.53    8.14
   0 -16  -2   -5.81    7.88
   0 -16  -3    1.84    2.34
   0  16   3    1.52    2.56
   0  16   3    4.73    3.61
   0 -16  -3   -8.80    3.37
   0  16   3   -3.40    7.01
   0 -16  -3    0.50    7.98
   0 -16  -4   21.43    2.72
   0  16   4   21.65    2.79
   0  16   4   19.74    4.26
   0 -16  -4   29.90    4.43
   0  16   4   46.34    8.61
   0 -16  -4   30.20    8.50
   0  16   5    5.26    2.32
   0 -16  -5   -4.10    1.93
   0 -16  -5    3.65    3.51
   0  16   5   11.51    3.47
   0  16   5   20.36    7.56
   0 -16  -5    0.90    6.87
   0 -16  -6    4.35    2.19
   0  16   6    2.78    2.30
   0  16   6    2.05    2.97
   0 -16  -6    8.47    3.17
   0 -16  -6    0.50    7.29
   0  16   6   12.15    8.52
   0 -16  -7    5.17    2.51
   0  16   7    8.37    2.54
   0  16   7    4.57    6.67
   0 -16  -7   -7.21    6.49
   0  16   7    0.58    3.41
   0 -16  -7    2.28    3.72
   0 -16  -8  144.97   11.20
   0  16   8  110.25    7.95
   0  16   9   -0.81    5.65
   0 -16  -9   -8.21    5.13
   0  16   9    2.79    3.92
   0 -16  -9   -1.76    4.45
   0  16   9    5.17    4.50
   0 -16 -10   11.38    3.89
   0  16  10   15.18    4.15
   0  16  10   12.80    5.46
   0 -16 -10   13.51    5.75
   0 -16 -10   14.17    5.15
   0 -16 -11   -0.17    3.59
   0  16  11    2.56    3.79
   0  16  11    9.44    3.37
   0 -16 -11    4.25    3.15
   0 -16 -11   14.48    5.40
   0  16  11    1.40    5.91
   0 -16 -12    8.59    3.87
   0  16  12    3.59    3.59
   0  16  12   21.34    7.06
   0 -16 -12   23.10    6.87
   0  16  12    4.33    2.88
   0 -16 -12    6.19    2.97
   0  16  13   -0.95    3.55
   0 -16 -13   -5.76    4.89
   0  16  13    0.51    5.54
   0 -16 -13    6.14    3.25
   0  16  13    0.56    2.84
   0 -16 -13    2.51    3.53
   0 -16 -14    4.69    5.06
   0  16  14    4.21    4.87
   0 -16 -14    3.14    2.96
   0  16  14   -2.42    2.03
   0  16  14    2.19    3.60
   0 -16 -14    9.59    3.79
   0 -16 -15    0.47    4.38
   0  16  15    1.32    4.25
   0 -16 -15   -1.62    2.94
   0  16  15    3.14    3.71
   0  16  15   -2.37    2.53
   0 -16 -15    0.55    2.46
   0  17  -8    0.54    5.12
   0  17  -7   -1.07    5.19
   0 -17   7   13.86    5.93
   0  17  -6   -0.99    5.03
   0 -17   6    2.09    5.57
   0 -17   5    6.63    5.18
   0  17  -5   12.02    5.61
   0  17  -4    3.78    4.65
   0 -17   4    4.91    5.29
   0  17  -3    6.38    4.27
   0  17  -3   -8.78    8.92
   0  17  -2   -0.78    4.25
   0 -17   2   -2.74    4.18
   0 -17   2    6.17    9.03
   0 -17   1    1.94    2.74
   0  17  -1    1.26    4.74
   0 -17   1    7.81    4.65
   0 -17   1    4.41    8.16
   0  17  -1   15.90    9.46
   0  17   0   -4.21    2.46
   0 -17   0    1.65    2.55
   0  17   0   22.76    7.49
   0 -17   0   12.62    5.52
   0  17   0    2.99    8.89
   0 -17   0   13.16    8.83
   0  17   1    5.50    2.71
   0 -17  -1    3.87    2.56
   0 -17  -1   12.38    6.80
   0  17   1   20.67    5.73
   0 -17  -1   15.94    8.80
   0  17   1   -4.20    8.18
   0 -17  -2    2.18    2.63
   0  17   2    0.56    2.64
   0 -17  -2   -1.11    4.33
   0  17   2    3.89    3.93
   0 -17  -2    1.23    8.42
   0  17   2   -0.58    8.07
   0  17   3   -1.20    2.45
   0 -17  -3    7.41    2.41
   0  17   3   -1.52    3.22
   0 -17  -3    0.63    3.56
   0  17   3   10.96    7.58
   0 -17  -3    2.70    7.30
   0  17   4   -4.57    2.15
   0 -17  -4   -3.75    2.02
   0  17   4   -2.58    2.94
   0 -17  -4   -5.24    2.94
   0 -17  -4   -6.11    6.76
   0  17   4    5.14    6.84
   0 -17  -5   13.13    2.28
   0  17   5    8.72    2.44
   0  17   5    9.13    3.20
   0 -17  -5   12.64    3.73
   0 -17  -5   22.33    7.58
   0  17   5    3.77    6.39
   0  17   6    1.70    2.26
   0 -17  -6    3.30    2.13
   0  17   6    5.48    3.02
   0 -17  -6    0.75    2.69
   0 -17  -6   10.69    7.01
   0  17   6   11.69    7.87
   0  17   7    4.28    2.32
   0 -17  -7    2.79    2.14
   0  17   7    4.63    3.45
   0 -17  -7    8.76    3.31
   0  17   7    9.32    7.13
   0 -17  -7  -15.88    6.93
   0  17   8   -1.84    2.35
   0 -17  -8   -2.59    2.42
   0 -17  -8    4.66    3.48
   0  17   8    6.22    3.86
   0  17   8    8.24    6.70
   0 -17  -8    1.95    5.97
   0  17   9   33.39    5.56
   0 -17  -9   35.97    5.71
   0 -17  -9   39.42    7.55
   0  17   9   35.13    6.88
   0 -17  -9   46.24    4.48
   0  17   9   42.76    3.72
   0  17  10   -3.45    5.09
   0 -17 -10   -9.10    4.86
   0  17  10   10.72    4.06
   0 -17 -10   -2.72    3.60
   0 -17 -10    3.85    4.70
   0  17  10    8.07    4.75
   0 -17 -11    6.25    3.63
   0  17  11    8.88    5.11
   0 -17 -11   -2.10    4.65
   0  17  11    0.89    3.08
   0 -17 -11    9.84    4.01
   0 -17 -12    0.56    3.29
   0  17  12   -3.13    3.41
   0  17  12   -1.08    6.14
   0 -17 -12   13.50    5.15
   0  17  12    1.70    2.73
   0 -17 -12    3.47    3.00
   0  17  13    8.10    3.85
   0 -17 -13    8.30    3.71
   0 -17 -13    3.14    2.95
   0  17  13    6.14    3.28
   0 -17 -13    8.66    7.16
   0  17  13    9.86    5.93
   0 -18   8    9.42    5.17
   0  18  -8    3.49    5.23
   0  18  -7    3.82    5.48
   0 -18   7   -0.57    5.71
   0  18  -6    0.51    5.04
   0 -18   6    3.68    4.85
   0  18  -5   -3.83    4.51
   0 -18   5   12.33    5.84
   0  18  -4    5.70    4.49
   0 -18   4    4.62    4.94
   0  18  -3   -8.62    8.77
   0 -18   3    3.31    8.61
   0 -18   3   11.15    4.66
   0  18  -3    9.68    4.44
   0 -18   2   11.11    8.72
   0  18  -2   -6.72    8.63
   0 -18   2    2.07    4.01
   0  18  -2   -6.15    3.43
   0  18  -1   -0.65    8.31
   0 -18   1    6.66    8.74
   0 -18   1    0.72    2.48
   0 -18   1   -1.65    3.53
   0  18  -1   -1.78    3.85
   0 -18   0   10.13    8.66
   0  18   0    1.26    7.37
   0 -18   0   -1.28    2.32
   0  18   0   -1.88    2.32
   0  18   0    6.89    6.67
   0 -18   0    2.39    5.14
   0 -18  -1    5.62    8.04
   0  18   1  -10.17    7.86
   0  18   1    2.91    2.56
   0 -18  -1    5.97    2.60
   0  18   1    6.84    5.04
   0 -18  -1    2.38    6.31
   0 -18  -2    2.59    8.44
   0  18   2   20.92    8.70
   0 -18  -2    1.95    2.58
   0  18   2    0.12    2.51
   0 -18  -2    9.84    4.42
   0  18   2    4.93    3.62
   0  18   3   -4.46    6.62
   0 -18  -3    1.75    7.14
   0 -18  -3    1.01    2.31
   0  18   3    3.33    2.70
   0  18   3   -1.63    3.22
   0 -18  -3    2.69    3.33
   0 -18  -4    2.18    7.13
   0  18   4   12.43    7.13
   0 -18  -4   11.88    2.45
   0  18   4   12.04    2.56
   0 -18  -4   18.14    4.23
   0  18   4   16.05    3.75
   0  18   5   -9.67    5.76
   0 -18  -5    8.80    7.32
   0  18   5    2.83    2.31
   0 -18  -5    3.94    2.00
   0 -18  -5   -5.21    2.53
   0  18   5    4.69    3.38
   0  18   6    7.00    6.88
   0 -18  -6    8.48    6.84
   0  18   6    3.17    2.15
   0 -18  -6    2.20    2.02
   0 -18  -6    3.60    3.08
   0  18   6    2.98    2.88
   0 -18  -7   -1.18    6.78
   0  18   7   -6.19    7.08
   0 -18  -7    2.39    2.08
   0  18   7   -0.60    2.09
   0 -18  -7    2.77    2.84
   0  18   7    5.51    2.91
   0  18   8   -3.55    5.27
   0 -18  -8    0.55    6.41
   0  18   8    4.20    2.30
   0 -18  -8    4.21    2.29
   0  18   8    1.32    3.51
   0 -18  -8    3.52    3.52
   0  18   9   10.18    6.58
   0 -18  -9   -4.12    5.80
   0  18   9   -0.45    2.50
   0 -18  -9   -4.91    2.89
   0 -18  -9    3.40    3.67
   0  18   9   -5.43    4.14
   0  18  10   13.61    5.84
   0 -18 -10   15.89    5.91
   0 -18 -10   23.84    4.11
   0  18  10   19.90    3.73
   0 -18 -10   18.29    5.04
   0  18  10   24.68    5.13
   0  18  11   -3.79    3.37
   0 -18 -11    0.18    3.67
   0  18  11    2.82    3.88
   0  18  11   -0.44    5.02
   0 -18 -11   -0.92    5.29
   0 -18 -11    8.83    4.92
   0 -18 -12    2.31    3.43
   0  18  12    7.53    3.65
   0 -18 -12   -4.41    4.09
   0 -18 -12   -0.34    2.93
   0  18  12   -0.30    2.60
   0  18  12    0.47    4.77
   0  19  -5    0.49    4.60
   0 -19   5   -7.20    4.21
   0 -19   4   -0.48    4.12
   0  19  -4   11.44    4.53
   0  19  -4   22.00   12.39
   0 -19   3    0.70    7.79
   0  19  -3    0.88    3.80
   0 -19   3   -1.35    3.86
   0  19  -3    2.80    8.84
   0  19  -2   -6.09    3.61
   0 -19   2    6.54    4.30
   0  19  -2  -12.93    7.63
   0 -19   2    5.51    7.91
   0 -19   1    0.25    2.47
   0  19  -1    0.47    4.27
   0 -19   1   -0.87    3.87
   0 -19   1    7.73    8.92
   0  19  -1   -2.72    7.78
   0 -19   0    1.35    2.39
   0  19   0    6.32    2.56
   0 -19   0   -1.01    5.16
   0  19   0   15.75    6.96
   0  19   0   -1.33    7.60
   0 -19   0   -6.02    7.77
   0 -19  -1    5.56    2.62
   0  19   1    4.65    2.50
   0  19   1   13.00    5.38
   0 -19  -1   -5.12    6.00
   0  19   1   12.08    8.60
   0 -19  -1    1.32    7.66
   0  19   2   -1.37    2.39
   0 -19  -2   -1.78    2.48
   0  19   2    4.83    3.75
   0 -19  -2   -2.21    4.35
   0 -19  -2   16.13    8.74
   0  19   2   14.73    8.49
   0  19   3   -0.91    2.68
   0 -19  -3    5.03    2.48
   0  19   3    4.18    3.62
   0 -19  -3    3.98    3.95
   0 -19  -3   13.84    7.98
   0  19   3   12.51    8.17
   0 -19  -4   -1.68    2.16
   0  19   4   -0.35    2.26
   0  19   4    1.29    2.86
   0 -19  -4    8.49    3.54
   0 -19  -4   -4.65    6.52
   0  19   4    1.14    6.79
   0  19   5    4.32    2.24
   0 -19  -5    3.67    2.11
   0 -19  -5    1.93    3.38
   0  19   5    3.85    3.01
   0 -19  -5   12.05    6.93
   0  19   5   -7.77    6.36
   0  19   6    1.48    2.11
   0 -19  -6   -2.18    1.72
   0 -19  -6    0.31    3.00
   0  19   6    4.18    2.80
   0 -19  -6   13.42    7.26
   0  19   6    1.09    6.49
   0  19   7   -1.06    2.00
   0 -19  -7    1.90    1.98
   0 -19  -7   -0.28    2.57
   0  19   7    8.22    3.38
   0  19   7   -0.66    7.21
   0 -19  -7    2.28    6.00
   0  19   8   -1.06    2.04
   0 -19  -8    4.66    2.16
   0 -19  -8    0.63    2.88
   0  19   8    3.09    3.44
   0 -19  -8    3.91    7.82
   0  19   8   -9.99    5.49
   0 -19  -9   -1.45    2.29
   0  19   9   -0.34    2.27
   0 -19  -9    5.22    3.63
   0  19   9    4.76    3.80
   0  19   9    6.10    6.58
   0 -19  -9    7.09    6.56
   0 -20   0   -1.59    4.65
   0  20   0    5.10    6.34
   0  20   0   -1.30    2.39
   0 -20   0   -1.16    2.28
   0 -20  -1    1.30    2.36
   0  20   1    0.64    2.43
   0 -20  -1    6.73    6.87
   0  20   1    1.01    4.42
   0  20   1   -0.71    7.97
   0 -20  -1   -2.08    7.76
   0  20   2    3.78    2.61
   0 -20  -2    5.74    2.53
   0  20   2    0.40    3.66
   0 -20  -2    5.12    4.63
   0  20   2   14.11    8.61
   0 -20  -2   -0.71    7.85
   0 -20  -3    7.06    2.47
   0  20   3    1.62    2.67
   0  20   3   -1.83    3.11
   0 -20  -3    0.78    3.51
   0 -20  -3   10.20    7.96
   0  20   3    5.02    7.16
   0  20   4    5.82    3.27
   0 -20  -4    5.44    3.44
   0  20   4    2.24    2.27
   0 -20  -4    0.83    2.18
   1 -19  -8    3.13    2.20
  -1  19   8    1.57    2.16
   1 -19  -8    3.96    3.02
  -1  19   8    1.23    2.74
  -1  19   8    5.33    6.62
   1 -19  -8    4.02    6.67
   1 -19  -7    3.79    2.02
  -1  19   7    4.90    2.18
  -1  19   7    1.39    2.62
   1 -19  -7    5.90    3.26
  -1  19   7   -9.85    6.35
   1 -19  -7    4.20    8.11
  -1  19   6    1.67    2.13
   1 -19  -6    0.53    1.99
   1 -19  -6    0.32    3.11
  -1  19   6   -0.91    2.70
   1 -19  -6    4.43    6.76
  -1  19   6   -1.39    7.54
   1 -19  -5    6.52    2.07
  -1  19   5   11.73    2.42
   1 -19  -5    6.01    3.55
  -1  19   5    6.61    3.25
  -1  19   5    7.90    7.31
   1 -19  -5   11.81    6.80
  -1  19   4    8.88    2.51
   1 -19  -4   -0.99    2.05
   1 -19  -4   -2.14    3.42
  -1  19   4    1.02    3.07
  -1  19   4   18.94    6.98
   1 -19  -4    0.61    6.05
  -1  19   3    5.30    2.57
   1 -19  -3   -3.06    7.00
  -1  19   3    1.84    7.00
  -1  19   2    5.35    2.72
   1 -19  -2    7.42    2.73
  -1  19   2    0.95    4.67
   1 -19  -2    7.55    6.54
   1 -19  -2   16.10    8.27
  -1  19   2   10.49    7.63
   1 -19  -1   -1.76    2.40
  -1  19   1    1.98    2.55
   1 -19  -1    6.44    4.88
  -1  19   1    3.58    5.96
   1 -19  -1    8.09    8.26
  -1  19   1   -2.64    7.50
   1 -19   0    2.35    2.55
  -1  19   0    1.96    2.50
  -1  19   0    6.93    4.45
   1 -19   0   12.44    4.50
   1 -19   0    1.41    8.03
  -1  19   0    8.83    9.34
   1 -19   1    0.12    2.32
  -1  19  -1    4.17    2.64
  -1  19  -1    0.43    3.71
   1 -19   1   -4.72    4.05
  -1  19  -1   -5.69    7.56
   1 -19   1   -1.42    7.98
   1 -19   2   -0.13    2.47
  -1  19  -2   -1.30    3.81
   1 -19   2   -2.21    3.95
  -1  19  -2   -7.92    7.52
   1 -19   2    2.87    7.87
   1 -19   3    1.88    4.57
  -1  19  -3    3.60    4.37
   1 -19   3   11.37    9.85
  -1  19  -3   22.67    9.13
   1 -19   4    0.51    4.91
  -1  19  -4    5.83    4.78
  -1  19  -4   -8.33    8.50
   1 -19   4   -1.47    7.96
   1 -18 -11   -6.62    3.77
  -1  18  11   14.32    4.57
   1 -18 -11   13.82    3.61
  -1  18  11   -1.67    3.37
  -1  18  10    1.78    3.61
   1 -18 -10    5.06    3.51
   1 -18 -10    4.45    5.64
  -1  18  10    4.24    5.29
   1 -18  -9    0.17    3.33
  -1  18   9    9.67    2.96
   1 -18  -9   -3.88    2.68
  -1  18   9    0.33    3.02
  -1  18   9   -1.95    5.57
   1 -18  -9   12.02    6.16
   1 -18  -8    2.30    2.30
  -1  18   8    6.76    2.39
   1 -18  -8    3.06    2.85
  -1  18   8    2.41    3.01
  -1  18   8   24.44    6.96
  -1  18   7   11.27    2.43
   1 -18  -7    7.39    2.52
   1 -18  -7    5.05    3.06
  -1  18   7    3.47    2.74
  -1  18   7   -1.63    5.69
   1 -18  -7   26.54    8.15
  -1  18   6    0.61    2.05
   1 -18  -6   -0.40    1.92
   1 -18  -6    0.30    3.35
  -1  18   6    2.79    2.96
   1 -18  -6    1.36    7.76
  -1  18   6   -3.10    7.19
   1 -18  -5    0.10    1.93
  -1  18   5   -1.12    2.03
  -1  18   5   -0.90    2.76
   1 -18  -5    0.62    3.33
   1 -18  -5    5.51    6.71
  -1  18   5   -4.81    7.16
   1 -18  -4    7.04    2.30
  -1  18   4    4.45    2.36
  -1  18   4    7.91    3.45
   1 -18  -4    2.98    3.53
  -1  18   4   22.99    7.09
   1 -18  -4   -1.13    6.40
  -1  18   3    5.29    2.53
   1 -18  -3    4.94    2.37
  -1  18   3   12.46    4.02
   1 -18  -3   12.00    4.85
   1 -18  -3   15.58    7.67
  -1  18   3    1.77    7.33
   1 -18  -2   -0.23    2.38
  -1  18   2    4.76    2.75
   1 -18  -2   15.82    6.71
  -1  18   2   -0.45    4.42
  -1  18   2   12.83    7.67
   1 -18  -2   18.68    8.31
   1 -18  -1   -1.55    2.49
  -1  18   1    5.99    2.69
   1 -18  -1    4.22    5.12
  -1  18   1   15.23    6.58
   1 -18  -1  -10.14    7.22
  -1  18   1    5.54    7.69
  -1  18   0    1.51    2.55
   1 -18   0   -2.11    2.45
   1 -18   0    8.93    4.67
  -1  18   0   -0.44    4.39
  -1  18   0    9.09    9.32
   1 -18   0    6.77    8.24
   1 -18   1    0.82    2.48
  -1  18  -1    0.24    2.45
   1 -18   1    0.41    4.58
  -1  18  -1    0.81    3.72
   1 -18   1   -1.34    8.03
  -1  18  -1  -17.57    7.18
   1 -18   2    3.16    2.60
  -1  18  -2   -0.83    4.22
   1 -18   2    4.22    4.46
   1 -18   2   10.93    8.64
  -1  18  -2   11.64    8.60
   1 -18   3    2.27    4.50
  -1  18  -3    1.29    4.20
   1 -18   3   -5.05    8.92
  -1  18  -3    2.10    9.19
  -1  18  -4   12.71    5.45
   1 -18   4   12.62    5.49
   1 -18   4   18.92    8.92
  -1  18  -4    3.57    9.05
   1 -18   5    6.39    8.67
  -1  18  -5   -6.40    8.42
   1 -18   5    5.81    5.66
  -1  18  -5   -4.49    4.11
  -1  18  -6   -3.86    5.35
   1 -18   6   11.25    6.19
  -1  18  -7    1.12    5.36
   1 -18   7   -9.28    4.53
  -1  17  13   10.18    3.73
  -1  17  13   26.34    6.80
   1 -17 -13    1.87    5.93
   1 -17 -13   10.97    3.79
  -1  17  13    3.87    2.72
   1 -17 -13    4.78    2.93
   1 -17 -12   -0.78    3.22
  -1  17  12    1.33    3.53
   1 -17 -12    2.93    5.57
  -1  17  12  -10.28    6.06
  -1  17  12    4.49    2.92
  -1  17  11   20.84    4.07
   1 -17 -11   13.83    3.81
   1 -17 -11    2.30    4.88
  -1  17  11   -3.20    5.12
  -1  17  11   18.06    4.54
   1 -17 -11   17.06    4.75
  -1  17  10   10.33    5.18
   1 -17 -10   21.43    4.24
   1 -17 -10   20.48    4.47
  -1  17  10    7.37    4.15
   1 -17 -10   13.73    5.66
  -1  17   9   12.04    3.95
   1 -17  -9   20.46    4.11
  -1  17   9    0.34    3.60
   1 -17  -9    8.57    3.92
   1 -17  -9   25.63    6.77
  -1  17   9    8.35    5.74
  -1  17   8   11.81    2.75
   1 -17  -8    7.59    3.25
   1 -17  -8   14.65    3.57
   1 -17  -8    4.95    6.15
  -1  17   8   18.68    6.59
   1 -17  -7    3.01    2.33
  -1  17   7    2.62    2.19
  -1  17   7    2.61    2.95
   1 -17  -7    1.25    2.85
  -1  17   7   17.08    7.14
   1 -17  -7    5.17    6.58
  -1  17   6    5.15    2.21
   1 -17  -6   11.57    3.84
  -1  17   6    6.00    3.12
  -1  17   6    3.74    6.97
   1 -17  -6   -1.88    8.16
  -1  17   5    1.32    2.24
  -1  17   5    1.70    3.25
   1 -17  -5    0.57    3.25
   1 -17  -5   -6.58    6.48
  -1  17   5   -3.87    7.84
   1 -17  -4    4.31    2.23
  -1  17   4    3.98    2.42
   1 -17  -4    1.23    3.40
  -1  17   4    6.57    3.51
  -1  17   4   -7.76    5.76
   1 -17  -4   14.48    7.31
   1 -17  -3   11.16    2.41
   1 -17  -3   -0.70    3.86
  -1  17   3    1.91    3.30
  -1  17   3   -1.07    7.49
   1 -17  -3   11.51    6.98
   1 -17  -2    2.58    2.43
  -1  17   2    5.47    2.81
   1 -17  -2   11.06    6.25
  -1  17   2   -6.34    4.01
  -1  17   2    4.95    8.02
   1 -17  -2   15.68    7.45
   1 -17  -1    1.24    2.50
  -1  17   1    3.45    2.58
  -1  17   1   -2.13    6.02
   1 -17  -1   -5.60    7.62
  -1  17   1   16.90    8.53
   1 -17   0    2.10    2.53
  -1  17   0    6.48    2.74
   1 -17   0    3.83    4.32
  -1  17   0    9.08    4.72
   1 -17   0   -8.34    8.11
  -1  17   0   12.02    9.03
   1 -17   1   -0.11    2.57
  -1  17  -1    0.90    2.60
   1 -17   1    5.09    8.02
  -1  17  -1   -8.97    8.40
   1 -17   1    3.46    4.45
  -1  17  -1   -1.91    4.09
   1 -17   2   11.66    8.74
  -1  17  -2   16.88    9.02
   1 -17   2    6.84    4.66
  -1  17  -2    5.90    4.35
   1 -17   3    2.74    9.36
  -1  17  -3   27.27   10.04
  -1  17  -3    4.59    4.91
   1 -17   3    8.34    4.91
   1 -17   4   -8.65    8.18
  -1  17  -4   -6.10    8.60
   1 -17   4   -4.73    5.05
  -1  17  -4    2.73    4.90
  -1  17  -5   -2.70    9.02
  -1  17  -5    8.73    5.24
   1 -17   5    3.09    5.89
  -1  17  -6   -1.05    4.80
   1 -17   6   -1.55    5.50
  -1  17  -7   -5.73    5.37
  -1  16  14   -0.48    4.39
   1 -16 -14   13.06    5.60
   1 -16 -14    8.08    3.01
  -1  16  14    9.82    3.17
   1 -16 -14   19.63    6.75
  -1  16  14    5.13    3.69
   1 -16 -13    3.85    5.22
  -1  16  13    2.61    5.57
   1 -16 -13   -0.40    3.59
  -1  16  13    7.22    3.87
  -1  16  13   -1.09    2.40
   1 -16 -13    1.58    2.74
   1 -16 -12   13.05    4.00
  -1  16  12   20.26    4.19
   1 -16 -12    5.54    7.18
  -1  16  12   21.51    6.63
   1 -16 -12   16.53    3.64
  -1  16  12    8.34    3.15
  -1  16  11   14.45    4.01
   1 -16 -11   15.07    4.11
   1 -16 -11   16.34    6.48
  -1  16  11   17.86    8.09
   1 -16 -11    6.05    3.86
  -1  16  11   14.21    3.72
   1 -16 -10   10.05    3.84
  -1  16  10    4.69    3.82
   1 -16 -10    1.71    5.28
  -1  16  10    1.81    5.79
   1 -16 -10   10.72    4.74
  -1  16  10    9.33    4.82
  -1  16   9   16.75    6.20
   1 -16  -9   11.76    6.22
   1 -16  -9   15.22    4.24
  -1  16   9   27.09    5.00
   1 -16  -9    5.68    3.92
  -1  16   9   14.68    4.15
  -1  16   8    9.16    6.17
   1 -16  -8   21.31    6.37
  -1  16   8    0.86    3.37
   1 -16  -8   -5.87    3.10
   1 -16  -8    7.43    3.81
  -1  16   8    5.70    2.99
   1 -16  -7   32.62    4.20
  -1  16   7   16.18    2.79
   1 -16  -7   19.39    2.86
  -1  16   7   21.73    3.73
  -1  16   7   25.64    7.79
   1 -16  -7   31.70    8.38
  -1  16   6    8.90    2.32
   1 -16  -6    1.00    2.16
   1 -16  -6    9.17    3.42
  -1  16   6    8.52    3.16
  -1  16   6   -2.92    5.97
   1 -16  -6    6.87    7.26
  -1  16   5   14.53    2.47
   1 -16  -5   11.39    2.41
  -1  16   5   12.38    3.76
   1 -16  -5    3.70    3.30
  -1  16   5   24.27    9.34
   1 -16  -5    2.84    8.10
  -1  16   4   24.29    2.72
   1 -16  -4   11.58    2.36
  -1  16   4   12.55    3.82
   1 -16  -4   33.09    4.88
   1 -16  -4   29.23    8.12
  -1  16   4   27.67    8.02
  -1  16   3    2.81    2.45
   1 -16  -3    2.25    2.29
   1 -16  -3   -4.58    3.82
  -1  16   3   -3.82    3.18
  -1  16   3   -4.47    6.79
   1 -16  -3    0.53    7.15
   1 -16  -2    2.20    2.42
  -1  16   2    8.80    2.87
   1 -16  -2    6.70    6.79
  -1  16   2   -1.10    4.22
   1 -16  -2    7.86    7.93
  -1  16   2   -2.07    7.89
   1 -16  -1    6.92    2.74
  -1  16   1    9.11    2.80
   1 -16  -1    1.66    5.11
  -1  16   1   29.52    7.59
   1 -16  -1   20.62    9.00
  -1  16   1   13.56    8.35
  -1  16   0    2.48    2.69
   1 -16   0    7.08    2.69
   1 -16   0    8.56    4.81
  -1  16   0   -0.38    4.34
   1 -16   0    7.96    9.57
  -1  16  -1    7.66    2.89
   1 -16   1    1.67    2.62
   1 -16   1   12.68    4.89
  -1  16  -1    0.36    4.24
   1 -16   1   22.24    9.43
  -1  16  -1    7.87    9.18
  -1  16  -2   10.08    4.79
   1 -16   2    4.60    5.05
   1 -16   2   12.86    9.23
  -1  16  -2   12.28    9.72
   1 -16   3    3.80    5.32
  -1  16  -3   13.19    5.24
  -1  16  -3   22.24   10.29
   1 -16   3   -8.30    8.89
   1 -16   4   10.81    5.87
  -1  16  -4   15.22    5.47
  -1  16  -4    7.00   10.48
   1 -16   4   11.96    9.59
  -1  16  -5   -8.07    4.48
   1 -16   5   -6.86    5.23
  -1  16  -5   11.54   10.61
   1 -16   6   11.11    5.97
  -1  16  -6    7.10    6.04
  -1  15  15    6.20    5.07
   1 -15 -15    2.46    4.56
  -1  15  15    1.71    2.78
   1 -15 -15    4.61    2.73
  -1  15  15    2.21    2.30
   1 -15 -15    2.96    2.07
   1 -15 -14    8.62    4.76
  -1  15  14    3.29    5.04
   1 -15 -14    0.78    2.63
  -1  15  14   -0.25    2.26
   1 -15 -14    7.29    2.45
  -1  15  14   13.04    6.93
   1 -15 -13    6.88    5.36
  -1  15  13   -2.29    4.58
   1 -15 -13    0.49    4.52
  -1  15  13   -2.49    3.55
  -1  15  13    6.69    2.85
  -1  15  12    8.56    4.03
   1 -15 -12    0.52    5.29
  -1  15  12   -0.51    5.72
   1 -15 -12   15.22    4.09
   1 -15 -12    5.20    3.07
  -1  15  12    3.73    2.69
  -1  15  11   13.78    4.08
   1 -15 -11   10.00    3.90
   1 -15 -11    7.93    7.71
  -1  15  11   16.91    6.70
  -1  15  11    9.64    3.16
   1 -15 -10   15.28    4.15
  -1  15  10   13.71    4.14
   1 -15 -10   12.74    6.45
  -1  15  10   21.55    8.07
  -1  15  10   10.96    4.02
   1 -15 -10   17.98    5.39
   1 -15  -9   13.32    3.93
  -1  15   9   11.25    4.08
  -1  15   9    2.44    5.62
   1 -15  -9   11.55    5.67
   1 -15  -8   36.41    4.49
  -1  15   8   32.15    4.50
  -1  15   8   17.00    4.31
   1 -15  -8   18.30    4.23
  -1  15   8   24.85    6.94
   1 -15  -8   29.82    7.29
  -1  15   7    7.43    2.80
   1 -15  -7   -1.06    2.95
   1 -15  -7    3.79    3.17
  -1  15   7    7.03    3.62
  -1  15   7   14.56    6.58
   1 -15  -7   24.72    7.41
   1 -15  -6    9.55    2.46
  -1  15   6    9.85    2.47
  -1  15   6    4.66    2.92
   1 -15  -6   15.45    3.50
   1 -15  -6   22.57    7.94
  -1  15   6    8.36    7.42
   1 -15  -5    2.51    2.19
  -1  15   5    9.38    2.43
  -1  15   5    6.70    3.34
   1 -15  -5    4.50    3.58
   1 -15  -5   11.17    8.66
  -1  15   5   16.87    8.46
  -1  15   4   -0.34    2.29
   1 -15  -4    1.07    2.15
  -1  15   4   10.95    3.76
   1 -15  -4    1.05    3.61
   1 -15  -4   10.24    7.69
  -1  15   4   24.35    8.52
   1 -15  -3   12.25    2.59
  -1  15   3   11.39    2.63
   1 -15  -3   10.07    4.50
  -1  15   3    2.48    3.51
  -1  15   3   -0.46    7.45
   1 -15  -3    1.43    7.34
   1 -15  -2    7.40    2.58
  -1  15   2    6.00    2.72
  -1  15   2    8.57    5.20
   1 -15  -2    4.82    6.48
   1 -15  -2   18.16    8.37
  -1  15   2   20.54    8.72
   1 -15  -1   -3.32    2.66
  -1  15   1   -5.15    6.11
   1 -15  -1   -0.78    5.56
   1 -15  -1   -8.44    8.27
  -1  15   1   -8.07    8.06
   1 -15   0    1.27    2.65
  -1  15   0    0.87    2.69
  -1  15   0    0.35    5.05
   1 -15   0    5.01    4.98
  -1  15   0  -12.63    8.63
   1 -15   0    7.62   10.11
  -1  15  -1   -1.30    2.72
   1 -15   1    0.29    2.67
   1 -15   1    4.10    4.75
  -1  15  -1    0.68    4.69
   1 -15   1  -11.33    8.44
  -1  15  -1   -4.58    9.32
  -1  15  -2   -2.47    4.40
   1 -15   2    6.92    5.40
  -1  15  -2  -14.46    9.57
   1 -15   2    0.58    9.29
   1 -15   3   12.76    5.89
  -1  15  -3    0.38    5.07
  -1  15  -3   29.38   11.26
   1 -15   3    4.21   10.41
  -1  15  -4   -1.69    5.67
   1 -15   4    0.88    6.34
  -1  15  -4   16.72   11.38
   1 -15   4   -2.38    9.63
  -1  15  -5    3.68    5.63
   1 -15   5   15.64    6.68
  -1  15  -5   10.31   11.79
  -1  14  17    3.11    4.28
   1 -14 -17   -3.29    3.49
   1 -14 -17    1.78    2.99
  -1  14  17    9.51    3.20
   1 -14 -17    5.82    2.15
  -1  14  17    1.40    2.12
  -1  14  16    5.02    4.43
   1 -14 -16   12.14    4.94
  -1  14  16   -3.46    2.10
   1 -14 -16    1.05    2.37
   1 -14 -16   -1.69    1.97
  -1  14  16   -0.79    1.95
   1 -14 -15    2.74    4.58
  -1  14  15   15.29    5.02
  -1  14  15   10.95    3.10
   1 -14 -15   -1.43    2.75
   1 -14 -15    3.94    2.12
  -1  14  15    5.81    2.29
   1 -14 -14    2.31    5.08
  -1  14  14   12.10    5.19
   1 -14 -14    1.91    2.63
  -1  14  14    2.92    2.52
  -1  14  14    4.60    2.39
   1 -14 -14    3.82    2.17
   1 -14 -13    7.74    5.05
  -1  14  13   -4.41    4.75
  -1  14  13    6.91    3.01
   1 -14 -13    2.69    2.93
   1 -14 -13    6.45    2.43
  -1  14  12   -7.29    4.26
   1 -14 -12    3.29    5.67
   1 -14 -12   21.98    5.29
  -1  14  12    6.07    4.01
  -1  14  12   10.91    3.09
   1 -14 -12   20.28    3.74
  -1  14  11   10.94    4.31
   1 -14 -11   16.39    6.83
  -1  14  11   17.18    6.75
   1 -14 -11   27.08    4.55
   1 -14 -11   17.76    3.75
  -1  14  11   23.23    3.69
  -1  14  10   42.74    4.77
   1 -14 -10   37.20    4.74
   1 -14 -10   61.23    9.35
  -1  14  10   46.73    8.50
   1 -14 -10   27.50    4.24
  -1  14  10   31.28    3.98
  -1  14   9   17.94    4.34
   1 -14  -9   19.16    4.27
   1 -14  -9    2.74    5.86
  -1  14   9   19.67    7.19
   1 -14  -9   21.07    5.45
  -1  14   9   15.27    5.32
   1 -14  -8   14.13    6.12
  -1  14   8   24.16    6.39
  -1  14   8   33.30    4.59
   1 -14  -8   31.71    4.46
   1 -14  -7    8.01    4.00
  -1  14   7   16.96    3.43
   1 -14  -7    1.17    6.12
  -1  14   7   24.11    7.10
  -1  14   7   21.45    4.47
   1 -14  -7    9.99    3.99
  -1  14   6   22.75    3.78
   1 -14  -6   23.72    3.73
   1 -14  -6   31.14    3.05
   1 -14  -5    3.81    2.33
  -1  14   5    5.03    2.37
  -1  14   5    7.98    3.30
   1 -14  -5   10.88    3.78
  -1  14   5   22.72    8.27
   1 -14  -5    5.13    8.22
  -1  14   4    4.75    2.36
   1 -14  -4    1.24    2.25
   1 -14  -4   -4.52    3.54
  -1  14   4    2.54    3.35
   1 -14  -4    2.38    8.27
  -1  14   4   13.19    9.14
  -1  14   3   11.62    2.62
   1 -14  -3    8.30    2.50
  -1  14   3   10.12    4.02
   1 -14  -3   12.30    4.40
  -1  14   3   -1.73    7.21
   1 -14  -3   15.56    8.25
   1 -14  -2    1.70    2.55
  -1  14   2    4.97    2.79
   1 -14  -2   17.37    6.08
  -1  14   2    5.43    4.93
   1 -14  -2   14.18    8.28
  -1  14   2   -3.74    8.11
  -1  14   1   -0.83    2.85
   1 -14  -1    4.84    2.94
  -1  14   1    9.17    7.07
   1 -14  -1   13.80    6.39
  -1  14   1    6.10    9.04
   1 -14  -1   -0.97    8.71
   1 -14   0   31.25    3.30
  -1  14   0   36.17    3.41
   1 -14   0   36.16    6.14
  -1  14   0   24.39    5.60
   1 -14   0   27.59   10.90
  -1  14   0   32.83   10.95
  -1  14  -1    8.29    3.10
   1 -14   1   12.59    3.03
  -1  14  -1   40.26   10.99
   1 -14   1   17.00   10.57
   1 -14   1   -2.56    4.92
  -1  14  -1    4.12    4.83
   1 -14   2   -4.88    9.72
  -1  14  -2    0.54   10.15
  -1  14  -2   12.33    5.51
   1 -14   2   -2.07    4.97
  -1  14  -3   21.69   11.36
   1 -14   3   25.46   10.91
   1 -14   3   25.52    6.65
  -1  14  -3   29.03    6.87
  -1  14  -4   12.34   11.06
   1 -14   4   -7.83   10.17
   1 -14   4    6.77    6.47
  -1  14  -4   10.50    6.03
   1 -14   5   22.77    6.94
  -1  14  -5   25.15    7.05
   1 -13 -18    8.01    4.79
  -1  13  18   12.35    5.09
  -1  13  18    6.41    3.09
   1 -13 -18   -0.28    2.71
   1 -13 -18   -3.50    2.01
  -1  13  18   -0.58    2.07
  -1  13  17   -4.81    4.10
   1 -13 -17   -3.85    3.37
  -1  13  17   -1.37    2.40
   1 -13 -17    2.91    3.09
  -1  13  17   -0.11    2.07
   1 -13 -17    3.95    2.21
  -1  13  16    8.78    4.82
   1 -13 -16   -6.03    3.55
   1 -13 -16    2.90    3.32
  -1  13  16    9.02    3.33
   1 -13 -16    2.07    2.09
  -1  13  16    1.97    2.14
   1 -13 -15    2.11    4.45
  -1  13  15   14.42    5.12
  -1  13  15    2.41    2.86
   1 -13 -15    7.20    2.94
   1 -13 -15    4.22    2.21
  -1  13  15    4.43    2.22
  -1  13  14   11.46    4.91
   1 -13 -14    4.62    4.88
   1 -13 -14    2.38    3.15
  -1  13  14    3.54    2.56
   1 -13 -14    7.86    2.33
  -1  13  14    1.74    2.22
   1 -13 -13    8.16    5.76
  -1  13  13    9.22    5.17
  -1  13  13   -0.49    2.59
   1 -13 -13   15.22    3.29
   1 -13 -13    3.26    2.16
  -1  13  13    8.87    2.51
  -1  13  12   18.52    5.84
   1 -13 -12   10.04    5.25
  -1  13  12   14.96    3.18
   1 -13 -12   11.06    3.32
   1 -13 -12   20.71    3.26
  -1  13  12   27.33    7.65
   1 -13 -11   39.82    7.34
  -1  13  11   32.37    6.80
  -1  13  10   12.67    4.45
   1 -13 -10    3.15    4.17
  -1  13  10    1.90    3.21
   1 -13 -10    8.95    3.46
  -1  13  10   24.77    7.18
   1 -13 -10   26.42    7.17
  -1  13   9   39.64    9.17
   1 -13  -9   44.87    9.65
   1 -13  -9   23.13    5.16
  -1  13   9   21.58    3.97
  -1  13   8   13.87    6.27
   1 -13  -8   24.81    6.65
   1 -13  -8   15.98    4.95
  -1  13   8   14.83    5.09
   1 -13  -8   22.57    4.34
  -1  13   8   14.70    4.24
   1 -13  -7   18.57    4.31
   1 -13  -7    1.86    3.84
  -1  13   7   11.50    4.21
   1 -13  -7    7.83    6.64
  -1  13   7    7.34    6.37
   1 -13  -6   19.06    3.65
  -1  13   6   22.60    3.19
   1 -13  -6   29.33    4.18
  -1  13   6   20.11    4.02
  -1  13   6    9.77    7.09
   1 -13  -6   38.47    7.95
  -1  13   5   17.14    3.45
  -1  13   5   16.28    7.75
   1 -13  -5    2.42    7.65
   1 -13  -4   22.69    2.67
  -1  13   4   19.35    2.64
  -1  13   4    4.29    3.63
   1 -13  -4    8.17    3.80
   1 -13  -4   27.17   10.15
  -1  13   4   21.15    9.94
   1 -13  -3    2.64    2.39
  -1  13   3    4.56    2.52
   1 -13  -3    3.80    4.23
  -1  13   3   10.71    4.15
   1 -13  -3   24.16    8.45
  -1  13   2    6.42    2.88
  -1  13   2    3.90    4.92
   1 -13  -2    0.72    6.23
   1 -13  -2    5.61    8.79
  -1  13   2    7.25    8.82
  -1  13   1   48.28    3.68
   1 -13  -1   40.24    3.52
  -1  13   1   46.94    7.98
   1 -13  -1   63.12   10.61
  -1  13   0   13.22    3.05
   1 -13   0   12.64    3.05
   1 -13   0   11.79    5.35
  -1  13   0   21.74    5.43
  -1  13   0   13.17   10.20
   1 -13   0    9.35   10.67
   1 -13   1    1.88    2.90
  -1  13  -1    2.34    3.02
   1 -13   1    1.80    5.27
  -1  13  -1    7.96    5.07
   1 -13   1   16.41   10.54
  -1  13  -1  -13.54    9.66
   1 -13   2   29.44    6.57
  -1  13  -2   40.92    6.51
  -1  13  -2   35.40   11.70
   1 -13   2   49.14   11.72
   1 -13   3   14.45    6.47
  -1  13  -3   23.54    6.56
   1 -13   3   -4.19   10.42
  -1  13  -3    5.88   11.50
   1 -13   4   23.60   11.66
  -1  13  -4   -3.67   11.47
  -1  13  -4   28.50    7.68
   1 -13   4   33.01    7.90
  -1  13  -5   -3.95    6.45
  -1  12  18   -2.20    4.20
   1 -12 -18    0.92    4.23
  -1  12  18    4.58    2.46
   1 -12 -18    7.61    2.79
  -1  12  18    4.53    2.07
   1 -12 -18    5.77    2.26
  -1  12  17   -1.78    4.04
   1 -12 -17    5.65    4.56
   1 -12 -17    9.80    3.42
  -1  12  17   -0.49    2.63
   1 -12 -17    4.81    2.31
  -1  12  17    1.64    2.23
   1 -12 -16   -3.21    3.91
  -1  12  16    2.10    4.72
   1 -12 -16    8.83    3.36
  -1  12  16    2.75    2.77
  -1  12  16   -0.95    2.13
   1 -12 -16    1.69    2.16
   1 -12 -15    2.00    3.94
  -1  12  15   11.66    4.82
   1 -12 -15    8.61    3.59
  -1  12  15    4.71    3.03
  -1  12  15    5.90    2.29
   1 -12 -15    6.10    2.19
  -1  12  14    8.20    4.86
   1 -12 -14    1.18    4.41
   1 -12 -14    2.68    2.49
  -1  12  14   -1.49    2.67
  -1  12  14    0.69    2.16
   1 -12 -14    2.26    2.17
   1 -12 -13    1.18    4.62
  -1  12  13    5.35    4.88
   1 -12 -13    3.66    3.42
  -1  12  13    7.41    2.96
  -1  12  13    6.25    2.32
   1 -12 -13    5.59    2.37
   1 -12 -12   48.78    7.14
  -1  12  12   27.32    6.72
  -1  12  12   50.39    4.40
   1 -12 -12   49.89    4.47
   1 -12 -12   44.23    3.03
   1 -12 -11   -1.86    5.17
  -1  12  11    5.23    5.51
   1 -12 -11    5.19    3.31
  -1  12  11    0.20    2.90
  -1  12  11   11.78    7.51
   1 -12 -11    8.26    3.01
   1 -12 -10    7.95    6.56
  -1  12  10   15.60    6.61
   1 -12 -10   21.43    4.50
  -1  12  10    5.91    3.23
   1 -12 -10    2.95    3.13
   1 -12  -9   17.23    4.42
  -1  12   9   19.03    4.64
  -1  12   9   17.48    7.27
   1 -12  -9   10.43    7.44
   1 -12  -9    1.86    3.54
  -1  12   9   16.35    3.82
   1 -12  -8   82.31    8.85
  -1  12   8   84.69   10.74
   1 -12  -8   67.29    6.60
  -1  12   8   81.13    6.53
   1 -12  -8   56.57    5.06
  -1  12   8   51.44    4.88
   1 -12  -7   47.94    5.61
  -1  12   7   35.58    4.64
   1 -12  -7   33.87    4.59
  -1  12   7   54.01    7.94
   1 -12  -7   28.90    6.62
  -1  12   7   53.79    6.01
   1 -12  -6   19.95    7.21
  -1  12   6   24.12    7.70
  -1  12   6   26.07    3.99
   1 -12  -6   19.37    4.23
  -1  12   5   21.86    8.30
   1 -12  -5    5.50    3.25
  -1  12   5   10.77    3.44
  -1  12   5    1.72    2.48
   1 -12  -5    5.62    2.60
  -1  12   4   21.76    8.39
   1 -12  -4   32.49    9.25
  -1  12   4   10.83    3.97
  -1  12   4    3.70    2.40
   1 -12  -4    1.94    2.40
  -1  12   3   27.73    9.00
   1 -12  -3   11.99    8.03
   1 -12  -3   20.73    4.47
  -1  12   3    2.55    3.70
   1 -12  -3    9.58    2.45
  -1  12   3    1.83    2.36
   1 -12  -2  123.54    8.38
  -1  12   2  102.97   10.64
   1 -12  -2  106.25   10.47
   1 -12  -1   20.70    3.13
  -1  12   1   18.20    3.16
   1 -12  -1   23.87    6.65
  -1  12   1   18.64    7.28
  -1  12   1    6.39    8.82
   1 -12  -1    3.66    8.65
  -1  12   0    5.07    2.76
   1 -12   0    6.11    2.79
  -1  12   0    8.09    4.86
   1 -12   0    3.45    4.88
  -1  12   0   -0.44    9.27
   1 -12   0   15.40    9.67
   1 -12   1   19.01    3.04
  -1  12  -1   22.26    3.18
   1 -12   1   31.79    6.06
  -1  12  -1   41.06    5.83
   1 -12   1   31.89   10.29
  -1  12  -1   34.48   10.87
  -1  12  -2   -3.87    5.12
   1 -12   2    4.41    5.90
   1 -12   2    8.01   10.20
  -1  12  -2    9.88   10.70
  -1  12  -3   34.55    7.12
   1 -12   3   40.41    7.44
   1 -12   3   34.65   11.58
  -1  12  -3   44.60   12.52
   1 -12   4   16.65   11.66
  -1  12  -4    5.88   11.76
  -1  12  -4    2.59    6.60
   1 -12   4    8.36    6.83
   1 -11 -19   -2.26    3.72
  -1  11  19    6.80    4.37
  -1  11  19    0.44    2.05
   1 -11 -19   -2.38    2.02
  -1  11  19    2.63    2.13
   1 -11 -19    0.46    2.16
  -1  11  18   -1.74    4.10
   1 -11 -18    7.73    4.27
   1 -11 -18    1.47    2.29
  -1  11  18    1.87    2.25
  -1  11  18   -1.54    2.18
   1 -11 -18   -1.76    2.03
  -1  11  17    6.21    4.63
   1 -11 -17    5.53    4.68
   1 -11 -17    9.75    2.89
  -1  11  17   10.94    2.71
   1 -11 -17    4.13    2.24
  -1  11  17    7.53    2.37
   1 -11 -16   14.40    5.20
  -1  11  16    4.16    4.72
  -1  11  16    8.52    3.01
   1 -11 -16    3.14    3.07
  -1  11  16   -0.71    2.12
   1 -11 -16    1.94    2.30
   1 -11 -15    3.41    4.14
  -1  11  15    8.93    5.24
   1 -11 -15   15.74    3.40
  -1  11  15   15.44    3.40
  -1  11  15   13.55    2.58
   1 -11 -15   18.65    2.70
   1 -11 -14    2.96    4.30
  -1  11  14    1.45    4.25
  -1  11  14    5.32    2.87
   1 -11 -14    1.84    3.34
  -1  11  14    4.25    2.35
   1 -11 -14    4.81    2.33
   1 -11 -13    9.97    4.84
  -1  11  13   12.00    5.39
  -1  11  13   18.36    3.87
   1 -11 -13    5.12    2.89
   1 -11 -13   11.89    2.42
  -1  11  13    8.99    2.33
  -1  11  12   -0.71    4.84
   1 -11 -12    6.45    5.22
   1 -11 -12    4.24    3.29
  -1  11  12    2.19    2.86
  -1  11  12    3.84    2.38
   1 -11 -12    3.14    2.28
   1 -11 -11    3.70    6.01
  -1  11  11    0.79    2.91
   1 -11 -11    2.96    2.89
  -1  11  11    7.40    2.53
   1 -11 -11    4.53    2.32
  -1  11  10   -0.35    5.69
   1 -11 -10    5.51    5.67
  -1  11  10    6.72    3.48
   1 -11 -10   13.23    3.63
  -1  11  10   29.10    8.08
   1 -11 -10    4.70    3.02
  -1  11   9   24.90    7.31
   1 -11  -9   26.97    7.37
   1 -11  -8   29.18    4.60
  -1  11   8   14.16    4.36
  -1  11   8    6.20    7.20
   1 -11  -8   31.20    8.60
  -1  11   8   13.33    3.73
   1 -11  -8   13.84    4.14
   1 -11  -7   38.22    4.56
  -1  11   7   39.92    4.68
  -1  11   7   49.08    8.80
  -1  11   7   11.37    5.08
   1 -11  -7   43.01    5.56
  -1  11   6   14.02    6.42
   1 -11  -6    6.13    6.01
  -1  11   6    9.44    3.90
   1 -11  -6   10.37    3.88
   1 -11  -6    1.23    4.04
  -1  11   6   14.28    4.41
   1 -11  -5   30.90    7.43
  -1  11   5   21.80    7.18
  -1  11   5    3.09    3.21
   1 -11  -5    2.14    3.07
   1 -11  -5   10.36    3.42
  -1  11   5   12.55    3.00
   1 -11  -4   62.48    8.69
  -1  11   4   55.96    8.82
  -1  11   4   48.23    4.43
   1 -11  -4   61.30    5.00
   1 -11  -4   31.96    2.82
  -1  11   4   32.80    2.86
  -1  11   3    3.37    2.33
   1 -11  -3    2.44    2.23
  -1  11   3    8.49    8.84
   1 -11  -3   23.38    8.96
  -1  11   2    6.13    7.62
   1 -11  -2    4.17    7.57
  -1  11   1   26.59    7.09
  -1  11   1   18.04    8.81
   1 -11  -1   14.82    7.88
   1 -11   0   10.91    2.78
  -1  11   0   12.94    2.80
   1 -11   0   21.84    4.99
   1 -11   0   24.27    9.23
  -1  11   0   15.18    8.82
  -1  11  -1    2.59    2.69
   1 -11   1    8.88    2.78
   1 -11   1   12.65    5.09
  -1  11  -1    7.11    4.85
  -1  11  -1    0.87    9.41
   1 -11   1    6.00    9.61
  -1  11  -2   26.44    6.05
   1 -11   2   31.41    6.51
   1 -11   2   20.06   10.29
  -1  11  -2   15.24   10.53
  -1  11  -3    8.06    6.29
   1 -11   3   14.56    6.12
   1 -11   3    1.35   10.25
  -1  11  -3   15.10   11.22
  -1  11  -4   29.31    7.21
  -1  11  -4   35.49   12.00
   1 -10 -20    4.63    2.14
  -1  10  20    3.94    2.16
  -1  10  20    0.75    2.21
   1 -10 -20   -0.24    2.25
   1 -10 -20    2.14    4.18
  -1  10  20    2.35    4.76
  -1  10  19   -2.79    1.97
   1 -10 -19   -0.44    2.08
  -1  10  19   -2.10    2.24
   1 -10 -19   -2.03    4.19
  -1  10  19    3.60    4.83
   1 -10 -18    0.32    2.16
  -1  10  18    2.04    2.12
  -1  10  18    3.20    2.49
   1 -10 -18   -3.24    2.10
  -1  10  18    0.98    4.58
   1 -10 -18    4.36    4.40
  -1  10  17    3.40    2.31
   1 -10 -17    2.37    2.28
   1 -10 -17    7.33    4.46
  -1  10  17   -0.42    4.19
  -1  10  17    0.58    2.54
   1 -10 -17    1.93    2.43
   1 -10 -16   32.28    5.53
  -1  10  16   46.94    6.50
  -1  10  16   39.78    3.77
   1 -10 -16   48.69    4.21
  -1  10  15    1.52    2.32
   1 -10 -15    0.47    2.25
  -1  10  15    4.82    2.53
   1 -10 -15    0.43    2.87
  -1  10  15   10.19    5.08
   1 -10 -15   -1.17    4.09
  -1  10  14    4.91    2.27
   1 -10 -14    0.09    2.20
  -1  10  14    1.49    2.89
   1 -10 -14    9.35    3.12
  -1  10  14    4.15    5.19
   1 -10 -14    6.60    5.06
  -1  10  13   -0.35    2.26
   1 -10 -13    3.39    2.27
   1 -10 -13   10.74    3.68
  -1  10  13    4.61    3.12
  -1  10  13    2.04    4.58
  -1  10  12    8.84    2.39
   1 -10 -12    2.25    2.31
   1 -10 -12    3.06    3.09
  -1  10  12    5.43    3.47
   1 -10 -12    3.42    4.81
  -1  10  12    3.33    4.94
   1 -10 -11    4.47    2.39
  -1  10  11    7.43    2.53
   1 -10 -11    7.30    3.58
  -1  10  11   12.31    3.33
   1 -10 -11   11.79    5.64
  -1  10  11    8.83    5.73
  -1  10  10   21.00    3.50
   1 -10 -10   28.38    3.58
   1 -10 -10   21.15    6.48
  -1  10  10   25.25    6.60
   1 -10  -9    3.65    3.74
  -1  10   9   10.48    7.79
  -1  10   9    4.42    3.46
   1 -10  -9    3.46    3.38
   1 -10  -9    8.53    5.77
  -1  10   9    2.50    5.87
   1 -10  -8  187.89   11.30
  -1  10   8  173.75   10.46
  -1  10   8  268.00    7.36
   1 -10  -8  247.37    7.19
   1 -10  -7   22.75    8.67
  -1  10   7   16.42    8.11
   1 -10  -7    3.57    4.28
  -1  10   7   12.06    4.43
   1 -10  -7    3.94    4.65
  -1  10   7    5.34    3.75
   1 -10  -6  428.49   10.48
  -1  10   6  157.31    7.59
  -1  10   5   62.85    7.79
   1 -10  -5   49.95    7.73
  -1  10   5   54.48    4.69
   1 -10  -5   61.58    4.69
   1 -10  -4  339.91   13.66
  -1  10   4  375.18   13.48
  -1  10   3   28.87    4.25
   1 -10  -3   32.97    2.58
   1 -10  -2  122.97   10.04
  -1  10   2  135.48   10.63
  -1  10   1   21.79    2.96
   1 -10  -1   11.41    2.60
   1 -10  -1   30.04    6.46
  -1  10   1   22.56    6.70
  -1  10   1   26.30    8.75
   1 -10  -1   41.20    9.05
   1 -10   0   22.24    2.82
  -1  10   0   11.66    2.71
  -1  10   0   18.09    4.67
   1 -10   0   15.93    4.76
  -1  10   0   42.07    9.25
   1 -10   0   28.44    8.91
   1 -10   1    7.22    2.70
  -1  10  -1   12.19    2.83
   1 -10   1   19.47    5.13
  -1  10  -1   28.90    5.20
   1 -10   1   26.75    9.64
  -1  10  -1   10.75    9.79
   1 -10   2   54.81    6.97
  -1  10  -2   26.52    5.98
   1 -10   2   22.95    9.76
  -1  10  -2   58.38   11.13
   1 -10   3   25.39    6.74
  -1  10  -3   28.41    6.96
  -1  10  -3   27.50   11.10
   1 -10   3   23.39   10.56
  -1  10  -4    5.47   11.23
  -1   9  20    0.25    2.43
   1  -9 -20   -2.89    3.88
  -1   9  20  -12.23    4.38
   1  -9 -20   -1.70    1.94
  -1   9  20    0.11    1.99
   1  -9 -20    0.95    2.47
   1  -9 -19   15.67    5.37
  -1   9  19    1.10    4.81
   1  -9 -19    8.39    2.33
  -1   9  19   12.75    2.34
   1  -9 -19    5.44    2.76
  -1   9  19    1.62    2.58
  -1   9  18   -3.11    4.86
   1  -9 -18   -3.40    4.53
  -1   9  18    0.67    2.80
   1  -9 -18    1.92    2.51
   1  -9 -18    3.03    2.34
  -1   9  18    0.94    2.38
  -1   9  17   37.18    3.87
   1  -9 -17   29.31    5.86
  -1   9  17   44.71    7.08
   1  -9 -16    6.29    4.45
  -1   9  16   13.62    5.76
  -1   9  16    6.73    2.79
   1  -9 -16    3.57    2.55
  -1   9  16   -3.84    2.25
   1  -9 -16    2.30    2.35
  -1   9  15   -2.60    4.50
   1  -9 -15    1.46    4.41
   1  -9 -15    4.26    2.49
  -1   9  15   -2.90    2.03
   1  -9 -15    3.12    2.26
  -1   9  15    2.20    2.25
  -1   9  14    8.69    4.97
   1  -9 -14   -5.71    4.75
  -1   9  14    0.84    2.48
   1  -9 -14    1.62    2.59
   1  -9 -14    0.61    2.22
  -1   9  14    5.43    2.38
  -1   9  13   22.52    6.06
   1  -9 -13    9.88    5.21
   1  -9 -13    9.61    2.42
  -1   9  13    6.94    2.44
   1  -9 -12   10.27    5.23
  -1   9  12   12.73    5.43
   1  -9 -12   14.03    2.65
  -1   9  12    9.17    2.57
   1  -9 -12   14.96    3.68
  -1   9  12   12.83    3.49
   1  -9 -11   52.34    6.49
  -1   9  11   41.46    6.12
   1  -9 -11   46.01    4.28
  -1   9  11   49.46    4.91
  -1   9  10    7.19    5.34
   1  -9 -10    3.60    5.10
  -1   9  10    1.79    3.12
   1  -9 -10    8.56    3.54
  -1   9  10    3.26    2.40
   1  -9 -10    0.72    2.28
  -1   9   9   23.66    6.20
   1  -9  -9   28.20    6.38
  -1   9   9   28.74    3.58
   1  -9  -9   25.98    3.48
   1  -9  -9   27.21    2.66
  -1   9   9   32.15    2.88
   1  -9  -8   16.09    5.95
  -1   9   8    7.40    5.91
  -1   9   8   10.94    3.37
   1  -9  -8    0.46    3.13
  -1   9   8   22.93    7.68
   1  -9  -8    7.59    3.74
   1  -9  -7  489.41    8.72
  -1   9   7  481.39    8.67
   1  -9  -6   57.94    9.33
  -1   9   6   64.83    9.76
   1  -9  -6   23.59    4.84
  -1   9   6   21.31    5.02
   1  -9  -6   55.36    4.75
  -1   9   5    5.32    5.82
   1  -9  -5   13.82    5.89
   1  -9  -5    9.81    3.60
   1  -9  -4   46.19    3.50
  -1   9   4   40.57    3.35
   1  -9  -4   63.33    7.71
  -1   9   4   57.32    7.66
   1  -9  -4   46.56    3.86
  -1   9   4   49.09    3.93
   1  -9  -3   13.56    2.30
  -1   9   3    8.50    2.35
   1  -9  -3   10.16    3.46
  -1   9   3   17.62    3.67
   1  -9  -3   14.74    7.49
  -1   9   3   13.03    7.36
  -1   9   2   28.71    2.68
   1  -9  -2   29.50    2.54
  -1   9   2   33.67    4.67
   1  -9  -2   41.21    5.03
  -1   9   2   52.60    9.51
   1  -9  -2   27.13    8.49
   1  -9  -1   50.73    6.70
  -1   9   1   53.87    7.04
  -1   9   1   29.89    2.86
   1  -9  -1   33.20    2.81
   1  -9   0   13.49    2.87
  -1   9   0   19.45    2.93
   1  -9   0   15.11    5.14
  -1   9   0   22.59    5.04
  -1   9   0   17.73    8.94
   1  -9   0   12.43    8.56
   1  -9   1   47.63    3.26
  -1   9  -1   52.72    3.36
  -1   9  -1   40.69   10.71
  -1   9  -1   44.55    5.80
   1  -9   1   60.26    6.19
   1  -9   2   14.32   10.06
  -1   9  -2   15.68   10.22
   1  -9   2   -0.25    5.39
  -1   9  -2    0.50    5.32
   1  -9   3   80.90   11.61
  -1   9  -3   76.74   11.87
   1  -9   3   66.65    7.49
  -1   9  -3   61.73    7.36
   1  -8 -21    2.67    2.15
  -1   8  21   -3.01    1.90
  -1   8  21   -0.59    5.04
   1  -8 -21    2.14    2.70
  -1   8  21   -2.71    2.33
   1  -8 -21    7.40    4.83
   1  -8 -20    0.54    4.24
  -1   8  20    1.10    5.18
   1  -8 -19   -2.63    3.45
  -1   8  19   -1.56    4.32
   1  -8 -19    1.17    2.82
  -1   8  19    2.43    2.71
  -1   8  19    1.60    2.16
   1  -8 -19    4.91    2.20
  -1   8  18    4.05    2.79
  -1   8  18    4.90    2.29
   1  -8 -18    8.88    2.37
   1  -8 -18    0.43    2.43
   1  -8 -18   -0.52    4.63
  -1   8  18    2.02    4.86
  -1   8  17   -2.15    2.09
   1  -8 -17    0.20    2.26
  -1   8  17   -3.49    2.37
   1  -8 -17    1.05    2.72
  -1   8  17   12.87    5.98
   1  -8 -17   -4.39    5.02
   1  -8 -16   20.69    2.67
  -1   8  16   24.06    2.74
  -1   8  16   13.01    3.28
   1  -8 -16   11.88    3.08
   1  -8 -16   16.85    5.75
  -1   8  16   20.05    6.43
  -1   8  15    1.16    2.38
   1  -8 -15    4.09    2.39
   1  -8 -15    2.40    2.57
  -1   8  15    3.54    2.72
   1  -8 -15    5.57    5.06
  -1   8  15    4.12    5.79
  -1   8  14    4.74    2.42
   1  -8 -14    6.77    2.47
  -1   8  14   10.89    2.79
   1  -8 -14    1.40    2.55
  -1   8  14   13.62    5.61
   1  -8 -14    4.83    4.98
   1  -8 -13    1.93    2.34
  -1   8  13    0.80    2.38
  -1   8  13    3.25    2.59
   1  -8 -13    3.67    2.70
  -1   8  13    0.97    5.01
   1  -8 -13   10.95    5.65
  -1   8  12    2.06    2.30
   1  -8 -12    0.76    2.29
  -1   8  12   -0.47    2.62
   1  -8 -12    2.25    5.31
  -1   8  12    6.20    5.17
   1  -8 -11   -0.51    2.27
  -1   8  11   -2.90    2.30
  -1   8  11    0.17    3.01
   1  -8 -11    1.37    3.26
  -1   8  11    9.85    5.93
   1  -8 -11    4.96    5.00
   1  -8 -10    5.22    2.31
  -1   8  10    4.26    2.31
   1  -8 -10    2.62    3.28
  -1   8  10    0.56    3.53
   1  -8 -10   13.04    5.18
  -1   8  10   -2.45    4.65
   1  -8  -9   19.81    3.41
  -1   8   9   19.74    3.23
   1  -8  -9   12.81    5.20
  -1   8   9   17.51    5.47
   1  -8  -8   51.66    2.92
  -1   8   8   29.91    3.40
   1  -8  -8   32.87    3.47
  -1   8   8   47.80    6.65
   1  -8  -8   54.61    6.74
   1  -8  -7    0.79    5.30
  -1   8   7   15.61    5.70
   1  -8  -6  177.72    5.83
  -1   8   6  225.61    6.29
   1  -8  -6  138.23    9.34
  -1   8   6  175.41   10.08
  -1   8   5  102.43   10.19
   1  -8  -5   91.03    8.57
  -1   8   5  104.80    5.12
   1  -8  -5   77.30    4.79
   1  -8  -4   27.95    4.10
  -1   8   4   33.93    4.19
   1  -8  -4   29.18    7.05
  -1   8   4   41.85    7.09
  -1   8   4    9.01    3.29
   1  -8  -4    3.51    3.05
  -1   8   3   57.99    2.99
   1  -8  -3   52.63    2.92
   1  -8  -3   50.67    8.96
  -1   8   3   55.14    8.64
  -1   8   3   65.98    4.57
  -1   8   2   35.18    9.92
   1  -8  -2   31.48    9.74
   1  -8  -2    3.91    3.93
  -1   8   2   -3.96    3.76
   1  -8  -2    8.18    2.25
  -1   8   2    8.08    2.30
  -1   8   1   71.63    7.48
  -1   8   1   73.47    3.22
   1  -8  -1   73.03    3.18
   1  -8  -1   74.63    9.03
   1  -8  -1   59.08    6.92
  -1   8   1   68.56    8.86
   1  -8   0  338.24    9.38
   1  -8   0  337.12   13.40
  -1   8   0  322.09    5.06
  -1   8   0  353.62   13.83
   1  -8   1    1.39    2.87
  -1   8  -1    7.72    3.00
   1  -8   1    4.68    5.45
  -1   8  -1   20.74    5.46
   1  -8   1   12.42   10.09
  -1   8  -1   16.52   10.86
   1  -8   2  104.19   11.93
  -1   8  -2   98.86   11.91
   1  -8   2   80.14    7.69
  -1   8  -2   81.44    7.70
  -1   8  -3   -5.10   10.76
   1  -8   3  -17.96    9.92
   1  -7 -21   12.13    3.38
  -1   7  21    1.60    3.37
  -1   7  21    6.80    5.53
   1  -7 -21   15.31    5.30
  -1   7  21    3.77    2.03
   1  -7 -21    4.34    2.06
  -1   7  20    4.50    3.16
  -1   7  20   -3.42    4.56
   1  -7 -20    0.51    2.89
   1  -7 -20   -2.78    4.15
   1  -7 -20   -0.33    2.01
  -1   7  20    0.22    2.10
   1  -7 -19    1.19    2.70
  -1   7  19   -1.61    4.60
  -1   7  19    2.24    2.87
   1  -7 -19    5.76    4.82
   1  -7 -19    6.07    2.22
  -1   7  19    3.56    2.20
   1  -7 -18    7.75    3.08
  -1   7  18    4.07    2.93
  -1   7  18    1.52    5.24
   1  -7 -18   -0.49    4.81
   1  -7 -18    6.90    2.29
  -1   7  18    1.20    2.21
   1  -7 -17    8.97    3.10
  -1   7  17   -0.87    2.72
   1  -7 -17   -1.88    4.73
  -1   7  17    8.44    5.82
   1  -7 -17    4.67    2.31
  -1   7  17    0.95    2.27
  -1   7  16    0.40    2.95
  -1   7  16   -2.69    5.09
   1  -7 -16    2.75    5.46
   1  -7 -16   -1.15    2.84
  -1   7  16    0.45    2.23
   1  -7 -16    0.45    2.28
  -1   7  15   42.51    4.14
   1  -7 -15   46.18    4.16
   1  -7 -15   30.94    6.79
  -1   7  14    2.54    2.42
   1  -7 -14   -0.33    2.34
   1  -7 -14    0.82    2.89
  -1   7  14    4.17    3.10
  -1   7  14    1.21    6.42
   1  -7 -14   -3.45    5.25
  -1   7  13   10.16    2.59
   1  -7 -13    5.58    2.47
  -1   7  13    6.04    2.88
   1  -7 -13    4.64    2.71
  -1   7  13   17.10    6.53
   1  -7 -13    3.07    5.32
  -1   7  12    8.43    2.45
   1  -7 -12    5.13    2.45
   1  -7 -12   10.75    5.07
  -1   7  12    7.68    5.26
   1  -7 -12    1.59    2.48
  -1   7  12   -0.40    2.41
   1  -7 -11   19.02    5.35
  -1   7  11   21.07    5.53
  -1   7  10    3.32    2.25
   1  -7 -10    8.92    2.39
   1  -7 -10   13.82    3.26
  -1   7  10   16.07    3.25
  -1   7  10   19.03    5.73
   1  -7 -10    8.41    5.28
  -1   7   9    5.89    2.34
   1  -7  -9    3.68    2.30
  -1   7   9    8.53    3.19
   1  -7  -9    6.67    3.41
  -1   7   9    2.95    4.86
   1  -7  -9   -2.96    4.32
  -1   7   8    1.21    2.25
   1  -7  -8   -1.90    2.08
  -1   7   8    1.49    2.79
   1  -7  -8   -1.47    2.75
  -1   7   8   -1.49    4.93
   1  -7  -8    1.23    4.94
   1  -7  -7  103.14    7.82
  -1   7   7  136.06    8.34
  -1   7   7   87.64    4.31
   1  -7  -7   98.45    4.43
  -1   7   7  116.10    3.52
   1  -7  -7  113.13    3.45
   1  -7  -6   29.90    6.11
  -1   7   6   23.00    5.81
   1  -7  -6   32.93    5.08
  -1   7   6   31.67    5.50
  -1   7   6   23.40    3.25
   1  -7  -6   17.36    3.22
  -1   7   5  366.83    9.13
   1  -7  -5  363.78    9.10
  -1   7   4  143.79    9.12
   1  -7  -4  107.44    8.05
   1  -7  -4  140.61    5.16
  -1   7   4  152.91    5.32
   1  -7  -4  112.79    5.22
   1  -7  -3   26.64    3.37
  -1   7   3   30.67    3.09
  -1   7   3   31.65    7.10
  -1   7   3   14.19    3.24
   1  -7  -3   23.02    3.70
   1  -7  -2  112.13    5.50
  -1   7   2  119.88    5.46
  -1   7   2  129.95    9.37
   1  -7  -2  122.90    9.65
  -1   7   1  263.19   11.54
   1  -7  -1  256.61   11.19
   1  -7   0    2.54    2.62
   1  -7   0   -5.46    4.38
  -1   7   0    6.52    4.59
  -1   7  -1  482.22   16.47
   1  -7   1  458.06   15.93
  -1   7  -2   21.83   10.88
   1  -7   2    9.19   10.30
  -1   7  -2   28.01    6.53
   1  -7   2   15.71    6.26
   1  -7   3   85.96   12.02
  -1   7  -3  108.56   12.56
   1  -6 -21    2.81    2.07
  -1   6  21    3.83    2.17
  -1   6  21    2.62    5.27
   1  -6 -21   -1.74    3.64
   1  -6 -21    1.32    5.53
   1  -6 -20    0.65    2.00
  -1   6  20   -1.94    2.00
  -1   6  20    4.43    6.16
   1  -6 -20    5.72    3.65
   1  -6 -20    3.02    4.72
  -1   6  19    1.13    2.11
   1  -6 -19    1.44    2.00
  -1   6  19    7.17    6.10
   1  -6 -19    4.07    3.25
   1  -6 -19   -1.10    4.39
  -1   6  19   -4.73    3.61
  -1   6  18    6.88    2.33
   1  -6 -18    7.95    2.29
  -1   6  18    7.14    3.82
   1  -6 -18    3.12    3.27
   1  -6 -18   -3.56    4.50
  -1   6  18    5.37    5.63
   1  -6 -17    4.77    2.30
  -1   6  17    5.05    2.30
  -1   6  17   -0.46    3.19
   1  -6 -17    5.27    5.31
   1  -6 -17    4.30    3.15
  -1   6  17    3.41    5.93
   1  -6 -16    4.88    5.33
   1  -6 -16   12.08    2.47
  -1   6  16   13.77    2.58
  -1   6  16   19.50    3.65
  -1   6  16   12.76    6.41
   1  -6 -16   18.90    3.66
   1  -6 -15    4.60    5.89
  -1   6  15    5.06    5.81
   1  -6 -15    0.67    2.44
  -1   6  15    2.69    2.49
   1  -6 -15   -2.04    3.19
  -1   6  15    5.46    3.39
   1  -6 -14    5.89    2.46
  -1   6  14    7.96    2.55
  -1   6  14   26.23    7.05
   1  -6 -14   15.43    6.63
   1  -6 -14    9.83    3.29
  -1   6  14    1.89    3.04
   1  -6 -13    3.83    2.47
  -1   6  13    5.48    2.48
  -1   6  13    5.91    3.02
   1  -6 -13    4.42    2.88
  -1   6  13    8.56    6.92
   1  -6 -13   13.81    6.59
   1  -6 -12    1.76    2.37
  -1   6  12    9.39    2.49
  -1   6  12    7.07    2.98
   1  -6 -12    5.69    2.79
   1  -6 -12   -3.02    5.50
  -1   6  12    4.48    6.21
  -1   6  11    1.59    2.24
   1  -6 -11    3.25    2.35
  -1   6  11    1.98    2.53
   1  -6 -11    0.84    2.33
  -1   6  11    5.18    5.45
  -1   6  10    7.13    2.32
   1  -6 -10    6.82    2.25
   1  -6 -10    5.58    2.37
  -1   6  10    2.66    2.32
   1  -6 -10    9.75    4.75
  -1   6  10    0.26    4.89
   1  -6  -9    2.78    2.21
  -1   6   9    9.90    2.30
  -1   6   9    3.26    2.68
   1  -6  -9   13.37    3.31
   1  -6  -9    4.03    4.76
  -1   6   9   -1.23    4.80
   1  -6  -8   31.32    4.01
  -1   6   8   27.85    3.43
  -1   6   8   40.58    5.74
   1  -6  -8   27.12    5.31
   1  -6  -7    0.20    2.21
  -1   6   7    3.87    2.24
   1  -6  -7   -0.89    2.71
  -1   6   7    5.92    2.79
   1  -6  -7    2.21    5.34
  -1   6   7    9.48    5.35
   1  -6  -6    6.18    2.75
  -1   6   6   10.86    2.76
  -1   6   6   -2.22    2.77
   1  -6  -6    0.91    2.97
   1  -6  -6   25.55    7.09
  -1   6   6   25.07    7.17
   1  -6  -5   22.85    6.81
  -1   6   5   37.54    6.99
  -1   6   5   39.57    3.60
  -1   6   4 2994.04   15.31
   1  -6  -4 2872.81   15.11
  -1   6   3   16.20    3.96
   1  -6  -3   13.62    3.87
  -1   6   3   22.75    6.10
   1  -6  -3   16.53    6.14
  -1   6   3    8.92    2.93
   1  -6  -3   13.17    2.94
   1  -6  -2  648.38   14.14
  -1   6   2  888.71   15.66
   1  -6  -1   16.71    2.17
  -1   6   1   18.68    2.28
  -1   6   1   52.85    6.22
   1  -6  -1   55.68    8.67
  -1   6   1   59.87    9.69
   1  -6  -1   46.58    5.91
   1  -6   0   24.44    8.03
  -1   6   0    9.52    4.23
   1  -6   0    9.71    4.34
   1  -6   0    8.46    2.43
  -1   6   0   15.83    2.49
   1  -6   1   40.48   10.06
  -1   6  -1   41.41   10.12
   1  -6   1    6.52    5.24
  -1   6  -1    7.58    5.35
   1  -6   1   -2.76    2.48
  -1   6  -2  204.46   12.64
   1  -6   2  175.91   11.94
  -1   6  -3   -1.08   10.85
   1  -6   3   -8.61   10.48
   1  -6  19    3.43    2.33
   1  -6  20    0.54    2.10
  -1   6 -21   -2.27    1.94
   1  -6  21   -0.92    2.13
  -1   5  21    3.23    2.23
   1  -5 -21   -5.83    4.58
  -1   5  21    2.81    4.68
   1  -5 -21    6.42    5.59
  -1   5  20    3.30    2.14
   1  -5 -20   -0.85    2.05
  -1   5  20   -7.93    5.14
  -1   5  20   -1.13    4.12
   1  -5 -20    2.48    5.64
  -1   5  19    3.05    2.13
   1  -5 -19    1.22    2.16
   1  -5 -19   -1.21    5.15
  -1   5  19   -5.28    5.04
  -1   5  18   -1.70    5.62
   1  -5 -18   -2.87    5.32
  -1   5  18   -4.29    4.65
   1  -5 -18   -2.51    2.19
  -1   5  18    1.26    2.30
   1  -5 -17   -1.58    4.07
   1  -5 -17    3.64    5.73
  -1   5  17    7.63    6.87
  -1   5  17   -2.81    5.05
   1  -5 -17    5.15    2.41
  -1   5  17    0.18    2.29
  -1   5  16    7.41    6.67
   1  -5 -16   -5.34    3.62
   1  -5 -16    3.70    5.61
  -1   5  16    1.57    4.16
   1  -5 -16    0.26    2.27
  -1   5  16   -0.87    2.25
  -1   5  15   -3.07    6.29
   1  -5 -15    4.83    3.66
   1  -5 -15   12.96    6.58
  -1   5  15   -3.27    3.87
  -1   5  15   -2.88    2.27
   1  -5 -15   -2.96    2.32
  -1   5  14    2.77    3.44
   1  -5 -14    0.80    5.93
   1  -5 -14   -1.72    3.08
  -1   5  14    7.06    2.48
   1  -5 -14    6.67    2.53
  -1   5  13   -0.48    3.08
   1  -5 -13    6.60    3.34
  -1   5  13   17.58    6.70
   1  -5 -13    7.34    6.09
   1  -5 -13    4.16    2.45
  -1   5  13    1.46    2.34
   1  -5 -12    4.32    3.14
  -1   5  12   -1.19    2.84
  -1   5  12   -7.62    6.04
   1  -5 -12    5.96    6.23
   1  -5 -12    3.69    2.40
  -1   5  12    3.69    2.38
   1  -5 -11   38.38    2.76
  -1   5  11   39.35    2.78
   1  -5 -11   36.29    3.39
  -1   5  11   27.94    3.30
  -1   5  11   27.91    6.74
   1  -5 -11   31.32    6.74
   1  -5 -10   16.93    5.66
  -1   5  10   12.10    5.99
   1  -5 -10   11.33    2.78
  -1   5  10   20.23    3.09
  -1   5  10   20.88    2.55
   1  -5 -10   10.97    2.44
  -1   5   9   44.01    3.16
   1  -5  -9   30.26    5.39
   1  -5  -8   13.59    2.32
  -1   5   8    9.69    2.32
   1  -5  -8   19.29    5.31
  -1   5   8   10.91    5.17
  -1   5   8   15.19    2.66
   1  -5  -8    7.78    2.76
  -1   5   7   37.62    3.51
   1  -5  -7   27.31    5.90
  -1   5   7   27.90    6.41
   1  -5  -7   18.67    3.29
  -1   5   7   35.59    2.59
   1  -5  -7   33.48    2.57
  -1   5   6   12.31    5.65
   1  -5  -6   25.27    5.93
  -1   5   6    8.02    3.02
   1  -5  -6   14.75    3.12
  -1   5   6    9.01    2.38
   1  -5  -6    8.62    2.41
  -1   5   5 3144.54   11.69
   1  -5  -5 2958.33   11.43
  -1   5   4   50.24    4.55
   1  -5  -4   47.21    6.79
  -1   5   4   31.54    6.40
  -1   5   4   33.05    3.45
   1  -5  -4   36.31    3.74
  -1   5   3 1674.69   10.51
   1  -5  -3 1439.81    9.94
   1  -5  -2   13.99    6.18
  -1   5   2   19.29    6.38
   1  -5  -2   13.41    2.75
   1  -5  -2   20.26    3.13
  -1   5   2    5.49    2.75
  -1   5   1  192.49    9.25
   1  -5  -1  214.06    9.82
  -1   5   0  -14.34    6.71
   1  -5   0    1.88    7.20
  -1   5   0    1.48    3.93
   1  -5   0   -3.45    3.93
   1  -5   0    2.26    2.21
  -1   5   0    3.32    2.25
   1  -5   1   23.92    5.36
  -1   5  -1    1.20    5.18
  -1   5  -1   37.42    9.32
   1  -5   2   15.45    9.48
  -1   5  -2   -0.90    9.20
   1  -5  16   -4.96    2.32
  -1   5 -17   -1.29    2.25
   1  -5  17    1.75    2.36
  -1   5 -18    2.71    2.19
   1  -5  18    2.51    2.32
   1  -5  19    0.90    2.20
  -1   5 -19   -4.08    1.93
   1  -5  20   -1.94    1.94
  -1   5 -20    4.36    2.24
  -1   5 -21    2.98    2.12
   1  -5  21    2.01    2.08
   1  -4 -22    2.77    1.98
  -1   4  22    1.39    2.10
   1  -4 -22   -1.85    5.25
   1  -4 -22    2.54    4.26
  -1   4  21    0.66    2.00
   1  -4 -21   -0.22    1.98
   1  -4 -21    3.05    4.99
   1  -4 -20   17.61    2.52
  -1   4  20   17.51    2.56
   1  -4 -20   14.71    4.96
  -1   4  20   18.56    5.81
   1  -4 -20   12.30    5.77
  -1   4  19    3.52    2.18
   1  -4 -19    2.01    2.22
   1  -4 -19   -3.38    5.26
  -1   4  19    3.88    5.58
   1  -4 -19    8.63    5.02
  -1   4  19   -2.78    4.89
   1  -4 -18    4.40    2.32
  -1   4  18    0.48    2.11
   1  -4 -18    6.39    4.74
  -1   4  18    1.60    6.00
   1  -4 -18   -6.64    5.13
   1  -4 -17   -0.18    2.28
  -1   4  17   -1.36    2.23
  -1   4  17    1.92    4.84
   1  -4 -17    7.93    6.39
  -1   4  17   -3.10    6.25
  -1   4  16    8.32    2.44
   1  -4 -16    8.06    2.47
   1  -4 -16   12.72    7.07
  -1   4  16   15.44    7.49
  -1   4  15    4.37    2.53
   1  -4 -15    3.56    2.48
  -1   4  15   -2.05    5.33
   1  -4 -15   11.17    7.48
  -1   4  15   12.03    7.70
   1  -4 -14   16.04    2.84
  -1   4  14   11.56    2.76
   1  -4 -14   22.74    7.56
   1  -4 -14    8.71    4.99
  -1   4  14   22.88    8.22
  -1   4  13   -3.06    2.35
   1  -4 -13    2.21    2.36
   1  -4 -13   -1.14    3.68
  -1   4  13   -7.42    4.03
  -1   4  13    4.80    6.83
  -1   4  12   -0.93    2.22
   1  -4 -12   -3.19    2.24
  -1   4  12    5.83    3.73
   1  -4 -12    4.59    3.36
   1  -4 -12    9.22    5.97
  -1   4  12    6.06    6.09
  -1   4  11    4.57    2.33
   1  -4 -11   -0.12    2.29
   1  -4 -11   16.91    5.95
  -1   4  11    7.18    6.18
   1  -4 -11    2.64    3.10
  -1   4  11    1.25    3.03
   1  -4 -10 1197.59    8.90
  -1   4  10 1194.51    8.87
  -1   4   9   33.96    2.70
   1  -4  -9   30.28    2.70
   1  -4  -9   30.34    3.27
  -1   4   9   23.54    3.23
   1  -4  -9   20.37    6.63
  -1   4   9   30.31    6.98
  -1   4   8  337.14    4.70
   1  -4  -8  337.52    4.71
   1  -4  -7    7.06    5.15
  -1   4   7   16.58    5.51
  -1   4   7    9.57    2.44
   1  -4  -7   14.71    2.56
   1  -4  -7   14.05    2.39
   1  -4  -6  352.68    6.26
  -1   4   6  338.74    9.75
  -1   4   6  427.62    4.74
   1  -4  -6  405.05    4.69
  -1   4   5    1.71    4.86
   1  -4  -5   12.71    4.96
  -1   4   5   11.02    2.66
   1  -4  -5   10.14    2.59
   1  -4  -5    2.70    2.12
  -1   4   5    2.88    2.14
  -1   4   4 1873.36    8.27
   1  -4  -4 1708.56    7.91
   1  -4  -3    7.09    3.31
  -1   4   3    7.60    3.27
  -1   4   3   17.46    6.07
   1  -4  -3   15.89    6.10
   1  -4  -3    8.68    3.70
  -1   4   3   14.23    3.67
  -1   4   2 1198.78    7.92
   1  -4  -2 1148.23    7.81
  -1   4   1   29.59    6.79
   1  -4  -1   19.47    6.82
   1  -4  -1   29.61    4.86
  -1   4   1   22.79    5.02
   1  -4  -1   12.86    1.84
  -1   4   1   12.01    1.81
  -1   4   0  469.41   11.36
   1  -4   0  402.18   10.81
   1  -4   1   34.98    8.99
  -1   4  -1   30.77    8.82
  -1   4  -2  -16.66    9.07
   1  -4   2   10.83    9.41
   1  -4  13    7.35    2.70
   1  -4  14    6.01    2.67
  -1   4 -14    7.18    2.57
   1  -4  15    5.42    2.56
  -1   4 -15    0.56    2.45
   1  -4  16    5.02    2.48
  -1   4 -16   10.40    2.54
   1  -4  17    3.24    2.36
  -1   4 -17   -2.83    2.22
   1  -4  18    3.23    2.25
  -1   4 -18    4.61    2.22
   1  -4  19    3.51    2.28
  -1   4 -19    3.89    2.15
  -1   4 -20    0.89    2.06
   1  -4  20    4.48    2.15
   1  -4  21   -0.52    1.89
  -1   4 -21    2.39    2.08
  -1   4 -22    3.71    2.01
   1  -4  22    1.19    2.05
  -1   3  22   -4.02    1.80
   1  -3 -22   -4.36    1.90
  -1   3  21    3.73    2.19
   1  -3 -21    3.84    2.26
   1  -3 -20    2.20    2.13
  -1   3  20   -1.36    2.07
  -1   3  20    1.85    5.48
   1  -3 -19    9.68    2.30
  -1   3  19    3.69    2.23
  -1   3  19    6.13    5.94
  -1   3  18    3.89    2.24
   1  -3 -18    3.41    2.25
   1  -3 -17    0.90    2.25
  -1   3  17    0.45    2.25
   1  -3 -17    4.51    6.32
   1  -3 -17    2.90    6.08
  -1   3  16    1.44    2.37
   1  -3 -16    6.87    2.49
   1  -3 -16   -0.99    6.28
   1  -3 -16    3.33    6.32
   1  -3 -15    4.55    6.83
  -1   3  15   -3.18    6.13
  -1   3  15   11.21    7.53
  -1   3  14   16.71    2.75
   1  -3 -14   19.47    2.74
   1  -3 -14   17.20    7.58
   1  -3 -14    7.01    5.57
  -1   3  14   23.12    8.19
   1  -3 -13    0.28    2.34
  -1   3  13    1.40    2.29
  -1   3  13   -6.62    6.45
   1  -3 -13    1.90    5.24
   1  -3 -13   -0.84    6.81
  -1   3  13    6.01    5.19
  -1   3  12    0.39    2.30
   1  -3 -12   -0.59    2.25
  -1   3  12    1.18    6.85
   1  -3 -12   -7.35    5.02
   1  -3 -12   -1.19    6.31
   1  -3 -11   56.88    3.07
  -1   3  11   50.33    3.04
  -1   3  11   59.69    8.26
   1  -3 -11   19.46    6.75
   1  -3 -11   17.69    5.90
  -1   3  10   13.73    2.63
   1  -3 -10   11.62    2.61
   1  -3 -10    5.81    4.01
   1  -3 -10    6.07    6.16
  -1   3  10    6.90    4.50
   1  -3  -9  100.65    4.81
   1  -3  -9   69.87    7.49
   1  -3  -9  107.57    3.27
  -1   3   9  108.70    3.31
  -1   3   9  133.96    8.78
   1  -3  -8    3.26    2.23
  -1   3   8    1.61    2.15
   1  -3  -8    4.38    2.98
  -1   3   8   -1.22    2.88
   1  -3  -8   10.72    6.14
  -1   3   8    9.73    6.27
  -1   3   7   46.26    3.28
   1  -3  -7   55.52    3.32
   1  -3  -7   42.68    7.35
  -1   3   7   65.18    7.57
   1  -3  -7   64.46    2.74
   1  -3  -6   -3.80    5.26
  -1   3   6    5.14    5.51
  -1   3   6    3.07    2.24
   1  -3  -6   -0.69    2.10
  -1   3   6    6.61    2.06
  -1   3   5  631.96    5.04
   1  -3  -5  574.13    4.86
  -1   3   4   -2.48    4.55
   1  -3  -4   -9.48    4.27
   1  -3  -3   20.14    5.41
  -1   3   3   26.83    5.33
   1  -3  -3   25.39    2.10
  -1   3   3   17.28    2.28
   1  -3  -3   15.15    2.31
   1  -3  -2   83.42    7.28
  -1   3   2   95.02    7.25
  -1   3   2  101.36    3.88
   1  -3  -2  106.19    3.97
  -1   3   1   70.63    6.30
  -1   3   1   66.33    5.50
   1  -3  -1   50.78    6.20
   1  -3  -1   64.02    2.65
  -1   3   1   66.63    2.70
  -1   3   0  116.24    9.70
   1  -3   0  154.50   10.02
   1  -3   1   62.51    8.91
  -1   3  -1   63.09    8.85
  -1   3  -2   41.39   10.54
   1  -3   2   17.54   10.37
   1  -3  10    1.96    2.36
  -1   3 -11   30.66    2.64
   1  -3  11   45.00    2.92
   1  -3  12   13.49    2.51
  -1   3 -12   11.22    2.42
  -1   3 -13   32.99    2.82
   1  -3  13   41.85    2.90
  -1   3 -14    2.56    2.37
   1  -3  14    2.69    2.38
   1  -3  15    5.62    2.40
  -1   3 -15    7.15    2.41
  -1   3 -16    1.96    2.27
   1  -3  16   -1.41    2.19
   1  -3  17   14.36    2.54
  -1   3 -17   11.62    2.47
   1  -3  18   -0.70    2.15
  -1   3 -18    2.47    2.14
  -1   3 -19    5.18    2.23
   1  -3  19    4.63    2.33
   1  -3  20    1.56    2.15
  -1   3 -20   -0.19    1.98
   1  -3  21    4.72    2.17
  -1   3 -21    2.24    2.04
   1  -3  22    1.51    2.09
  -1   3 -22    0.53    2.07
   1  -2 -22    0.51    5.02
   1  -2 -22    1.26    2.10
  -1   2  22    0.69    2.14
   1  -2 -21  -12.19    5.27
   1  -2 -21   -0.11    1.94
   1  -2 -20   14.81    6.91
   1  -2 -20   11.38    2.38
  -1   2  20   10.44    2.40
  -1   2  19    3.43    5.87
  -1   2  19    2.09    2.38
   1  -2 -19    4.87    2.34
  -1   2  18    6.52    6.30
   1  -2 -18    3.30    2.28
  -1   2  18    0.94    2.18
  -1   2  17   -5.82    6.03
   1  -2 -17    3.39    2.30
  -1   2  16   -7.30    6.19
  -1   2  16    9.18    2.47
   1  -2 -15    7.50    7.25
  -1   2  15    3.49    2.53
   1  -2 -15    3.33    2.56
   1  -2 -14   80.93    3.59
  -1   2  14   82.00    3.59
  -1   2  13   10.81    6.69
  -1   2  13    5.40    2.52
   1  -2 -13    4.63    2.41
   1  -2 -12    1.47    6.34
   1  -2 -12   24.58    2.65
  -1   2  11   -1.36    6.50
   1  -2 -11    3.12    6.21
   1  -2 -11   -2.60    2.32
   1  -2 -10  526.60    6.04
  -1   2  10  504.56    5.96
  -1   2   9   33.47    2.71
   1  -2  -9   36.18    2.74
   1  -2  -9   26.53    7.65
  -1   2   9   45.29    8.00
   1  -2  -9   18.73    5.14
   1  -2  -8   15.09    2.32
  -1   2   8   22.50    2.40
   1  -2  -8   21.36    7.59
  -1   2   8   18.42    7.95
   1  -2  -8   10.38    5.28
  -1   2   7    2.33    2.14
   1  -2  -7    5.37    2.17
  -1   2   7    3.17    6.49
   1  -2  -7    9.47    6.52
  -1   2   6   87.80    2.63
   1  -2  -6   88.65    2.65
  -1   2   6   60.38    6.54
  -1   2   6   83.98    3.90
   1  -2  -6   78.74    3.74
   1  -2  -5   44.37    2.20
  -1   2   5   43.90    2.24
  -1   2   5   35.48    6.34
   1  -2  -5   31.26    6.33
  -1   2   5   38.80    2.78
   1  -2  -5   43.19    2.80
   1  -2  -4  212.99    3.40
  -1   2   4  199.25    7.31
  -1   2   4  250.03    3.18
   1  -2  -4  256.76    3.21
   1  -2  -3    5.35    1.83
  -1   2   3    4.49    1.85
  -1   2   3    8.27    5.28
   1  -2  -3    0.11    5.15
  -1   2   2  626.25    5.95
   1  -2  -2  790.73    6.49
   1  -2  -1   57.73    3.08
  -1   2   1   60.98    3.07
   1  -2  -1   65.23    7.21
  -1   2   1   71.36    7.29
   1  -2  -1   43.13    4.63
  -1   2   1   44.70    4.85
  -1   2   0 1946.70    5.20
  -1   2   0 2002.98   14.90
   1  -2   1  230.63    9.02
  -1   2  -1  270.78    9.16
  -1   2  -2  674.72   14.23
   1  -2   2  582.42   13.52
   1  -2   7   14.15    2.37
  -1   2  -8  229.47    3.99
   1  -2   8  225.21    3.98
   1  -2   9    4.50    2.32
  -1   2  -9    1.47    2.33
   1  -2  10   92.40    3.09
  -1   2 -10   84.16    3.01
   1  -2  11   -1.43    2.16
  -1   2 -11   -0.05    2.13
  -1   2 -12    5.55    2.20
   1  -2  12    4.71    2.20
   1  -2  13    2.93    2.26
  -1   2 -13    4.80    2.23
   1  -2  14    6.25    2.43
  -1   2 -14    0.87    2.26
  -1   2 -15   -0.07    2.21
   1  -2  15    3.48    2.28
   1  -2  16    4.66    2.32
  -1   2 -16    3.84    2.23
   1  -2  17    3.67    2.38
  -1   2 -17    3.61    2.24
   1  -2  18   23.65    2.76
  -1   2 -18   18.21    2.57
   1  -2  19    4.19    2.40
  -1   2 -19    4.99    2.27
  -1   2 -20    5.74    2.26
   1  -2  20    5.91    2.35
   1  -2  21    1.79    2.22
  -1   2 -21    4.74    2.28
   1  -2  22   15.33    2.52
  -1   2 -22   11.44    2.40
  -1   1  22    7.82    6.68
   1  -1 -22    5.36    6.97
   1  -1 -22    1.03    1.95
  -1   1  22    2.29    2.11
   1  -1 -21    2.55    6.35
  -1   1  21   -3.73    6.09
   1  -1 -21   -0.66    1.99
   1  -1 -20   -6.20    6.59
  -1   1  20    2.98    6.70
   1  -1 -20    2.71    2.22
  -1   1  20    3.55    2.24
  -1   1  19    8.00    7.60
   1  -1 -19    1.81    6.83
  -1   1  18   -1.76    7.42
   1  -1 -18    5.97    6.85
  -1   1  18    6.31    2.51
   1  -1 -18   -0.47    2.29
  -1   1  17   24.00    7.75
   1  -1 -17    8.82    7.32
  -1   1  17   15.96    2.63
   1  -1 -17   15.15    2.59
  -1   1  16   -1.54    7.37
   1  -1 -16    2.22    7.30
  -1   1  16    6.89    2.56
   1  -1 -16    4.03    2.52
   1  -1 -15   57.00    8.81
   1  -1 -15   98.97    3.89
  -1   1  15  111.74    3.96
  -1   1  14    3.31    7.38
  -1   1  14    1.92    2.58
   1  -1 -14    5.17    2.66
   1  -1 -13  109.23    3.75
  -1   1  13  120.42    3.89
  -1   1  12    1.93    6.76
  -1   1  12    2.30    2.38
   1  -1 -12    3.00    2.39
   1  -1 -11   10.29    6.21
  -1   1  11    1.23    6.40
   1  -1 -11   16.10    2.37
  -1   1  11   15.69    2.46
   1  -1 -10    2.81    6.26
   1  -1 -10   -1.29    2.21
  -1   1  10   -1.77    2.22
  -1   1   9   16.44    6.53
   1  -1  -9   23.52    6.64
   1  -1  -9   24.62    2.56
  -1   1   9   17.13    2.47
   1  -1  -8    5.99    6.86
  -1   1   8    2.72    6.24
  -1   1   8    5.11    2.30
   1  -1  -8    7.46    2.27
   1  -1  -7   29.92    7.17
  -1   1   7   48.45    7.37
  -1   1   6   -3.17    4.95
  -1   1   6  -11.57    6.35
   1  -1  -6   -3.08    5.92
  -1   1   6   -1.04    1.93
  -1   1   5  144.60    8.32
   1  -1  -5  187.82    3.04
  -1   1   5  182.38    3.03
  -1   1   4   30.23    6.19
   1  -1  -4   14.92    5.86
  -1   1   4   22.30    2.00
   1  -1  -4   14.62    1.93
  -1   1   3   60.35    2.72
   1  -1  -3   54.42    2.53
  -1   1   3   49.53    6.73
   1  -1  -3   56.22    6.96
  -1   1   2   23.82    1.51
   1  -1  -2   23.01    1.57
  -1   1   2   22.59    1.75
   1  -1  -2   21.87    1.75
   1  -1  -2   28.40    5.17
  -1   1   2   32.15    5.22
  -1   1   1 3544.18    6.23
   1  -1  -1 3397.02    6.07
   1  -1   0   30.38    1.78
  -1   1   0   40.07    1.81
  -1   1  -1 2655.00   14.46
   1  -1   1 2433.87   13.91
  -1   1  -2   30.99    8.45
   1  -1   2   36.03    8.41
   1  -1   4    1.85    1.98
  -1   1  -4    3.81    1.98
   1  -1   5  260.34    3.19
  -1   1  -5  269.18    3.22
   1  -1   6    7.34    1.93
  -1   1  -6    7.59    1.93
   1  -1   7  314.72    3.86
  -1   1  -7  312.02    3.85
   1  -1   8    8.95    2.28
  -1   1  -8    4.89    2.14
  -1   1  -9   17.91    2.33
   1  -1   9   20.05    2.42
   1  -1  10    1.01    2.26
  -1   1 -10    3.82    2.22
  -1   1 -11    5.04   10.13
   1  -1  11   13.95    2.37
  -1   1 -11   13.02    2.34
  -1   1 -12   17.30   10.13
   1  -1  12    2.17    2.25
  -1   1 -12    5.40    2.23
  -1   1 -13    9.51   10.20
   1  -1  13   49.28    2.93
  -1   1 -14  -10.11   10.16
  -1   1 -14   13.07    2.56
  -1   1 -15  -13.59   10.13
   1  -1  15    5.74   10.58
   1  -1  15    3.40    2.43
   1  -1  16    2.03   10.15
  -1   1 -16   28.27   10.90
  -1   1 -16    8.52    2.45
   1  -1  16    3.71    2.33
   1  -1  17   11.67   10.08
  -1   1 -17   11.02    9.89
  -1   1 -17   -0.25    2.23
   1  -1  17    0.92    2.28
  -1   1 -18   24.28    9.53
   1  -1  18   12.87    9.80
  -1   1 -18    0.36    2.18
   1  -1  18    5.97    2.44
  -1   1 -19   17.42    9.73
   1  -1  19   -2.94    9.05
  -1   1 -19   11.95    2.50
   1  -1  19   13.46    2.53
   1  -1  20   -4.94    8.61
  -1   1 -20   -7.31    8.87
  -1   1 -20    2.88    2.26
   1  -1  20    3.67    2.28
   1  -1  21   -0.65    8.68
  -1   1 -21   -7.00    8.39
  -1   1 -22   14.63    9.59
   1  -1  22    0.68    7.83
  -1   1 -22   -4.15    2.01
   1  -1  22    4.48    2.25
  -1   0  22   -6.71    6.74
   1   0 -22    1.18    7.29
   1   0 -22   -2.75    1.95
   1   0 -21   -6.89    7.35
  -1   0  21    2.52    2.24
   1   0 -20    1.64    8.22
  -1   0  20    1.10    7.49
   1   0 -20    2.61    2.23
   1   0 -19  -12.41    8.14
  -1   0  19    2.62    8.14
   1   0 -18   42.49   10.19
  -1   0  18    9.40    9.00
  -1   0  17   20.95    8.96
   1   0 -17   -5.99    8.53
   1   0 -17    1.25    2.47
  -1   0  17   -4.47    2.35
  -1   0  16   -2.18    8.40
   1   0 -16   10.38    9.46
   1   0 -15  -15.75    8.60
  -1   0  15    3.33    2.50
  -1   0  14   -9.09    9.12
   1   0 -14   10.13    9.18
   1   0 -13    7.99    8.80
  -1   0  13  -14.34    8.38
   1   0 -13    7.80    2.61
  -1   0  12   11.27    8.81
   1   0 -12    0.64    8.39
   1   0 -11    3.20    8.11
  -1   0  11    5.57    8.45
  -1   0  11   -1.77    2.30
   1   0 -11    9.07    2.49
   1   0 -10   41.17    8.84
   1   0 -10   87.54    3.22
  -1   0  10   84.34    3.25
  -1   0   9   11.12    8.39
   1   0  -9    0.47    8.58
  -1   0   9    6.63    2.77
   1   0  -9    6.72    2.72
   1   0  -8 1030.37    7.35
  -1   0   8 1109.36    7.62
   1   0  -7    9.81    8.53
   1   0  -7   33.17    2.72
   1   0  -6  114.99    2.92
  -1   0   6  114.00    2.93
  -1   0   5    4.43    2.00
   1   0  -5    9.60    2.04
   1   0  -4  119.58    2.60
  -1   0   4  129.59    2.64
  -1   0   3    8.08    7.21
   1   0  -3   -0.53    7.26
  -1   0   3    2.50    1.92
   1   0  -3    5.17    1.96
  -1   0   2  245.98    8.32
   1   0  -2  259.47    2.55
  -1   0   2  281.11    2.60
   1   0  -1    2.55    1.31
  -1   0   1    4.82    1.31
   1   0  -1    4.06    1.12
  -1   0   1    0.72    1.04
   1   0  -1   -3.24    4.88
  -1   0   1    4.44    4.96
  -1   0   0    9.01    0.78
   1   0   0    9.07    0.78
   1   0   0   10.69    2.03
  -1   0   0    6.77    1.84
   1   0   1    2.42    0.62
   1   0   1    7.70    3.32
  -1   0  -1    3.68    3.28
  -1   0  -2 1836.68    3.93
   1   0   2 1871.86    3.97
   1   0   3   18.06    1.90
  -1   0  -3   13.90    1.86
  -1   0  -3   18.57    7.46
  -1   0  -4   44.13    2.05
   1   0   4    9.30    7.59
   1   0   5    1.06    7.23
  -1   0  -5   -3.44    7.27
   1   0   6  644.36    4.78
  -1   0  -6  699.78    4.97
  -1   0  -7    6.02    2.23
   1   0   7    6.08    2.23
  -1   0  -7    1.44    7.73
   1   0   7    4.33    7.90
  -1   0  -8  103.22    3.05
   1   0   8   75.14    2.81
   1   0   9   -2.87    8.75
  -1   0  -9   17.03    9.13
  -1   0 -10  131.29    3.43
   1   0  10  141.05    3.52
  -1   0 -11    5.71    2.31
   1   0  11    5.66    2.32
   1   0  11   27.72    8.85
  -1   0 -11    3.72    8.28
   1   0  12   13.38    2.44
   1   0  12   17.96    8.22
  -1   0 -12   -4.70    7.86
   1   0  13   10.27    2.48
  -1   0 -13   10.08    2.41
   1   0  13    4.94    8.76
  -1   0 -13   27.88    9.01
   1   0  14    0.81    9.01
  -1   0 -14   18.83    9.10
   1   0  15    0.43    9.40
  -1   0 -15    2.93    8.78
  -1   0 -16   11.11    2.62
   1   0  16    5.40    2.40
   1   0  16   -2.77    8.99
  -1   0 -16    8.90    8.73
   1   0  17    2.25    2.39
  -1   0 -17   -2.58    2.22
   1   0  17   -4.02    9.03
  -1   0 -17   -8.01    7.91
  -1   0 -18    5.75    2.43
   1   0  18    1.59    9.01
  -1   0 -18   -0.50    8.67
  -1   0 -19    5.14    2.39
   1   0  19    2.90    2.30
  -1   0 -19    6.28    8.01
   1   0  19    3.35    8.49
  -1   0 -20    8.18    2.34
   1   0  20    2.56    2.27
   1   0  20   -2.35    7.37
  -1   0 -20   22.55    9.29
  -1   0 -21    6.22    2.37
   1   0  21    2.59    2.29
   1   0  21   12.29    7.65
  -1   0 -21   -1.73    7.31
   1   0  22    6.31    2.36
   1   0  22   -5.89    7.11
  -1   0 -22    7.23    7.69
  -1  -1  22    0.35    2.12
   1   1 -22    1.27    2.12
   1   1 -22    9.37    8.42
   1   1 -21    3.20    2.13
   1   1 -21  -11.47    7.64
   1   1 -20    7.15    2.33
  -1  -1  20    5.47    2.30
  -1  -1  19    6.01    2.37
   1   1 -19    6.91    2.37
   1   1 -18    4.37    2.25
  -1  -1  18    4.47    2.46
  -1  -1  17    4.59    2.49
   1   1 -17   11.61    2.48
   1   1 -16   -1.19    2.27
  -1  -1  16    3.82    2.50
   1   1 -15    7.74    2.57
  -1  -1  15   10.46    2.53
  -1  -1  14   -0.97    2.38
   1   1 -14    2.17    2.48
   1   1 -13    3.35    2.37
  -1  -1  13    7.39    2.53
   1   1 -12   27.54    2.64
  -1  -1  12   25.99    2.67
   1   1 -11    7.80    2.33
  -1  -1  11    7.87    2.37
   1   1 -10    4.53    2.25
  -1  -1  10    3.54    2.27
  -1  -1   9    8.76    2.39
   1   1  -9    4.05    2.30
  -1  -1   8   37.44    2.87
   1   1  -8   26.20    2.76
   1   1  -7  893.35    6.44
  -1  -1   7  933.05    6.64
  -1  -1   6    0.27    2.05
   1   1  -6   -0.46    2.02
  -1  -1   5  216.93    3.22
   1   1  -5  217.70    3.22
  -1  -1   4   10.92    2.02
   1   1  -4   13.96    2.03
  -1  -1   3 1871.91    6.59
   1   1  -3 1829.12    6.59
  -1  -1   1   49.01    3.14
   1   1  -1   60.46    3.36
   1   1   0    9.17    1.85
  -1  -1   0    4.06    1.79
  -1  -1  -1  940.88    5.51
   1   1   1  956.81    5.48
   1   1   2   15.74    2.84
  -1  -1  -2   14.61    2.80
  -1  -1  -3   98.22    4.68
   1   1   3  106.96    4.77
  -1  -1  -3  107.77    1.97
   1   1   3  100.37    1.95
  -1  -1  -4    1.36    5.99
   1   1   4    3.13    1.71
  -1  -1  -4   -0.28    1.68
  -1  -1  -5  428.00    3.65
   1   1   5  437.44    3.71
   1   1   6   12.33    6.33
  -1  -1  -6    2.15    5.98
   1   1   7   24.66    2.13
  -1  -1  -7   19.42    2.04
  -1  -1  -8   10.66    2.22
   1   1   8    9.88    2.29
  -1  -1  -9  415.59    4.93
   1   1   9  418.64    4.95
  -1  -1 -10   28.62    2.65
   1   1  10   28.96    2.64
   1   1  11   68.48    2.90
   1   1  11   37.25    7.73
  -1  -1 -12    9.81    2.33
   1   1  12   12.47    2.31
   1   1  12   10.36    7.27
   1   1  13   -1.19    2.18
  -1  -1 -13   -0.88    2.21
  -1  -1 -13   18.70    7.90
   1   1  13    4.02    7.01
  -1  -1 -14   10.65    2.49
   1   1  14   -1.78    7.40
  -1  -1 -14   10.52    7.74
   1   1  15   22.17    2.72
  -1  -1 -15   -3.83    8.00
   1   1  16    0.62    2.37
  -1  -1 -16    0.62    2.33
  -1  -1 -16   -0.81    7.58
   1   1  17    7.51    8.34
  -1  -1 -17   -3.00    7.35
  -1  -1 -18   -1.76    2.25
   1   1  18    0.71    2.24
   1   1  18    0.47    7.36
  -1  -1 -18    0.45    7.16
  -1  -1 -19    9.88    2.45
   1   1  19  -11.47    6.40
  -1  -1 -20   -3.24    2.25
   1   1  20    0.59    2.25
   1   1  20    1.57    7.22
  -1  -1 -21    5.58    2.30
   1   1  21   -6.14    5.38
   1   1  22   -3.47    2.04
  -1  -1 -22    0.98    2.13
   1   1  22    8.17    6.58
  -1  -1 -23   -2.16    1.98
   1   1  23   -0.34    2.07
   1   1  23   -1.85    6.80
  -1  -2  21    0.78    2.20
   1   2 -21    5.15    2.21
  -1  -2  20    4.99    2.35
   1   2 -20    0.94    2.14
  -1  -2  19    5.96    2.34
   1   2 -19    7.92    2.37
  -1  -2  18    1.15    2.34
   1   2 -18    0.47    2.15
  -1  -2  17    1.46    2.34
   1   2 -17    3.09    2.31
  -1  -2  16   27.89    2.81
   1   2 -16   18.37    2.65
   1   2 -15    4.60    2.40
  -1  -2  15    4.20    2.42
   1   2 -14    5.61    2.28
  -1  -2  14    7.15    2.47
  -1  -2  13    7.65    2.41
   1   2 -13    7.07    2.31
   1   2 -12    2.71    2.18
  -1  -2  12    5.38    2.28
  -1  -2  11   16.29    2.40
   1   2 -11   13.72    2.32
  -1  -2  10    0.80    2.20
   1   2 -10   -1.77    2.11
   1   2  -9    6.32    2.32
  -1  -2   9    8.56    2.29
  -1  -2   8   30.86    2.55
   1   2  -8   29.57    2.55
   1   2  -7   24.83    2.74
  -1  -2   7   31.70    2.74
   1   2  -6  343.22    4.37
  -1  -2   6  378.24    4.57
  -1  -2   2 1259.61   11.29
   1   2  -2 1131.50   10.86
  -1  -2   1   86.42    4.82
   1   2  -1   82.45    4.95
  -1  -2   0  666.75    6.03
   1   2   0  740.33    6.30
   1   2   1   12.65    1.65
  -1  -2  -1   14.53    1.63
  -1  -2  -1   24.38    2.83
   1   2   1   21.13    2.77
  -1  -2  -2 2935.53    8.62
   1   2   2 2953.36    8.55
   1   2   3   23.72    2.82
  -1  -2  -3   21.04    2.89
  -1  -2  -3   32.38    3.13
   1   2   3   30.97    3.14
  -1  -2  -3   32.47    1.89
  -1  -2  -4  464.99    3.57
   1   2   4  440.30    3.52
  -1  -2  -5   -1.43    3.15
  -1  -2  -5    1.33    1.78
   1   2   5    3.51    1.79
  -1  -2  -6   28.99    4.08
   1   2   6   26.08    4.08
  -1  -2  -6   20.44    1.95
   1   2   6   18.82    1.94
  -1  -2  -7    1.04    4.80
   1   2   7    2.62    1.89
  -1  -2  -7    0.37    1.90
   1   2   8   15.55    6.13
  -1  -2  -8   12.17    2.18
   1   2   9   40.19    2.56
  -1  -2  -9   40.10    2.58
   1   2  10  130.84    3.48
  -1  -2 -10  128.32    3.43
  -1  -2 -11   12.75    2.43
   1   2  11    9.78    7.01
   1   2  12   34.76    2.71
  -1  -2 -12    9.70    6.60
   1   2  13    1.33    2.34
  -1  -2 -13    3.79    2.41
  -1  -2 -14    4.70    2.40
   1   2  14    2.52    2.41
   1   2  15    0.95    2.46
  -1  -2 -15    0.44    2.31
   1   2  15    8.93    7.55
   1   2  16   19.31    2.74
  -1  -2 -16   23.76    2.76
   1   2  16   12.80    7.91
   1   2  17    3.08    2.38
  -1  -2 -17    2.16    2.47
  -1  -2 -17   -3.06    7.41
   1   2  18   16.15    2.61
  -1  -2 -18   13.94    2.61
  -1  -2 -18   24.89    8.18
   1   2  19   -1.77    2.16
  -1  -2 -19    0.37    2.32
  -1  -2 -19   -3.40    6.73
   1   2  20   -0.98    2.17
   1   2  20   -6.63    5.88
  -1  -2 -21    3.41    2.22
   1   2  21   -3.72    6.09
  -1  -2 -22    2.71    2.15
   1   2  22    0.11    2.16
   1   2  22   -2.75    5.98
   1   2  23   -4.31    2.01
   1   2  23   -1.14    6.10
  -1  -3  21   -2.84    1.94
   1   3 -21    0.86    2.00
  -1  -3  20    1.66    2.22
   1   3 -20    4.22    1.96
   1   3 -19    0.10    1.97
  -1  -3  19   -0.99    2.09
   1   3 -18    1.30    2.08
  -1  -3  18    2.06    2.25
   1   3 -17   15.85    2.50
  -1  -3  17   20.28    2.67
   1   3 -16    4.04    2.31
  -1  -3  16    0.58    2.23
  -1  -3  15   -0.40    2.31
   1   3 -15    8.51    2.41
  -1  -3  14    5.76    2.51
   1   3 -14   -1.42    2.32
  -1  -3  13   36.26    2.91
   1   3 -13   34.53    2.81
  -1  -3  12    0.91    2.43
   1   3 -12    3.47    2.43
   1   3 -11  219.19    4.66
  -1  -3  11  288.00    5.09
  -1  -3  10    9.72    2.58
   1   3 -10    4.50    2.43
   1   3  -9   19.33    2.64
  -1  -3   9   22.05    2.68
  -1  -3   2   89.35    5.52
   1   3  -2   86.42    5.47
   1   3  -1  148.12    6.21
  -1  -3   1   62.71    5.30
  -1  -3   0  142.95    4.13
   1   3   0  148.46    4.08
  -1  -3  -1 2874.16   16.10
   1   3   1 2614.50   15.41
  -1  -3  -2   30.72    2.04
   1   3   2   29.76    2.01
   1   3   2   45.64    5.29
  -1  -3  -2   43.08    5.49
   1   3   3 8504.50   18.09
  -1  -3  -3 8143.60   17.87
   1   3   4   41.51    3.43
  -1  -3  -4   45.77    3.36
  -1  -3  -4   44.45    3.20
   1   3   4   45.31    3.29
   1   3   5  433.26    3.94
  -1  -3  -5  418.36    3.90
  -1  -3  -6   38.61    3.38
   1   3   6   30.70    4.54
   1   3   6   32.31    3.33
  -1  -3  -6   25.02    4.35
  -1  -3  -7  290.97    6.57
  -1  -3  -7  327.50    4.03
   1   3   7  311.20    3.93
   1   3   8   11.27    3.91
   1   3   8   -2.56    5.48
  -1  -3  -8    5.83    3.47
  -1  -3  -8   13.38    6.00
  -1  -3  -8    9.37    2.16
   1   3   8   10.34    2.17
  -1  -3  -9   48.07    4.93
  -1  -3  -9   34.29    6.23
   1   3   9   42.57    4.96
   1   3  10    4.30    5.03
  -1  -3 -10    8.33    4.58
   1   3  10    2.52    2.22
  -1  -3 -10    1.33    2.19
  -1  -3 -11   14.63    6.20
  -1  -3 -11   15.56    2.65
   1   3  12    1.60    2.29
  -1  -3 -12    6.08    2.43
   1   3  13    3.32    5.28
  -1  -3 -13   22.00    2.54
  -1  -3 -14    5.62    5.88
   1   3  14   -9.17    5.29
  -1  -3 -14   -0.07    2.33
   1   3  14    2.07    2.31
  -1  -3 -15    6.69    6.35
   1   3  15   29.60    2.85
   1   3  16    7.32    6.75
  -1  -3 -16    9.84    2.65
   1   3  16    5.67    2.59
  -1  -3 -17   27.54    2.90
   1   3  17   33.74    3.01
  -1  -3 -18    6.45    6.86
  -1  -3 -18   -0.27    2.34
   1   3  18    2.40    2.36
  -1  -3 -19   33.72    2.95
   1   3  19   30.93    2.92
   1   3  20    1.38    2.32
  -1  -3 -20    1.97    2.29
   1   3  21    4.98    2.32
  -1  -3 -21    2.38    2.17
   1   3  22   -6.71    5.36
  -1  -3 -22    0.87    2.18
   1   3  23    2.92    5.89
  -1  -3 -23    4.32    2.05
   1   3  23    8.19    2.31
   1   4 -21    8.80    2.25
  -1  -4  21    1.31    2.07
   1   4 -20    3.37    2.05
  -1  -4  20    4.39    2.18
  -1  -4  19    4.50    2.23
   1   4 -19   -1.20    2.03
   1   4 -18    4.00    2.25
  -1  -4  18    5.16    2.40
   1   4 -17    4.63    2.26
  -1  -4  17    3.53    2.37
  -1  -4  16   19.14    2.74
   1   4 -16   19.62    2.65
  -1  -4  15   -0.08    2.42
   1   4 -15    1.27    2.56
   1   4 -14    7.23    2.63
  -1  -4  14   12.21    2.66
  -1  -4  13   12.36    2.80
   1   4 -13    0.08    2.44
   1   4 -12   28.54    2.91
  -1  -4  12   17.77    2.83
   1   4  -3    6.43    5.01
   1   4  -2   64.22    5.03
  -1  -4   2   75.06    5.15
  -1  -4   1   26.81    5.09
   1   4  -1   51.54    5.55
  -1  -4   0   83.05    3.96
   1   4   0   85.45    4.02
  -1  -4  -1  148.30    4.85
   1   4   1  167.00    5.08
  -1  -4  -2 2454.02   14.19
   1   4   2 2383.25   13.80
   1   4   3   26.19    3.33
   1   4   3   21.09    4.85
  -1  -4  -3   24.75    4.82
   1   4   3   18.13    3.17
  -1  -4  -3   19.93    3.19
  -1  -4  -4 3271.15   13.70
   1   4   4 3526.03   13.97
  -1  -4  -5   12.59    3.58
   1   4   5    7.16    3.45
   1   4   5    7.70    3.26
  -1  -4  -5    6.26    3.23
  -1  -4  -6  191.85    3.36
   1   4   6  187.17    3.31
  -1  -4  -7   43.08    5.22
   1   4   7   45.60    5.61
   1   4   7   41.72    3.61
  -1  -4  -7   46.80    3.57
  -1  -4  -7   53.18    2.52
   1   4   7   51.63    2.56
  -1  -4  -8  245.95    3.97
   1   4   8  254.40    4.01
   1   4   9    4.45    2.25
  -1  -4  -9    4.54    2.24
   1   4   9    3.29    3.22
   1   4   9   -2.52    5.20
  -1  -4  -9    3.53    3.29
  -1  -4  -9   -2.64    4.97
   1   4  10   30.66    6.63
  -1  -4 -10   19.51    6.01
   1   4  11    0.26    5.47
  -1  -4 -11    0.53    5.53
  -1  -4 -11    1.61    3.62
   1   4  11    0.17    3.50
  -1  -4 -12   12.11    2.40
   1   4  12   12.30    2.46
   1   4  12   -3.31    5.23
  -1  -4 -12   -0.28    5.51
  -1  -4 -12    8.58    4.13
   1   4  12    8.86    4.27
  -1  -4 -13    2.68    2.27
   1   4  13    2.94    2.26
  -1  -4 -13    2.21    4.35
   1   4  13   -1.71    4.41
  -1  -4 -13   -0.60    5.44
  -1  -4 -14    6.73    2.50
   1   4  14    6.24    2.48
   1   4  14    8.84    6.20
  -1  -4 -14    1.11    5.41
   1   4  15    3.45    2.65
  -1  -4 -15    2.70    2.50
  -1  -4 -15    7.31    6.58
  -1  -4 -16    1.55    7.00
  -1  -4 -16   30.54    2.89
   1   4  17   -1.42    5.66
  -1  -4 -17    8.60    6.23
   1   4  17    5.76    2.55
  -1  -4 -17    3.55    2.40
   1   4  18    3.04    5.79
  -1  -4 -18   26.68    2.86
  -1  -4 -19    8.60    2.51
   1   4  19    0.85    2.29
  -1  -4 -20    7.11    5.66
   1   4  20    6.76    2.39
  -1  -4 -20    8.35    2.36
   1   4  21   -1.50    5.35
  -1  -4 -21   -7.15    4.94
   1   4  21   -0.42    2.05
   1   4  22    7.22    2.27
  -1  -4 -22    4.26    2.14
  -1  -5  20   -0.11    2.05
   1   5 -20    1.96    2.11
  -1  -5  19   12.26    2.45
   1   5 -19   14.53    2.48
   1   5 -18    1.65    2.29
  -1  -5  18    4.18    2.37
  -1  -5  17   -0.29    2.25
   1   5 -17    2.83    2.29
   1   5 -16    3.98    2.45
  -1  -5  16    4.86    2.53
  -1  -5  15    2.19    2.50
   1   5  -3   81.51    6.62
  -1  -5   3   77.14    6.44
  -1  -5   2   -0.13    4.07
   1   5  -2   -7.24    3.96
  -1  -5   1  367.93    8.86
   1   5  -1  353.56    9.07
   1   5   0    2.46    3.29
  -1  -5   0    6.92    3.34
   1   5   1  177.18    4.90
  -1  -5  -1  163.37    4.66
   1   5   2    0.40    7.17
  -1  -5  -2   -4.91    6.93
  -1  -5  -2    4.34    4.06
   1   5   2    5.84    4.29
   1   5   3  502.74    9.49
  -1  -5  -3  443.98    8.83
  -1  -5  -4    4.85    3.37
   1   5   4   -5.53    4.11
  -1  -5  -4   -0.19    4.46
   1   5   4    9.04    3.15
  -1  -5  -4    2.98    2.86
  -1  -5  -5  484.14    6.96
   1   5   5  523.83    7.06
   1   5   6    9.82    4.20
  -1  -5  -6    7.39    4.24
  -1  -5  -6    2.93    3.52
   1   5   6    9.65    3.61
  -1  -5  -6    9.67    2.28
   1   5   6    9.67    2.27
  -1  -5  -7  810.92    6.49
   1   5   7  890.34    6.66
  -1  -5  -8   26.31    4.52
   1   5   8   23.99    4.57
  -1  -5  -8   27.49    3.32
   1   5   8   25.49    3.22
  -1  -5  -8   32.63    2.58
   1   5   9   63.32    4.15
  -1  -5  -9   52.25    3.95
   1   5   9   62.22    6.18
  -1  -5  -9   53.42    5.74
  -1  -5 -10    3.99    4.72
   1   5  10    9.75    4.89
  -1  -5 -10   11.04    3.27
   1   5  10    1.95    3.15
   1   5  10    4.36    2.32
  -1  -5 -10    9.46    2.38
  -1  -5 -11  106.21    5.17
   1   5  11  102.58    5.32
   1   5  11  164.97    3.96
  -1  -5 -11  156.52    3.93
   1   5  11  108.90    7.33
  -1  -5 -11   95.29    7.02
   1   5  12   -0.57    5.55
   1   5  12   12.76    3.80
  -1  -5 -12    7.03    3.57
  -1  -5 -12   -2.15    4.82
   1   5  12   -1.38    2.26
  -1  -5 -12    4.32    2.32
   1   5  13   19.08    6.68
   1   5  13   14.87    3.96
  -1  -5 -13   25.29    6.50
  -1  -5 -13    9.25    3.70
   1   5  14    0.22    4.04
  -1  -5 -14    7.41    6.63
  -1  -5 -14    1.03    3.78
   1   5  14    4.14    6.48
   1   5  14    1.08    2.32
  -1  -5 -14   -0.22    2.40
   1   5  15   16.12    4.75
  -1  -5 -15   16.77    6.66
  -1  -5 -15    9.86    4.29
   1   5  15   26.40    7.36
  -1  -5 -15   11.47    2.58
   1   5  15   13.08    2.61
  -1  -5 -16   11.27    4.83
   1   5  16  -11.87    5.68
  -1  -5 -16    7.09    6.44
   1   5  16   -0.30    4.87
  -1  -5 -16    5.28    2.54
   1   5  16    1.38    2.55
  -1  -5 -17   -3.71    4.82
  -1  -5 -17   11.55    5.04
  -1  -5 -18    0.87    5.58
   1   5  18   -6.09    5.79
  -1  -5 -18   -3.45    2.34
   1   5  18   -3.72    2.20
  -1  -5 -19   -1.74    5.34
   1   5  19    9.19    5.68
  -1  -5 -20    3.82    5.78
   1   5  20    4.52    2.26
  -1  -5 -20    0.20    2.05
   1   5  21   -1.74    4.40
  -1  -5 -21    4.57    5.64
   1   5  21    2.95    2.13
  -1  -5 -21    6.64    2.18
   1   5  22   -0.92    4.60
  -1  -5 -22    0.66    2.01
   1   5  22   -1.98    2.00
   1   6 -20   -2.86    2.01
  -1  -6  20    5.03    2.27
  -1  -6  19    0.66    2.23
   1   6 -19   -1.20    2.07
  -1  -6  18    7.12    2.44
  -1  -6  17    1.70    2.37
   1   6  -4   67.09    7.02
   1   6  -3    8.31    5.52
  -1  -6   3   22.10    5.81
  -1  -6   2  106.29    6.16
   1   6  -2   99.65    5.99
   1   6  -1   35.69    6.54
  -1  -6   1   21.56    5.75
  -1  -6   0  122.64    5.25
   1   6   0  100.64    4.95
   1   6   1   17.93    8.57
   1   6   1    5.47    2.93
  -1  -6  -1   12.22    3.26
  -1  -6  -1    1.89    8.12
  -1  -6  -1   14.95    2.53
   1   6   1    6.28    2.41
  -1  -6  -2   21.64    7.40
   1   6   2    8.56    7.29
   1   6   2   24.25    4.14
  -1  -6  -2   30.17    3.97
  -1  -6  -2   22.79    2.33
   1   6   2   26.32    2.35
   1   6   3    4.68    2.09
  -1  -6  -3    9.04    2.11
  -1  -6  -3    6.90    6.19
   1   6   3    6.87    5.83
  -1  -6  -3    8.21    4.04
   1   6   3    5.58    3.98
   1   6   4 3425.25   15.00
  -1  -6  -4 3138.82   14.42
  -1  -6  -5   16.46    4.12
   1   6   5    5.78    4.10
  -1  -6  -5   16.46    5.00
  -1  -6  -5    3.78    3.34
   1   6   5    3.40    3.56
  -1  -6  -6  714.89   10.01
   1   6   6  574.84    7.94
  -1  -6  -7   21.92    4.61
   1   6   7   28.97    4.79
  -1  -6  -7   20.72    2.43
   1   6   7   23.69    2.59
  -1  -6  -7   32.75    4.17
   1   6   8   15.13    4.26
  -1  -6  -8   16.65    4.33
   1   6   8   20.08    2.41
  -1  -6  -8   22.53    2.47
   1   6   8   20.11    3.60
  -1  -6  -8   13.10    3.69
  -1  -6  -9    2.08    3.83
   1   6   9    5.92    4.05
   1   6   9    1.90    2.32
  -1  -6  -9    3.70    2.29
   1   6   9    6.46    2.81
  -1  -6  -9    2.47    2.63
  -1  -6 -10    4.61    4.20
   1   6  10    8.19    4.48
  -1  -6 -10   12.99    2.29
  -1  -6 -10    7.20    2.79
   1   6  10    9.22    2.98
   1   6  11   16.96    5.40
  -1  -6 -11   21.90    5.13
  -1  -6 -11   21.94    3.36
   1   6  11   18.20    3.49
   1   6  11   26.77    2.66
  -1  -6 -11   21.84    2.60
  -1  -6 -12  139.62    3.89
   1   6  12  144.69    3.98
   1   6  13   -2.60    5.65
  -1  -6 -13    1.12    5.15
  -1  -6 -13    3.04    3.44
   1   6  13    8.59    3.73
   1   6  13   -2.71    2.40
  -1  -6 -13    1.18    2.48
   1   6  14  215.83    4.84
  -1  -6 -14  235.20    5.03
   1   6  15    2.67    2.48
  -1  -6 -15    5.10    2.49
  -1  -6 -15    5.20    5.77
   1   6  15    4.98    6.62
  -1  -6 -15   10.49    4.14
   1   6  15    9.96    3.90
   1   6  16   21.34    4.42
   1   6  16    7.92    6.80
  -1  -6 -16   20.94    6.59
  -1  -6 -16   17.20    4.26
   1   6  17    2.81    2.36
  -1  -6 -17   -0.53    2.31
  -1  -6 -17    0.74    3.62
   1   6  17   -0.53    4.08
   1   6  17    9.94    6.22
  -1  -6 -17   -0.44    6.00
   1   6  18    7.85    2.41
  -1  -6 -18    5.08    2.27
   1   6  18    1.47    3.99
   1   6  18    3.15    5.86
  -1  -6 -18   16.34    4.22
   1   6  19   -2.91    2.09
  -1  -6 -19    1.84    2.19
   1   6  19    2.79    4.33
  -1  -6 -19    2.42    4.92
  -1  -6 -19    3.31    3.85
   1   6  19    3.73    5.46
   1   6  20   -1.32    2.03
  -1  -6 -20   -1.22    2.06
  -1  -6 -20    1.66    3.35
  -1  -6 -20    4.54    5.17
   1   6  20    4.41    5.36
   1   6  21   -1.71    1.97
  -1  -6 -21   -0.53    2.05
  -1  -6 -21    1.56    4.44
  -1  -6 -21   -1.91    3.77
  -1  -6 -22    1.11    2.09
  -1  -6 -22   -1.09    3.96
  -1  -7  20    1.40    2.30
  -1  -7   4   42.59    6.59
   1   7  -4   39.83    6.93
  -1  -7   3   11.71    5.47
   1   7  -3   -2.96    5.30
  -1  -7   2   14.26    4.88
   1   7  -2    9.11    4.69
  -1  -7   1  202.71    8.59
   1   7  -1  199.19    9.27
   1   7   0    5.70    3.99
  -1  -7   0   13.26    4.08
  -1  -7  -1   36.33    9.31
   1   7   1   35.42    9.44
  -1  -7  -1   26.18    2.80
   1   7   1   25.58    2.78
  -1  -7  -2    7.93    2.54
   1   7   2   18.44    2.72
   1   7   2   20.42    4.00
  -1  -7  -2   12.18    3.75
  -1  -7  -2    8.93    8.53
   1   7   2    1.99    8.37
   1   7   3   48.82    7.55
  -1  -7  -3   51.38    7.67
  -1  -7  -3   37.95    5.31
   1   7   3   46.81    5.23
  -1  -7  -4   82.57    9.14
   1   7   4   78.88    8.90
  -1  -7  -4  108.20    5.49
   1   7   4  102.36    5.18
  -1  -7  -5  847.12    8.93
   1   7   5  920.62    9.28
   1   7   6    1.91    3.44
  -1  -7  -6    3.03    3.39
   1   7   6    4.20    6.83
  -1  -7  -6   16.05    7.25
  -1  -7  -6   -3.00    4.03
   1   7   6   -4.33    3.96
  -1  -7  -7   34.30    5.36
   1   7   7   33.28    5.09
  -1  -7  -7   32.26    3.93
   1   7   7   28.71    3.94
   1   7   8    4.41    4.29
  -1  -7  -8    8.21    4.45
   1   7   8    8.40    3.66
  -1  -7  -8    9.66    3.94
   1   7   8    2.71    2.24
  -1  -7  -8    4.35    2.17
   1   7   9    5.53    3.80
  -1  -7  -9    9.60    4.10
   1   7   9    5.03    2.17
  -1  -7  -9   12.03    2.22
   1   7  10    5.73    4.26
  -1  -7 -10   -0.98    4.21
   1   7  10   -0.06    2.24
  -1  -7 -10    4.57    2.19
   1   7  10    3.69    2.95
  -1  -7 -10    3.86    2.80
   1   7  11    2.67    3.99
  -1  -7 -11    3.44    3.91
  -1  -7 -11    3.90    2.76
   1   7  11    5.21    2.74
   1   7  12   13.43    5.27
  -1  -7 -12   10.50    4.98
  -1  -7 -12   14.91    3.22
   1   7  12    6.48    3.02
   1   7  12   16.45    2.59
  -1  -7 -12   15.56    2.59
  -1  -7 -13   52.50    4.37
   1   7  13   47.87    4.54
   1   7  13   71.81    7.63
  -1  -7 -13   53.51    6.75
  -1  -7 -14   11.84    2.68
   1   7  14    8.25    2.60
  -1  -7 -14   11.63    3.67
   1   7  14   13.91    3.61
  -1  -7 -14   14.90    5.79
   1   7  14    6.83    5.89
   1   7  15    8.56    2.54
  -1  -7 -15    6.54    2.55
   1   7  15    4.39    5.57
  -1  -7 -15    8.29    5.59
  -1  -7 -15    3.04    3.37
   1   7  15    5.03    3.51
   1   7  16    8.52    5.67
  -1  -7 -16    6.82    3.56
   1   7  16    1.36    3.55
  -1  -7 -16    1.11    2.43
   1   7  16   -1.28    2.37
  -1  -7 -16   -9.37    4.63
  -1  -7 -17    1.26    2.24
   1   7  17    1.17    2.36
  -1  -7 -17    2.37    5.04
   1   7  17    4.47    5.27
  -1  -7 -17   12.34    3.72
   1   7  17    7.48    3.64
  -1  -7 -18    2.36    2.30
   1   7  18    4.71    2.34
  -1  -7 -18   -0.43    4.50
  -1  -7 -18    2.02    3.45
   1   7  18    1.41    5.75
   1   7  18    4.30    3.34
  -1  -7 -19    3.36    2.19
   1   7  19   -4.75    1.97
  -1  -7 -19   -1.92    4.90
  -1  -7 -19    7.87    3.47
   1   7  19    1.51    5.34
   1   7  20    3.52    2.12
  -1  -7 -20    3.31    2.12
  -1  -7 -20   10.93    3.52
  -1  -7 -20   -1.06    4.83
   1   7  20   -0.93    3.34
   1   7  20   11.38    5.43
   1   7  21   11.04    2.34
  -1  -7 -21   14.93    2.34
   1   7  21   14.62    5.76
   1   7  21   17.06    4.19
  -1  -7 -21    1.11    4.98
  -1  -7 -21   13.56    3.90
  -1  -7 -22    4.40    2.03
   1   7  22   -0.45    2.04
  -1  -7 -22    0.35    3.52
   1   7  22    3.87    4.94
  -1  -7 -22   -8.59    3.97
   1   7  22    8.44    4.51
   1   8  -5   -2.59    5.93
  -1  -8   4   30.78    6.57
   1   8  -4   34.27    6.26
  -1  -8   3   -0.64    4.90
   1   8  -3   -2.11    4.73
  -1  -8   2  207.82    8.10
   1   8  -2  196.28    7.94
   1   8  -1   12.06    6.69
  -1  -8   1    9.69    6.03
  -1  -8   0  108.61    6.06
   1   8   0  107.58    5.93
   1   8   1    8.49    9.27
  -1  -8  -1    8.33    9.22
   1   8   1   10.63    2.76
  -1  -8  -1    5.72    2.67
  -1  -8  -1   17.00    3.88
   1   8   1   21.30    4.10
   1   8   2  722.63    6.88
  -1  -8  -2  605.29   15.38
  -1  -8  -2  684.51    6.62
   1   8   2  694.57   10.38
  -1  -8  -2  688.65   10.16
  -1  -8  -3  147.77    9.58
   1   8   3  132.28    9.24
   1   8   3  186.59    7.20
  -1  -8  -3  147.83    6.39
   1   8   4 2095.19   22.02
  -1  -8  -4 1894.40   21.10
  -1  -8  -5  107.73    5.03
   1   8   5  116.42    5.21
  -1  -8  -5   69.81    7.87
   1   8   5   51.13    7.82
  -1  -8  -5   81.54    5.04
   1   8   5   63.56    4.77
  -1  -8  -6  876.02    9.82
   1   8   6  984.81   10.22
   1   8   7    9.08    5.97
   1   8   7    7.58    3.68
   1   8   7   13.59    4.28
  -1  -8  -7    2.18    4.11
  -1  -8  -8    4.03    4.67
   1   8   8   15.71    5.16
   1   8   8    8.76    3.22
  -1  -8  -8    7.15    3.35
   1   8   8   13.85    4.66
  -1  -8  -8    5.72    4.70
  -1  -8  -9   10.59    2.30
   1   8   9    2.90    2.24
   1   8   9   11.84    4.55
  -1  -8  -9    9.76    4.73
  -1  -8  -9    1.42    3.73
   1   8   9    6.68    3.77
  -1  -8 -10   36.08    4.95
   1   8  10   35.78    4.82
  -1  -8 -10   40.84    4.33
   1   8  10   51.34    4.47
  -1  -8 -10   43.94    2.76
  -1  -8 -11    1.48    2.25
   1   8  11    1.82    2.34
   1   8  11    6.56    3.13
  -1  -8 -11   -3.04    2.99
  -1  -8 -11   -5.51    4.16
  -1  -8 -12   24.60    3.40
   1   8  12   26.43    3.40
  -1  -8 -12   25.23    4.95
   1   8  12   28.79    5.16
   1   8  13    7.37    2.46
  -1  -8 -13    7.14    2.51
  -1  -8 -13    3.18    2.81
   1   8  13   -1.01    2.94
   1   8  13   14.91    4.95
  -1  -8 -13    2.21    4.25
  -1  -8 -14    6.97    2.52
   1   8  14    5.15    2.50
  -1  -8 -14   -0.18    3.06
   1   8  14    3.75    3.19
   1   8  14   -0.30    5.01
  -1  -8 -14    8.43    5.31
  -1  -8 -15    1.25    2.34
   1   8  15   -0.42    2.35
   1   8  15    3.14    3.45
  -1  -8 -15   -1.59    2.88
   1   8  15   -2.85    5.33
  -1  -8 -15   -5.73    4.62
  -1  -8 -16   12.80    2.58
   1   8  16   13.33    2.50
   1   8  16   11.67    3.35
  -1  -8 -16   16.76    3.58
  -1  -8 -16    4.12    5.05
   1   8  16   13.37    5.61
   1   8  17    1.47    2.31
  -1  -8 -17   -2.12    2.28
   1   8  17    6.16    4.93
  -1  -8 -17    3.83    5.00
  -1  -8 -17    0.45    2.95
   1   8  17    2.32    2.95
   1   8  18    3.01    3.05
   1   8  18   10.04    5.38
  -1  -8 -18    7.14    2.37
   1   8  18    0.29    2.13
  -1  -8 -18    5.26    4.60
  -1  -8 -18    8.98    3.47
  -1  -8 -19    2.09    3.12
  -1  -8 -19   -2.64    4.01
   1   8  19   10.89    5.37
   1   8  19    3.78    3.45
   1   8  19   -0.61    2.11
  -1  -8 -19   -2.42    1.97
  -1  -8 -20    0.28    2.90
   1   8  20    5.57    3.25
   1   8  20    4.48    5.20
  -1  -8 -20    4.24    4.57
   1   8  20    3.80    2.16
  -1  -8 -20    0.84    2.07
  -1  -8 -21   -0.51    3.99
  -1  -8 -21    5.52    3.08
   1   8  21    0.30    3.03
   1   8  21   -2.25    4.87
  -1  -8 -21    0.11    2.03
   1   8  21   -3.08    1.96
   1   8  22    2.96    5.58
  -1  -8 -22    3.65    2.99
  -1  -8 -22   -5.07    4.06
   1   8  22    3.33    3.26
  -1  -8 -22    2.29    2.07
   1   8  22    4.59    2.11
  -1  -9   5   14.19    6.07
   1   9  -5   24.83    6.58
  -1  -9   4   11.76    5.77
   1   9  -4   24.29    5.82
   1   9  -3  164.96    8.16
  -1  -9   3  153.62    8.07
   1   9  -2   -3.18    4.83
  -1  -9   2   11.69    5.21
   1   9  -1  433.84   13.21
  -1  -9   1  394.12   11.78
   1   9   0    9.95    4.51
  -1  -9   0    4.14    2.89
   1   9   1   28.14    9.71
  -1  -9  -1   28.25    9.44
  -1  -9  -1   23.91    4.35
   1   9   1   12.28    4.02
  -1  -9  -1   18.89    2.82
   1   9   1   18.97    2.85
   1   9   2    2.96    8.84
  -1  -9  -2   34.31    9.35
  -1  -9  -2   25.72    3.81
   1   9   2   27.74    3.85
   1   9   2   25.45    3.17
  -1  -9  -2   12.64    2.86
   1   9   3  276.83    8.21
  -1  -9  -3  280.44    8.10
  -1  -9  -4   29.63    2.68
   1   9   4   29.79    2.72
  -1  -9  -4   41.74    7.55
   1   9   4   52.69    7.40
   1   9   5  394.47   11.81
  -1  -9  -5  180.76    4.62
   1   9   6   74.57    5.00
  -1  -9  -6   69.51    4.87
  -1  -9  -6   50.98    6.78
   1   9   6   53.60    6.47
  -1  -9  -6   66.50    4.80
   1   9   6   76.32    4.97
  -1  -9  -7  136.76    6.01
   1   9   7  150.60    6.23
   1   9   7  185.88    6.01
  -1  -9  -7  187.25    5.91
  -1  -9  -7  123.25    7.04
   1   9   8   48.35    6.75
  -1  -9  -8   50.71    6.70
  -1  -9  -8   45.32    4.35
   1   9   8   41.81    4.46
   1   9   8   49.68    4.82
  -1  -9  -8   46.91    4.80
  -1  -9  -9  139.32    6.34
   1   9   9  172.07    7.24
  -1  -9 -10    7.41    3.98
   1   9  10    0.89    4.07
  -1  -9 -10   13.04    2.43
   1   9  10    7.70    2.48
  -1  -9 -10    1.15    4.76
   1   9  10   17.43    4.89
  -1  -9 -11   25.37    4.26
   1   9  11   12.95    3.81
   1   9  11   36.37    2.89
  -1  -9 -11   27.37    2.74
   1   9  11   39.78    5.51
  -1  -9 -12    5.22    3.75
   1   9  12   -1.77    3.31
  -1  -9 -12    4.04    2.35
   1   9  12    1.57    2.46
   1   9  12   -1.71    4.40
  -1  -9 -12    2.09    4.55
  -1  -9 -13    7.91    3.39
   1   9  13   16.43    3.41
  -1  -9 -13    7.45    4.73
   1   9  13    6.13    4.72
  -1  -9 -14    4.91    2.87
   1   9  14    5.65    2.96
  -1  -9 -14    5.11    2.43
   1   9  14    2.23    2.41
   1   9  14    8.41    4.50
  -1  -9 -14    6.17    4.37
   1   9  15   23.24    3.50
  -1  -9 -15   19.41    3.36
   1   9  15   25.82    5.48
  -1  -9 -15   28.25    5.20
  -1  -9 -16   -0.83    2.68
   1   9  16    1.71    2.66
   1   9  16   -3.08    2.19
  -1  -9 -16    0.27    2.35
  -1  -9 -16    4.54    4.59
   1   9  16    4.68    4.96
   1   9  17   17.18    3.71
  -1  -9 -17   12.71    3.32
  -1  -9 -17   13.95    5.28
   1   9  17   15.80    5.42
   1   9  18    3.37    2.29
  -1  -9 -18   -1.19    2.19
  -1  -9 -18    3.50    3.30
   1   9  18    2.90    2.74
  -1  -9 -18   -1.30    4.48
   1   9  18   10.41    5.05
   1   9  19    3.31    2.25
  -1  -9 -19    1.03    2.22
  -1  -9 -19   -0.44    4.07
   1   9  19    6.50    4.63
   1   9  19   -1.55    2.60
  -1  -9 -19    4.03    2.81
   1   9  20   -0.28    2.77
   1   9  20   -6.57    4.20
   1   9  20   -2.16    2.01
  -1  -9 -20    0.97    2.09
  -1  -9 -20   -2.73    3.92
  -1  -9 -20   -0.27    2.69
   1   9  21    2.81    2.17
  -1  -9 -21   -0.22    1.92
  -1  -9 -21   -2.01    2.50
   1   9  21   -4.00    4.22
   1   9  21    0.59    2.96
  -1  -9 -21   -3.89    3.48
   1  10  -6    8.04    6.75
  -1 -10   5   37.08    7.12
   1  10  -5   18.93    6.78
  -1 -10   4   70.53    7.25
   1  10  -4   50.05    6.76
  -1 -10   3   54.63    6.27
   1  10  -3   58.32    6.34
  -1 -10   2  404.18   11.41
   1  10  -2  412.44   11.57
   1  10  -1   62.31    8.05
  -1 -10   1   40.97    6.84
  -1 -10   0   92.05    7.05
   1  10   0   73.84    6.05
   1  10   1   18.66    2.82
  -1 -10  -1   16.82    2.79
  -1 -10  -1   19.97    4.45
   1  10   1   20.04    4.24
   1  10   1    0.65    9.22
  -1 -10  -1    7.08    8.98
  -1 -10  -2    4.87    3.44
   1  10   2   -2.27    3.08
   1  10   2   -0.61    8.21
  -1 -10  -2   -9.40    8.16
   1  10   3   17.74    2.69
  -1 -10  -3   25.65    2.68
  -1 -10  -3   20.05    3.71
   1  10   3   24.27    3.98
  -1 -10  -3   30.77    8.41
   1  10   3   19.41    7.69
   1  10   4   16.79    7.03
   1  10   4    5.96    4.16
  -1 -10  -4    7.41    4.02
   1  10   5   28.09    2.94
  -1 -10  -5   20.24    5.39
   1  10   5   40.93    6.38
   1  10   5   53.15    9.02
  -1 -10  -5   51.80    8.14
  -1 -10  -5   38.74    3.06
   1  10   6  827.63   16.14
  -1 -10  -6  543.33   13.98
  -1 -10  -7   37.23    4.48
   1  10   7   33.45    6.09
  -1 -10  -7   22.08    6.21
   1  10   7   22.74    4.07
  -1 -10  -7   28.09    4.13
   1  10   8  116.08    9.54
  -1 -10  -8  178.75    8.85
  -1 -10  -9   12.04    4.34
   1  10   9    8.13    4.26
   1  10   9   14.65    4.22
  -1 -10  -9    4.67    3.50
   1  10   9   11.19    6.11
  -1 -10  -9    7.41    5.93
   1  10  10   24.12    3.93
  -1 -10 -10   29.90    4.19
  -1 -10 -10   22.90    5.45
   1  10  10   43.20    5.98
  -1 -10 -11   10.40    2.48
   1  10  11    6.01    2.45
   1  10  11    9.90    4.60
  -1 -10 -11    0.67    3.68
  -1 -10 -11    8.84    5.07
   1  10  11   16.64    5.24
  -1 -10 -12   21.64    2.74
  -1 -10 -12   18.56    4.04
   1  10  12   17.10    3.97
  -1 -10 -12   22.46    5.35
   1  10  13    9.78    2.46
  -1 -10 -13    3.12    2.41
   1  10  13    4.78    3.45
  -1 -10 -13   -0.23    3.44
   1  10  13   10.17    4.56
  -1 -10 -13    1.30    3.91
   1  10  14    8.42    2.40
  -1 -10 -14    8.93    2.42
  -1 -10 -14    7.59    3.49
   1  10  14    6.36    3.00
   1  10  15   -0.63    2.27
  -1 -10 -15    1.97    2.34
   1  10  15   -3.52    4.11
  -1 -10 -15    2.11    4.36
   1  10  15   -0.20    2.47
  -1 -10 -15    5.87    2.99
  -1 -10 -16   33.25    5.27
   1  10  16   47.73    5.85
   1  10  16   43.26    4.07
  -1 -10 -16   40.47    3.88
   1  10  16   48.04    3.20
   1  10  17    0.10    2.14
  -1 -10 -17   -0.88    2.06
   1  10  17    0.22    2.62
  -1 -10 -17    4.71    2.63
  -1 -10 -17    3.79    3.96
   1  10  17   10.22    4.94
  -1 -10 -18    9.36    2.36
   1  10  18    9.47    2.38
   1  10  18    3.14    3.01
  -1 -10 -18    7.41    2.78
   1  10  18   -2.92    4.34
  -1 -10 -18    5.17    4.08
   1  10  19    3.92    2.24
  -1 -10 -19    0.21    2.06
   1  10  19    0.80    2.61
  -1 -10 -19    0.99    2.54
   1  10  19    7.79    5.38
  -1 -10 -19    0.43    3.99
  -1 -10 -20    0.99    2.03
   1  10  20    6.07    2.26
   1  10  20    5.88    2.89
  -1 -10 -20    3.79    2.98
  -1 -10 -20    4.38    4.87
   1  10  20    4.21    4.13
  -1 -10 -21   -1.26    1.89
   1  10  21   -2.29    1.93
  -1 -10 -21    7.77    2.87
   1  10  21   -0.29    2.24
  -1 -10 -21   -1.48    3.84
   1  10  21    4.36    4.28
   1  11  -6    4.30    6.42
  -1 -11   6   19.19    6.62
   1  11  -5   25.25    6.57
  -1 -11   5   19.51    6.92
   1  11  -4   26.43    6.14
  -1 -11   4   25.73    6.26
   1  11  -3    1.07    4.80
  -1 -11   3    4.32    5.21
   1  11  -2   90.82    7.27
  -1 -11   2   75.88    7.13
  -1 -11   1  101.58    8.24
   1  11  -1  120.97    9.32
   1  11   0   25.43   10.07
  -1 -11   0   20.25    3.00
  -1 -11  -1   12.72    9.27
   1  11   1    8.91    8.98
   1  11   1   12.18    2.78
  -1 -11  -1   10.83    2.76
  -1 -11  -2   11.19    8.72
   1  11   2   15.94    8.57
  -1 -11  -2   13.94    4.04
   1  11   2   21.11    4.14
  -1 -11  -2   14.39    2.99
   1  11   2   11.33    2.86
  -1 -11  -3   14.98    8.38
   1  11   3    6.77    8.00
   1  11   3   16.12    3.71
   1  11   3    3.16    2.48
  -1 -11  -3    3.03    2.37
  -1 -11  -4   43.43    2.79
   1  11   4   40.81    2.84
   1  11   4   53.28    5.28
  -1 -11  -4   59.27    5.32
   1  11   4   41.68    8.23
  -1 -11  -4   47.70    8.16
   1  11   5  239.54   11.45
  -1 -11  -5  231.33   11.08
   1  11   6    2.66    4.09
   1  11   6   10.65    6.92
  -1 -11  -6    7.40    7.45
  -1 -11  -6   13.76    5.40
  -1 -11  -7  463.71    8.47
   1  11   7  478.19    8.67
   1  11   8   -3.10    5.15
  -1 -11  -8    0.70    4.13
   1  11   8   -0.46    4.20
  -1 -11  -8   -0.48    5.17
   1  11   8    0.20    3.61
  -1 -11  -8   -0.98    3.45
  -1 -11  -9   34.67    4.64
   1  11   9   19.22    3.81
  -1 -11  -9   19.57    3.90
   1  11   9   45.63    8.23
  -1 -11 -10    6.43    4.22
   1  11  10   18.79    4.57
   1  11  10    3.92    3.83
  -1 -11 -10    5.13    3.46
   1  11  10   14.65    6.06
  -1 -11 -10    8.82    6.05
  -1 -11 -11    5.27    3.57
   1  11  11    6.34    3.43
   1  11  11   10.63    5.23
  -1 -11 -11    1.63    4.89
  -1 -11 -12   -0.33    2.22
   1  11  12    4.03    2.53
  -1 -11 -12    0.70    3.26
   1  11  12    3.15    3.72
   1  11  12    6.44    5.11
  -1 -11 -12    4.33    4.87
  -1 -11 -13    7.22    4.04
   1  11  13    6.58    3.59
  -1 -11 -13   -6.28    4.30
   1  11  13    7.54    4.70
  -1 -11 -14    2.06    2.15
   1  11  14    0.90    2.28
  -1 -11 -14    2.51    3.54
   1  11  14    5.18    3.38
   1  11  14    6.53    4.22
  -1 -11 -14   -3.80    3.93
  -1 -11 -15   12.68    2.46
   1  11  15   16.50    2.61
  -1 -11 -15   17.12    3.78
   1  11  15   14.83    3.44
  -1 -11 -15   14.72    4.51
   1  11  15   11.96    4.65
  -1 -11 -16    3.78    2.39
   1  11  16   -0.29    2.24
  -1 -11 -16    6.33    2.68
   1  11  16    0.88    2.83
   1  11  16    5.49    4.02
  -1 -11 -16   -3.70    4.08
  -1 -11 -17    9.48    2.38
   1  11  17   19.77    2.54
  -1 -11 -17    9.33    2.96
   1  11  17   18.73    3.22
  -1 -11 -17    4.35    3.68
   1  11  17   21.56    4.64
  -1 -11 -18   -1.68    1.99
   1  11  18   -2.62    2.10
   1  11  18    1.61    2.50
  -1 -11 -18    7.30    2.94
   1  11  18   -3.05    3.97
  -1 -11 -18   -0.35    3.38
   1  11  19    5.23    2.31
  -1 -11 -19    4.36    2.25
  -1 -11 -19    5.01    2.59
   1  11  19   13.49    3.15
   1  11  19    0.85    4.16
  -1 -11 -19    9.72    4.35
   1  11  20   -0.11    1.98
  -1 -11 -20   -1.70    1.94
   1  11  20   -1.33    2.34
  -1 -11 -20   -0.26    2.52
  -1 -11 -20   -3.57    3.63
   1  11  20    8.19    5.06
   1  12  -7   23.44    7.56
  -1 -12   6   15.02    7.02
   1  12  -6    7.31    6.63
   1  12  -5   20.05    6.77
  -1 -12   5   25.48    6.56
  -1 -12   4    9.72    5.98
   1  12  -4    6.88    5.53
   1  12  -3   43.99    6.21
  -1 -12   3   53.50    6.54
   1  12  -2   33.18    6.13
  -1 -12   2   33.18    6.08
   1  12  -1   44.50    7.71
  -1 -12   1   47.30    7.04
   1  12   0   -7.87    9.74
   1  12   0    5.12    4.98
  -1 -12   0    7.28    6.19
  -1 -12   0    3.97    2.85
  -1 -12   0   -3.93    9.71
   1  12   0    2.16    2.85
  -1 -12  -1   28.80   10.49
   1  12   1   -8.16    9.21
  -1 -12  -1   28.98    4.80
  -1 -12  -1   15.30    2.84
   1  12   1   23.98    3.05
  -1 -12  -2    8.23    8.69
   1  12   2    0.37    9.05
   1  12   2   -2.30    3.83
  -1 -12  -2   -4.58    3.53
  -1 -12  -2    1.94    2.80
  -1 -12  -3   27.38    9.44
   1  12   3   37.27    9.46
  -1 -12  -3    6.24    3.53
   1  12   3   22.75    3.90
   1  12   3   11.75    2.80
  -1 -12  -3    7.83    2.65
   1  12   4   -6.73    7.25
  -1 -12  -4   18.48    7.76
   1  12   4   10.48    4.00
  -1 -12  -4    1.39    3.42
  -1 -12  -4   14.83    2.45
  -1 -12  -5    6.04    2.48
   1  12   5    3.14    2.50
  -1 -12  -5    2.12    6.82
   1  12   5   13.34    7.09
  -1 -12  -6   94.40   10.71
   1  12   6   85.70    3.69
   1  12   6  120.83    7.89
  -1 -12  -6  103.31    7.58
   1  12   6   89.13   10.40
  -1 -12  -7   17.87    4.35
   1  12   7   25.38    3.73
   1  12   7   32.99    8.15
   1  12   7   18.74    4.57
  -1 -12  -7   23.85    5.03
   1  12   8  159.75    6.17
   1  12   8  227.98   10.35
   1  12   9   17.99    4.56
  -1 -12  -9   18.46    4.29
  -1 -12  -9    1.30    3.46
   1  12   9    8.72    3.94
   1  12   9    4.73    6.16
  -1 -12  -9    7.96    5.38
  -1 -12 -10   25.91    4.49
   1  12  10   19.78    4.32
  -1 -12 -10    0.64    3.07
   1  12  10   26.63    7.38
  -1 -12 -10   32.76    8.41
   1  12  11    5.63    4.09
  -1 -12 -11   11.48    4.30
   1  12  11    1.51    3.85
  -1 -12 -11   11.85    3.81
   1  12  11    3.82    5.39
  -1 -12 -11   -1.39    5.76
  -1 -12 -12    5.62    2.85
  -1 -12 -12    4.30    3.47
   1  12  12    3.65    3.21
  -1 -12 -12   18.34    5.34
   1  12  12   13.25    5.51
  -1 -12 -13    1.17    2.13
   1  12  13    2.83    2.42
  -1 -12 -13    1.94    3.38
   1  12  13   -2.48    3.36
  -1 -12 -13    8.65    4.91
   1  12  13    9.56    4.83
   1  12  14   11.70    3.66
  -1 -12 -14   12.38    4.27
   1  12  14    4.13    4.40
   1  12  15   10.87    2.42
  -1 -12 -15   10.96    2.38
   1  12  15   11.33    3.54
  -1 -12 -15   12.50    3.57
   1  12  15   13.04    4.52
  -1 -12 -15   19.99    4.68
  -1 -12 -16    7.14    2.28
   1  12  16   -0.60    2.10
  -1 -12 -16    5.17    3.22
  -1 -12 -16   -5.49    3.25
   1  12  16    4.40    4.00
   1  12  17    0.52    2.18
  -1 -12 -17    1.67    2.17
  -1 -12 -17   -0.27    2.69
   1  12  17    2.41    2.59
  -1 -12 -17    3.64    4.07
   1  12  17    0.72    3.89
  -1 -12 -18    7.03    2.25
   1  12  18    1.73    2.16
  -1 -12 -18    8.98    2.96
   1  12  18    8.20    2.69
  -1 -12 -18    1.88    3.42
   1  12  18    9.00    3.96
  -1 -12 -19    1.34    2.13
  -1 -12 -19    0.48    2.15
   1  12  19   -1.21    2.31
  -1 -12 -19   -4.51    3.21
   1  12  19    0.38    3.90
  -1 -13   7   11.90    6.63
   1  13  -7    4.23    6.28
  -1 -13   6    2.47    6.52
   1  13  -6   26.92    7.00
  -1 -13   5   43.01    7.11
   1  13  -5   16.02    6.49
   1  13  -4   22.60    5.92
  -1 -13   4   34.20    6.83
  -1 -13   3    7.48    5.40
   1  13  -3    4.63    4.75
   1  13  -2   37.12    6.14
  -1 -13   2   37.35    6.08
  -1 -13   1   19.05    6.73
   1  13  -1   13.41    7.02
   1  13   0   16.11    3.17
  -1 -13   0   13.68   10.65
   1  13   0    2.14   10.08
  -1 -13  -1   10.89    2.95
   1  13   1    7.16    2.83
  -1 -13  -1    8.87    4.53
   1  13   1   15.72    4.50
  -1 -13  -1    3.91    9.85
   1  13   1   13.58   10.03
  -1 -13  -2    6.05    2.86
   1  13   2    6.65    2.90
  -1 -13  -2    3.87    3.57
   1  13   2   10.29    4.07
  -1 -13  -2   -2.87    8.71
   1  13   2    5.32    9.15
  -1 -13  -3   33.50    3.13
   1  13   3    6.73    3.51
  -1 -13  -3    2.02    3.79
   1  13   3   11.12    9.63
  -1 -13  -3   34.10   10.12
   1  13   4    2.56    2.51
  -1 -13  -4   -1.34    2.27
   1  13   4   -3.20    3.25
  -1 -13  -4    1.81    3.26
   1  13   4   12.02    7.94
  -1 -13  -5   58.72    3.25
   1  13   5   43.16    5.32
  -1 -13  -5   48.28    5.47
  -1 -13  -5   64.56    8.79
   1  13   5   25.14    7.62
   1  13   6   12.83    2.76
  -1 -13  -6   11.79    2.72
   1  13   6   26.37    9.65
  -1 -13  -6   20.33    7.99
   1  13   6   32.11    5.89
  -1 -13  -6   22.60    5.34
  -1 -13  -7  209.02   10.17
   1  13   7  427.79   12.70
  -1 -13  -8   19.50    4.62
   1  13   8   25.49    4.74
  -1 -13  -8   21.87    4.55
   1  13   8   25.43    4.50
   1  13   8   24.56    6.37
  -1 -13  -8   32.66    7.07
  -1 -13  -9   12.98    3.84
   1  13   9    8.32    3.74
  -1 -13  -9   44.28    7.02
   1  13   9   38.55    6.31
  -1 -13  -9   42.43    4.72
   1  13  10    7.44    4.05
  -1 -13 -10   14.76    4.30
  -1 -13 -10   13.99    3.96
   1  13  10   11.89    3.88
  -1 -13 -10   12.99    5.80
   1  13  10    5.56    6.71
  -1 -13 -11   72.78    5.31
   1  13  11   79.67    5.29
   1  13  11   32.27    4.24
  -1 -13 -11   36.77    4.16
  -1 -13 -11   79.96    8.75
   1  13  11   51.66    7.54
   1  13  12    7.14    4.16
  -1 -13 -12   12.24    4.37
   1  13  12    7.07    3.60
  -1 -13 -12    4.11    3.16
   1  13  12    1.71    5.28
  -1 -13 -12    0.74    5.35
  -1 -13 -13    9.57    2.88
   1  13  13   15.85    7.14
   1  13  13    5.17    3.13
  -1 -13 -13    4.79    2.99
  -1 -13 -13   11.52    5.18
   1  13  13   10.80    4.95
  -1 -13 -14    3.22    2.19
   1  13  14    3.59    2.47
  -1 -13 -14    4.96    3.17
   1  13  14    9.49    3.83
   1  13  14    9.42    4.65
  -1 -13 -14   17.13    5.34
  -1 -13 -15   -0.32    3.56
   1  13  15    1.19    3.15
   1  13  15    6.49    4.17
  -1 -13 -15    8.52    4.23
  -1 -13 -16    2.92    2.13
   1  13  16   -0.87    2.98
  -1 -13 -16   -0.88    3.16
  -1 -13 -16    3.23    4.26
   1  13  16    1.03    3.95
   1  13  17    2.16    2.18
  -1 -13 -17    5.29    2.16
  -1 -13 -17    7.02    3.11
   1  13  17    6.75    3.24
  -1 -13 -17    3.88    3.83
   1  13  17   -0.71    3.76
   1  13  18    0.45    2.25
  -1 -13 -18   -0.56    2.01
   1  13  18    0.80    2.80
  -1 -13 -18   -2.12    2.92
   1  13  18   -3.13    4.04
  -1 -13 -18   -1.86    4.02
   1  13  19   13.16    2.49
   1  13  19    9.33    2.82
  -1 -13 -19   12.42    3.28
  -1 -13 -19    1.22    3.92
   1  13  19   10.43    4.20
   1  14  -8   -5.36    5.60
   1  14  -7    7.23    5.91
  -1 -14   7    0.44    5.38
  -1 -14   6    8.80    6.32
   1  14  -6    9.94    6.08
   1  14  -5   25.87    6.22
  -1 -14   5   18.04    5.91
  -1 -14   4   -4.62    4.84
   1  14  -4   -3.47    4.95
  -1 -14   3   32.60    6.23
   1  14  -3   28.44    5.77
  -1 -14   2   44.26    6.40
   1  14  -2   46.24    6.21
  -1 -14   1   20.10    6.77
   1  14  -1   20.78    6.99
   1  14   0    9.36   10.45
  -1 -14   0  -20.37    9.35
   1  14   0   11.01    5.36
  -1 -14   0    0.47    6.50
   1  14   0    4.66    2.98
  -1 -14   0    0.83    2.82
   1  14   1   31.06   10.49
  -1 -14  -1   28.23   10.75
   1  14   1   12.85    4.22
  -1 -14  -1   13.96    4.54
  -1 -14  -1    8.21    2.82
   1  14   1    5.12    2.83
  -1 -14  -2   13.85    9.11
   1  14   2   25.29    9.81
   1  14   2    6.29    3.85
  -1 -14  -2    9.71    4.27
  -1 -14  -2   -1.48    2.63
   1  14   2   -3.56    2.68
   1  14   3   21.30    9.87
  -1 -14  -3    4.05    9.26
  -1 -14  -3    0.73    3.53
   1  14   3    3.02    3.61
  -1 -14  -3    0.35    2.60
   1  14   3   -2.33    2.68
   1  14   4    6.24    7.77
  -1 -14  -4    0.81    7.82
   1  14   4    1.94    3.48
  -1 -14  -4    5.66    2.51
   1  14   4    6.18    2.56
  -1 -14  -5    3.80    7.84
   1  14   5    6.68    7.33
   1  14   5    2.60    4.00
  -1 -14  -5   10.17    3.97
  -1 -14  -5    5.40    2.34
   1  14   5    9.79    2.51
   1  14   6    8.41    5.30
  -1 -14  -6   -3.43    3.88
   1  14   6    3.12    2.40
  -1 -14  -6    4.55    2.36
   1  14   7   13.15    7.81
  -1 -14  -7   23.52    9.24
  -1 -14  -7   24.96    5.60
   1  14   7   11.90    5.44
   1  14   7    7.94    2.75
  -1 -14  -7    7.65    2.65
  -1 -14  -8  300.38   13.00
   1  14   8  170.43   10.61
  -1 -14  -9    5.64    4.18
   1  14   9    4.44    4.28
   1  14   9   11.63    6.11
  -1 -14  -9    4.20    5.83
   1  14   9    4.33    3.51
  -1 -14  -9    9.22    3.80
  -1 -14 -10  103.31    5.59
   1  14  10   98.19    5.62
   1  14  10   73.69    7.31
  -1 -14 -10   65.54    6.97
  -1 -14 -10   52.84    4.86
   1  14  10   65.24    5.27
   1  14  11   10.76    7.64
  -1 -14 -11    6.36    6.07
   1  14  12   10.25    4.05
  -1 -14 -12    8.93    4.00
  -1 -14 -12    1.95    3.07
   1  14  12    0.50    2.99
  -1 -14 -12    3.74    5.39
   1  14  12   12.18    5.99
   1  14  13   12.64    4.31
  -1 -14 -13    8.05    4.03
   1  14  13   10.25    3.86
  -1 -14 -13    3.90    3.19
  -1 -14 -13   13.62    5.73
   1  14  13    5.09    4.95
  -1 -14 -14    3.74    2.70
   1  14  14   24.07    7.30
  -1 -14 -14    7.14    3.19
   1  14  14    2.91    2.86
  -1 -14 -14    1.07    4.31
   1  14  14    7.47    5.10
  -1 -14 -15    4.94    2.18
   1  14  15    4.47    2.46
  -1 -14 -15    7.92    3.36
   1  14  15    2.42    3.09
  -1 -14 -15    5.76    4.48
   1  14  15    6.56    4.73
  -1 -14 -16    6.53    3.53
   1  14  16    8.27    3.34
   1  14  16   11.02    4.53
  -1 -14 -16    8.92    4.37
  -1 -14 -17    0.67    1.94
   1  14  17    1.01    2.14
   1  14  17    3.09    2.93
  -1 -14 -17   -2.29    2.85
  -1 -14 -17    0.38    3.71
   1  14  17   -2.23    3.87
  -1 -14 -18    7.03    2.22
   1  14  18    9.12    2.36
   1  14  18    8.13    3.25
  -1 -14 -18    8.89    3.33
   1  14  18   -6.00    3.25
  -1 -14 -18    4.21    4.03
   1  15  -8    4.87    5.99
  -1 -15   7    6.32    5.99
   1  15  -7   14.79    6.09
   1  15  -6    1.29    5.09
  -1 -15   6   -0.89    5.17
   1  15  -5    5.56    5.40
  -1 -15   5   16.57    5.57
  -1 -15   4    7.11    5.13
   1  15  -4    1.82    4.65
   1  15  -3    1.41    4.44
  -1 -15   3   -1.78    4.42
   1  15  -2   16.51    5.37
  -1 -15   2   24.35    5.84
  -1 -15   1   30.43    6.92
   1  15  -1   24.88    8.10
   1  15  -1   -4.08   10.68
   1  15   0    6.20    3.00
  -1 -15   0   12.01    3.01
   1  15   0   18.98    5.90
   1  15   0   -9.64    9.36
  -1 -15   0   15.93    9.99
  -1 -15  -1    0.10    2.62
   1  15   1   10.40    2.93
  -1 -15  -1   10.80    4.32
   1  15   1    1.75    3.86
  -1 -15  -1   -6.08    9.14
   1  15   1   14.27    9.72
  -1 -15  -2    7.82    2.82
   1  15   2    5.75    2.81
   1  15   2   12.50    4.17
  -1 -15  -2   16.64    4.45
   1  15   2   17.24    9.28
  -1 -15  -2   26.51    9.41
   1  15   3    5.92    2.79
  -1 -15  -3    1.98    2.55
  -1 -15  -3    4.39    3.42
   1  15   3    0.26    3.70
  -1 -15  -3    7.69    8.91
   1  15   3    0.50    8.89
   1  15   4    1.35    2.46
  -1 -15  -4    0.70    2.29
   1  15   4   -2.02    3.00
  -1 -15  -4    5.41    3.38
   1  15   4   20.79    8.31
  -1 -15  -4    9.31    8.37
  -1 -15  -5   -0.08    2.15
   1  15   5    3.49    2.46
  -1 -15  -5   -1.92    3.16
   1  15   5    2.02    3.34
  -1 -15  -5    9.86    7.47
   1  15   5    6.29    7.76
   1  15   6    0.08    2.26
  -1 -15  -6    3.41    2.26
  -1 -15  -6    3.10    6.75
   1  15   6   18.21    7.24
  -1 -15  -6   10.06    4.33
   1  15   6    8.15    3.92
  -1 -15  -7   20.61    4.78
   1  15   7   23.83    5.43
   1  15   7    6.10    8.01
  -1 -15  -7   10.68    7.78
   1  15   8    8.80    2.88
  -1 -15  -8    8.24    3.17
  -1 -15  -8   22.49    7.56
   1  15   8   28.04    7.17
   1  15   8   12.70    5.76
  -1 -15  -8   21.46    5.46
   1  15   9  167.32    6.50
  -1 -15  -9  183.12    6.62
  -1 -15 -10    5.26    5.47
   1  15  10   17.73    5.93
   1  15  10   19.13    3.98
  -1 -15 -10   16.98    4.04
  -1 -15 -10   18.77    4.45
   1  15  11   21.55    6.03
  -1 -15 -11   11.20    4.97
  -1 -15 -11    9.31    3.96
   1  15  11   16.06    4.25
   1  15  11   14.53    4.00
  -1 -15 -11   14.72    3.80
  -1 -15 -12   -0.34    3.55
   1  15  12   17.11    4.15
   1  15  12   12.50    6.94
  -1 -15 -12   -0.44    5.45
   1  15  12   14.70    3.63
  -1 -15 -12    9.61    3.55
   1  15  13   15.95    4.17
  -1 -15 -13    7.85    3.84
  -1 -15 -13   -1.05    2.55
   1  15  13   11.73    3.35
  -1 -15 -13    7.43    5.53
   1  15  13   17.97    5.87
  -1 -15 -14    6.50    4.87
   1  15  14    7.22    3.93
   1  15  14    7.84    3.24
  -1 -15 -14   13.93    3.55
  -1 -15 -14   15.98    5.32
   1  15  14   14.58    4.79
  -1 -15 -15    3.55    2.24
   1  15  15   20.73    7.05
   1  15  15    2.83    2.46
  -1 -15 -15    4.17    3.34
  -1 -15 -15    1.53    4.44
   1  15  15    3.63    4.17
  -1 -15 -16    1.24    2.06
   1  15  16    4.15    2.37
   1  15  16   -2.59    2.74
  -1 -15 -16   -2.32    2.59
  -1 -15 -16    9.10    4.61
   1  15  16    3.93    3.99
   1  15  17    4.29    2.24
  -1 -15 -17    7.06    2.26
   1  15  17    9.18    3.69
  -1 -15 -17    9.95    3.48
   1  15  17   16.19    4.69
  -1 -15 -17    4.46    4.09
   1  16  -9   -4.08    5.12
  -1 -16   8   -3.01    5.13
   1  16  -8   -1.55    5.40
  -1 -16   7   -3.53    4.67
   1  16  -7   13.00    5.86
  -1 -16   6   -3.71    4.77
   1  16  -6    5.36    5.21
   1  16  -5   -5.31    4.44
  -1 -16   5    2.15    4.55
  -1 -16   4   -8.66    3.47
   1  16  -4   -5.00    3.75
   1  16  -3    1.12    4.04
  -1 -16   3    1.50    4.53
   1  16  -2   10.54    4.75
  -1 -16   2    1.48    4.32
  -1 -16   1    5.62    5.83
   1  16  -1   17.15    6.95
   1  16  -1   -2.18   10.05
   1  16   0    3.41    2.79
  -1 -16   0   -0.42    2.74
  -1 -16   0   -4.86    5.91
   1  16   0   -2.48    4.81
  -1 -16   0   14.41    9.41
   1  16   0    2.72    9.58
   1  16   1    6.06    2.76
  -1 -16  -1    8.16    2.79
   1  16   1    9.02    4.26
  -1 -16  -1   12.59    4.71
  -1 -16  -1   -4.35    8.36
   1  16   1   32.04    9.74
  -1 -16  -2   -3.05    2.43
   1  16   2    1.66    2.67
  -1 -16  -2   -0.30    3.77
   1  16   2   -3.20    3.58
   1  16   2   -3.08    8.40
  -1 -16  -2    2.07    8.29
  -1 -16  -3    4.61    2.68
   1  16   3    3.70    2.84
   1  16   3    3.60    3.55
  -1 -16  -3    8.83    3.68
   1  16   3   19.71    9.10
  -1 -16  -3   10.32    8.70
   1  16   4    6.78    2.53
  -1 -16  -4    0.85    2.30
   1  16   4    1.46    2.74
  -1 -16  -4    2.39    3.23
  -1 -16  -4    6.33    7.79
   1  16   4   -1.38    7.49
   1  16   5    3.62    2.34
  -1 -16  -5    2.78    2.20
   1  16   5    2.55    3.36
  -1 -16  -5    6.81    3.41
  -1 -16  -5    3.10    7.02
   1  16   5    5.74    7.61
  -1 -16  -6    4.72    6.65
   1  16   6   -2.46    6.41
  -1 -16  -7    7.76    2.36
   1  16   7    6.96    2.45
  -1 -16  -7    8.99    6.98
   1  16   7    4.81    7.43
   1  16   7   16.21    4.87
  -1 -16  -8   19.02    2.80
   1  16   8   38.06    6.04
  -1 -16  -8   32.72    5.67
  -1 -16  -8   24.85    8.35
   1  16   8   37.76    7.66
   1  16   8   27.74    3.00
   1  16   9    5.43    4.42
  -1 -16  -9   30.36    4.36
   1  16   9   21.53    3.44
  -1 -16  -9   23.52    7.61
   1  16   9   27.31    7.11
  -1 -16  -9   19.54    5.76
   1  16  10    2.17    3.49
  -1 -16 -10    9.53    3.72
   1  16  11    5.00    4.85
  -1 -16 -11    7.53    5.46
   1  16  11    4.95    3.78
  -1 -16 -11   20.08    4.05
  -1 -16 -11   18.00    3.76
   1  16  11   14.11    3.61
  -1 -16 -12    7.81    3.77
   1  16  12    7.98    3.81
   1  16  12    3.74    3.06
  -1 -16 -12    3.63    3.20
   1  16  12   -6.04    5.44
  -1 -16 -12    2.26    4.84
   1  16  13    6.95    3.88
  -1 -16 -13   10.11    3.91
   1  16  13   -0.95    5.28
  -1 -16 -13    4.28    6.31
   1  16  13    4.72    3.17
  -1 -16 -13    8.39    3.09
   1  16  14    4.83    3.68
  -1 -16 -14    9.28    5.62
   1  16  14   10.00    5.12
  -1 -16 -14    3.63    2.91
   1  16  14    0.29    2.61
  -1 -16 -14    6.10    3.74
  -1 -16 -15   -0.90    4.36
   1  16  15   -6.06    3.59
   1  16  15   -1.42    3.65
  -1 -16 -15    7.42    6.29
  -1 -16 -15   -2.38    2.50
   1  16  15    5.01    3.50
   1  17  -9   -1.63    4.75
   1  17  -8    4.88    5.68
  -1 -17   8    1.08    5.78
  -1 -17   7   -1.06    4.85
   1  17  -7    3.98    5.22
  -1 -17   6    0.96    4.69
   1  17  -6   -0.94    4.65
   1  17  -5    4.69    4.75
  -1 -17   5   -4.45    4.36
   1  17  -4   -1.22    4.15
  -1 -17   4    6.67    4.93
   1  17  -3    6.71    4.16
  -1 -17   3   -5.18    3.47
   1  17  -2   12.83    5.22
  -1 -17   2   -3.14    4.19
   1  17  -1    8.11    9.57
  -1 -17   1   -2.75    5.00
  -1 -17   0   -2.85    8.38
   1  17   0    1.76    9.22
  -1 -17   0    3.22    2.70
   1  17   0    1.36    2.64
  -1 -17   0   -0.57    6.51
   1  17   0   -6.58    4.36
  -1 -17  -1   12.02    8.45
   1  17   1   -7.85    7.79
  -1 -17  -1    0.11    2.48
   1  17   1    4.91    2.72
  -1 -17  -1   -2.27    4.09
   1  17   1    0.34    3.80
   1  17   2    1.10    8.14
  -1 -17  -2    4.47    2.55
   1  17   2    3.19    2.69
   1  17   2   11.13    3.85
  -1 -17  -2    6.79    4.06
  -1 -17  -3   12.04    8.36
   1  17   3    2.28    8.25
  -1 -17  -3    0.11    2.53
   1  17   3   -0.34    2.61
   1  17   3    7.01    3.53
  -1 -17  -3   -0.59    3.05
  -1 -17  -4    5.50    8.14
   1  17   4    1.00    7.08
   1  17   4    6.15    2.61
  -1 -17  -4    6.45    2.42
   1  17   4    3.82    3.17
  -1 -17  -4    2.97    3.42
   1  17   5    7.06    6.92
  -1 -17  -5    6.24    6.81
   1  17   5   14.61    2.61
  -1 -17  -5    9.61    2.41
  -1 -17  -5   12.73    3.52
   1  17   5    8.09    3.14
  -1 -17  -6    4.80    6.92
   1  17   6   12.62    6.50
  -1 -17  -6    5.18    2.13
   1  17   6    1.13    2.23
   1  17   6    2.45    3.37
  -1 -17  -6   15.03    3.87
   1  17   7    4.23    6.46
   1  17   7    0.57    2.18
  -1 -17  -7    1.69    2.07
  -1 -17  -7    4.09    3.70
   1  17   7    4.22    3.61
  -1 -17  -8    8.86    7.56
   1  17   8   16.62    7.25
  -1 -17  -8   11.04    2.62
   1  17   8    9.35    2.56
  -1 -17  -8   30.36    5.50
   1  17   8   26.17    5.44
  -1 -17  -9   33.63    7.65
   1  17   9    4.47    6.03
  -1 -17  -9   20.02    3.32
   1  17   9   14.65    2.92
  -1 -17  -9   34.22    5.76
  -1 -17 -10   17.35    4.04
   1  17  10   16.22    3.76
   1  17  10    6.57    3.47
  -1 -17 -10   -0.44    6.03
   1  17  10   19.62    5.87
  -1 -17 -10   16.28    4.62
  -1 -17 -11   33.23    6.43
   1  17  11   13.95    5.47
  -1 -17 -11   30.97    4.41
   1  17  11   32.68    4.39
  -1 -17 -11   11.65    3.91
   1  17  11   14.24    3.84
  -1 -17 -12   -0.36    3.50
   1  17  12   -1.61    3.49
   1  17  12    7.93    4.95
  -1 -17 -12   15.91    5.19
  -1 -17 -12   -1.75    2.65
   1  17  12    1.46    2.82
  -1 -17 -13    2.10    3.59
   1  17  13    7.32    3.66
  -1 -17 -13   10.82    5.27
   1  17  13  -10.13    5.77
  -1 -17 -13    3.32    2.88
   1  17  13    3.32    2.87
  -1 -17 -14   -3.42    3.42
   1  17  14    0.20    3.58
   1  17  14    2.04    3.05
  -1 -17 -14    3.39    2.89
  -1 -17 -14    2.35    5.97
   1  17  14    0.97    5.08
   1  18  -7    2.06    4.49
  -1 -18   7    7.48    5.07
  -1 -18   6   -2.51    4.54
   1  18  -6   -1.43    4.67
  -1 -18   5    2.77    4.16
   1  18  -5   -4.01    3.75
   1  18  -4   -2.13    3.88
  -1 -18   4    2.18    3.97
   1  18  -3    0.42    3.61
  -1 -18   3    1.68    4.29
   1  18  -2   -1.81    3.86
  -1 -18   2   -3.78    3.71
   1  18  -1   17.23    9.17
  -1 -18   1    1.94    5.00
   1  18  -1    9.92    6.12
  -1 -18   1    6.14    8.19
   1  18   0   -4.42    8.42
  -1 -18   0   12.70    8.75
  -1 -18   0    6.16    7.00
   1  18   0   -4.17    4.66
  -1 -18   0    3.17    2.49
   1  18   0    3.00    2.62
   1  18   1   21.40    8.84
  -1 -18  -1    4.26    8.16
   1  18   1   13.25    4.24
  -1 -18  -1   18.30    5.43
  -1 -18  -1    1.63    2.54
   1  18   1    7.65    2.71
   1  18   2   -0.58    7.97
  -1 -18  -2   15.88    8.25
  -1 -18  -2    2.40    3.76
   1  18   2   12.61    4.05
  -1 -18  -2    8.46    2.72
   1  18   2    8.50    2.64
  -1 -18  -3   22.05    8.61
   1  18   3    8.46    7.95
   1  18   3   -2.16    2.87
  -1 -18  -3    4.45    3.65
  -1 -18  -3    8.17    2.72
   1  18   3    6.11    2.76
  -1 -18  -4   -9.08    7.36
   1  18   4   -2.71    6.82
   1  18   4    2.08    3.19
  -1 -18  -4   -6.23    3.25
   1  18   5   14.57    7.21
  -1 -18  -5    6.19    7.43
  -1 -18  -5    7.88    3.06
   1  18   5    7.89    3.13
   1  18   5    8.28    2.49
  -1 -18  -5    4.58    2.24
   1  18   6    0.49    6.06
  -1 -18  -6    9.51    6.95
   1  18   6    1.81    3.10
  -1 -18  -6    4.51    3.03
  -1 -18  -6    3.44    2.04
   1  18   6    0.72    2.15
  -1 -18  -7    2.83    6.15
   1  18   7    6.20    6.24
  -1 -18  -7   10.34    3.81
   1  18   7    9.32    3.66
   1  18   7    2.79    2.19
  -1 -18  -7    4.09    2.08
   1  18   8   25.94    7.97
  -1 -18  -8    2.50    6.21
  -1 -18  -8    7.10    3.78
   1  18   8    5.28    4.33
  -1 -18  -8    7.20    2.25
   1  18   8    5.83    2.33
   1  18   9   -6.11    5.50
  -1 -18  -9    8.65    7.50
  -1 -18  -9    5.24    2.44
   1  18   9    7.89    2.51
   1  18  10   32.60    6.07
   1  18  10   30.13    7.02
  -1 -18 -10    7.24    5.34
   1  18  10    8.23    2.76
  -1 -18 -10   15.10    3.82
   1  18  11    7.58    5.09
  -1 -18 -11    3.47    5.36
  -1 -18 -11   -2.54    3.01
   1  18  11    1.53    3.18
   1  18  11   10.52    3.97
  -1 -18 -11   10.22    3.82
   1  18  12   12.12    5.05
  -1 -18 -12   18.44    5.91
   1  18  12    3.96    3.16
  -1 -18 -12    2.49    3.10
   1  18  12    1.84    3.52
  -1 -18 -12    5.97    3.56
  -1 -19   4    0.46    4.42
   1  19  -4    1.79    3.86
   1  19  -3    1.77    4.07
  -1 -19   3    4.87    4.27
  -1 -19   2    3.10    4.11
   1  19  -2   -0.48    3.75
   1  19  -2   -3.31   10.05
  -1 -19   1  -11.67    6.61
   1  19  -1    0.62    6.09
  -1 -19   1   -1.47    4.65
   1  19  -1    7.80    8.75
   1  19   0    0.63    2.57
   1  19   0    2.45    4.38
  -1 -19   0   -2.60    5.40
   1  19   0    1.33    7.99
  -1 -19   0   -1.29    7.92
   1  19   1    6.36    2.63
  -1 -19  -1   -2.21    2.44
   1  19   1    8.97    3.86
  -1 -19  -1    6.74    4.47
  -1 -19  -1   -7.73    7.49
   1  19   1    5.04    8.14
   1  19   2    6.64    2.71
  -1 -19  -2    5.71    2.57
  -1 -19  -2    5.88    3.78
   1  19   2    4.60    3.23
  -1 -19  -2    1.24    6.97
   1  19   2    4.33    7.98
  -1 -19  -3    1.68    2.70
   1  19   3    1.31    3.18
  -1 -19  -3   -2.80    3.62
  -1 -19  -3    8.00    8.10
   1  19   3    3.21    7.93
  -1 -19  -4   -0.57    2.19
   1  19   4    3.66    2.68
   1  19   4    8.14    3.54
  -1 -19  -4    4.55    3.49
   1  19   4    2.30    7.64
  -1 -19  -4   12.20    8.10
   1  19   5   -3.05    2.19
  -1 -19  -5    2.75    2.20
  -1 -19  -5    3.46    3.00
   1  19   5   -0.87    2.35
  -1 -19  -5    6.18    6.83
   1  19   5   -1.08    6.23
  -1 -19  -6    0.63    2.07
   1  19   6    4.68    2.24
   1  19   6    3.32    2.98
  -1 -19  -6    2.88    2.89
  -1 -19  -6   -1.06    6.25
   1  19   6   -1.08    6.08
   1  19   7    4.28    2.18
   1  19   7   -1.40    2.91
  -1 -19  -7    0.62    3.01
  -1 -19  -7   -0.52    6.24
   1  19   7   -4.41    5.48
  -1 -19  -8    1.78    1.95
   1  19   8    0.53    2.06
   1  19   8    2.53    3.85
  -1 -19  -8    1.76    3.65
  -1 -19  -8    2.53    6.09
  -1 -19  -9    7.71    2.37
   1  19   9    5.39    2.19
   1  19   9    9.73    4.88
  -1 -19  -9    6.00    3.89
   1  19   9   19.40    7.21
  -1 -19  -9    5.51    7.22
   1  20   1    3.99    2.53
  -1 -20  -1    5.43    2.52
   1  20   1   13.13    4.53
  -1 -20  -1   -2.05    4.56
  -1 -20  -1   12.25    8.11
   1  20   1   -1.33    8.03
   1  20   2    4.39    2.46
  -1 -20  -2   -0.26    2.26
  -1 -20  -2    1.98    3.74
   1  20   2   -4.88    3.07
  -1 -20  -2   -9.19    6.60
   1  20   2    3.93    7.55
  -1 -20  -3    4.35    2.66
   1  20   3    5.26    2.66
  -1 -20  -3    0.74    3.35
   1  20   3    5.21    3.73
   1  20   3   18.30    8.49
  -1 -20  -3   11.02    8.12
  -1 -20  -4    0.61    2.23
   1  20   4    0.40    2.53
  -1 -20  -4    5.84    3.78
   1  20   4   -4.17    2.76
   1  20   4    8.72    7.63
  -1 -20  -4    3.37    7.68
   2 -19  -5   -1.40    3.40
  -2  19   5    3.67    3.29
   2 -19  -5   -0.74    1.82
  -2  19   5   -1.60    2.02
   2 -19  -4   -2.58    1.93
  -2  19   4    3.79    2.27
  -2  19   4   -5.40    2.67
   2 -19  -4   -2.57    3.97
  -2  19   4   20.84    7.78
   2 -19  -4    7.94    6.88
   2 -19  -3   -0.33    2.04
  -2  19   3   -1.74    2.16
  -2  19   3    8.39    4.93
   2 -19  -3   -5.48    4.60
   2 -19  -3    0.63    6.37
  -2  19   3   -4.79    5.89
  -2  19   2    1.77    2.38
   2 -19  -2    3.52    2.29
  -2  19   2   -1.76    5.65
   2 -19  -2    9.75    5.64
   2 -19  -2   11.65    7.84
  -2  19   2   -9.67    6.76
   2 -19  -1    3.10    2.45
  -2  19   1   -0.50    2.32
  -2  19   1    5.18    4.44
   2 -19  -1   -3.38    3.63
  -2  19   1   -3.89    6.52
   2 -19  -1   15.86    7.45
  -2  19   0    1.48    2.26
   2 -19   0   -2.75    2.26
  -2  19   0    0.42    3.10
   2 -19   0    3.80    4.72
  -2  19   0    3.35    7.08
   2 -19   0   11.44    7.86
  -2  19  -1   -0.99    2.17
   2 -19   1    0.25    2.36
   2 -19   1   -5.69    3.74
  -2  19  -1   -3.85    3.23
   2 -19   1   -7.76    6.72
  -2  19  -1   -8.12    7.91
  -2  19  -2   -4.73    2.28
   2 -19   2   -0.25    2.39
  -2  19  -2    0.89    3.87
   2 -19   2   -0.93    4.04
   2 -19   2   -6.01    7.78
  -2  19  -2   10.00    8.67
   2 -18  -9    9.44    3.67
  -2  18   9    6.84    3.74
  -2  18   9   -0.31    2.65
   2 -18  -9   -0.82    2.52
   2 -18  -8    0.52    2.73
  -2  18   8    5.60    2.90
   2 -18  -8   19.78    6.57
  -2  18   8    7.79    5.89
   2 -18  -7   22.42    7.42
  -2  18   7   16.75    7.09
  -2  18   7    2.40    2.64
   2 -18  -7   -1.79    3.05
  -2  18   7    3.84    2.24
   2 -18  -7    1.10    2.10
   2 -18  -6    8.45    6.94
  -2  18   6    9.37    6.95
  -2  18   6   18.05    3.71
   2 -18  -6   16.38    3.87
   2 -18  -6    0.70    1.96
  -2  18   6    6.18    2.24
   2 -18  -5    3.56    8.03
  -2  18   5    8.78    7.31
  -2  18   5   -1.24    2.95
   2 -18  -5   -2.60    3.30
  -2  18   5    0.80    2.08
   2 -18  -5    4.55    2.05
   2 -18  -4   -3.00    6.05
  -2  18   4    2.90    8.17
  -2  18   4    1.99    3.39
   2 -18  -4   -0.76    3.59
  -2  18   4    1.04    2.12
   2 -18  -4    1.71    1.95
   2 -18  -3    1.75    6.37
  -2  18   3   -1.75    6.91
   2 -18  -3    4.61    5.64
  -2  18   3   -0.41    3.77
  -2  18   3   -0.11    2.26
   2 -18  -3    1.47    2.04
   2 -18  -2   -4.35    6.49
  -2  18   2    0.60    6.62
   2 -18  -2   15.68    5.81
  -2  18   2   -1.66    5.23
  -2  18   2    8.74    2.76
   2 -18  -2    7.56    2.49
  -2  18   1    0.62    7.01
   2 -18  -1   -8.11    6.14
   2 -18  -1   -1.20    3.61
  -2  18   1    0.43    4.28
   2 -18  -1   -2.84    2.40
   2 -18   0   -4.67    6.63
  -2  18   0  -10.84    6.44
   2 -18   0    5.60    4.31
  -2  18   0    3.97    3.97
  -2  18   0    5.16    2.47
   2 -18   0    0.24    2.28
  -2  18  -1  -11.25    7.96
   2 -18   1   -2.23    7.92
  -2  18  -1   -0.81    3.93
   2 -18   1   -0.41    4.02
   2 -18   1    0.23    2.34
  -2  18  -1   -1.76    2.35
  -2  18  -2    8.07    8.07
   2 -18   2   -2.87    8.04
  -2  18  -2    0.85    4.05
   2 -18   2    5.37    4.82
   2 -18   2   -2.39    2.32
  -2  18  -2   -4.24    2.46
  -2  18  -3   -0.72    7.96
   2 -18   3    3.62    8.35
   2 -18   3    2.42    5.11
  -2  18  -3    2.78    4.84
  -2  18  -4   -0.73    7.66
   2 -18   4   -5.92    7.29
  -2  18  -4   -8.49    3.70
   2 -18   4    2.08    5.17
  -2  18  -5   37.85   11.10
   2 -18   5    0.76    9.06
   2 -18   5   23.90    6.87
  -2  18  -5    0.54    5.38
  -2  18  -6    6.86    8.39
   2 -18   6   -2.99    8.66
  -2  18  -6    5.54    5.83
  -2  17  11   14.46    8.21
   2 -17 -11   13.89    6.42
   2 -17 -11   24.25    4.72
  -2  17  11    7.73    3.95
   2 -17 -11    9.91    3.85
  -2  17  11   16.38    4.03
  -2  17  10    1.63    5.74
   2 -17 -10   -0.49    5.02
   2 -17 -10    6.67    3.59
  -2  17  10    1.69    3.62
  -2  17  10    2.48    3.60
   2 -17 -10    0.91    3.45
  -2  17   9   16.15    4.05
   2 -17  -9   11.24    3.85
   2 -17  -9   -0.84    2.94
  -2  17   9    1.49    3.17
  -2  17   9    8.57    5.81
   2 -17  -9    1.47    5.13
   2 -17  -8   15.36    3.84
  -2  17   8    9.30    2.83
  -2  17   8    0.53    2.63
   2 -17  -8    0.73    2.57
  -2  17   8    9.15    6.74
   2 -17  -8    5.98    6.09
   2 -17  -7    8.22    2.55
  -2  17   7    5.90    2.41
  -2  17   7   -0.74    2.30
   2 -17  -7    3.47    2.96
   2 -17  -7    0.53    6.12
  -2  17   7   -0.50    5.17
   2 -17  -6    5.20    2.31
  -2  17   6    2.00    2.16
  -2  17   6    7.87    3.50
   2 -17  -6    7.78    3.32
  -2  17   6   14.30    7.65
   2 -17  -6    2.76    6.54
  -2  17   5    5.62    2.21
   2 -17  -5   10.64    2.23
  -2  17   5   20.23    4.17
   2 -17  -5   28.75    4.76
  -2  17   5   33.00    7.55
   2 -17  -5    3.38    8.71
   2 -17  -4    2.72    1.95
  -2  17   4    0.48    2.08
  -2  17   4   -4.38    2.88
   2 -17  -4   -1.71    3.59
   2 -17  -4    1.22    7.63
  -2  17   4   -6.76    7.62
  -2  17   3    6.98    2.34
   2 -17  -3    1.89    2.08
  -2  17   3    5.74    4.07
   2 -17  -3   20.08    6.60
   2 -17  -3   30.94    7.88
  -2  17   3    6.27    7.41
  -2  17   2    3.13    2.49
   2 -17  -2   -2.08    2.22
  -2  17   2   13.59    5.98
  -2  17   2   -7.20    5.91
   2 -17  -2   -4.19    6.75
  -2  17   1   -2.84    3.67
   2 -17  -1    0.37    3.70
  -2  17   1    2.94    7.30
   2 -17  -1   -4.72    6.98
  -2  17   0   -3.43    2.36
   2 -17   0    0.45    2.43
  -2  17   0   -2.62    3.22
   2 -17   0    3.40    4.03
   2 -17   0    5.60    7.64
  -2  17   0    1.20    7.27
   2 -17   1    4.31    2.41
  -2  17  -1   10.32    2.66
  -2  17  -1   -2.32    3.37
   2 -17   1    0.79    4.20
   2 -17   1    3.56    8.59
  -2  17  -1   29.33    9.24
   2 -17   2   -1.81    2.38
   2 -17   2   17.03    8.45
  -2  17  -2    6.38    8.57
  -2  17  -2    4.92    4.30
   2 -17   2   -3.88    5.01
   2 -17   3   -1.38    7.82
  -2  17  -3    2.06    7.32
   2 -17   3   -0.47    5.10
  -2  17  -3    3.14    5.10
   2 -17   4    4.22    8.62
  -2  17  -4   -2.08    8.45
   2 -17   4   -4.55    5.11
  -2  17  -4    1.43    4.93
   2 -17   5  -10.86    7.83
  -2  17  -5    6.49    8.92
  -2  17  -5    3.63    5.32
  -2  17  -6  -11.54    8.62
   2 -17   6   -6.42    8.52
  -2  17  -6    4.11    5.43
  -2  17  -7   18.11    9.96
   2 -16 -13    5.27    5.74
  -2  16  13   11.70    5.92
  -2  16  13    3.02    3.62
   2 -16 -13   -3.92    3.51
   2 -16 -13   -0.78    2.52
  -2  16  13   -1.02    2.44
  -2  16  12   13.20    4.09
  -2  16  12    0.60    6.40
   2 -16 -12    8.78    5.89
  -2  16  12   -0.26    2.68
   2 -16 -12   -2.14    3.10
   2 -16 -12   11.37    3.77
  -2  16  11   -4.67    5.51
   2 -16 -11   14.59    7.89
  -2  16  11   18.26    4.80
   2 -16 -11   12.69    4.34
   2 -16 -11    3.34    3.78
  -2  16  11    2.01    3.62
  -2  16  10    2.67    7.64
  -2  16  10   14.43    4.38
   2 -16 -10    5.97    3.81
   2 -16 -10   14.62    4.01
  -2  16  10   18.18    4.10
  -2  16   9    0.97    5.65
   2 -16  -9    4.52    3.44
  -2  16   9    1.81    3.51
  -2  16   9   -0.29    2.94
   2 -16  -9    5.63    3.32
   2 -16  -9   -1.37    5.26
  -2  16   8   22.82    4.12
   2 -16  -8   15.17    3.81
   2 -16  -8    2.14    2.67
  -2  16   8    1.57    2.70
   2 -16  -8   27.19    6.88
  -2  16   7   12.00    2.82
   2 -16  -7   12.47    3.22
   2 -16  -7    4.62    3.15
  -2  16   7    3.66    2.78
  -2  16   7   15.01    6.63
   2 -16  -7    8.11    6.38
  -2  16   6   18.92    2.57
   2 -16  -6   14.80    2.56
  -2  16   6   24.16    4.00
   2 -16  -6   20.81    3.92
   2 -16  -6   31.43    8.34
  -2  16   6   40.49    8.21
  -2  16   5    8.28    2.30
   2 -16  -5    6.15    2.11
  -2  16   5    8.96    3.52
   2 -16  -5   17.86    4.20
  -2  16   5   10.45    7.01
   2 -16  -5   -5.45    6.33
   2 -16  -4   -0.09    2.02
  -2  16   4    6.61    2.30
   2 -16  -4    4.04    3.90
  -2  16   4    7.49    3.41
   2 -16  -4  -11.81    7.62
  -2  16   4    0.64    8.54
   2 -16  -3   -2.38    2.14
  -2  16   3    6.62    2.39
   2 -16  -3   11.62    6.41
  -2  16   3    9.34    4.38
  -2  16   3    6.94    7.55
   2 -16  -3   -4.25    7.01
   2 -16  -2   10.76    2.56
  -2  16   2    8.13    2.62
  -2  16   2    3.43    5.66
   2 -16  -2   19.59    5.87
  -2  16   2    8.31    7.00
   2 -16  -2    8.14    7.28
   2 -16  -1   -1.49    2.42
  -2  16   1    2.58    2.64
  -2  16   1   -1.11    4.01
   2 -16  -1   -2.45    3.82
   2 -16  -1   -7.24    7.00
  -2  16   1    3.41    8.11
   2 -16   0   -1.58    2.49
  -2  16   0   -0.63    2.51
   2 -16   0   -2.49    4.26
  -2  16   0    1.76    3.90
   2 -16   0   -5.81    7.55
  -2  16   0    5.08    7.89
   2 -16   1    1.87    2.57
  -2  16  -1   -2.72    2.48
  -2  16  -1   -1.47    3.94
   2 -16   1    8.65    4.74
  -2  16  -1   23.48    8.91
   2 -16   1  -10.11    8.20
   2 -16   2   -0.64    2.55
  -2  16  -2    1.96    4.39
   2 -16   2   -7.05    4.04
   2 -16   2    7.78    8.87
  -2  16  -2   -4.04    9.15
  -2  16  -3    3.84    5.05
   2 -16   3    0.88    5.47
   2 -16   3   -3.90    8.50
  -2  16  -3    6.51    9.43
   2 -16   4   11.55    6.09
  -2  16  -4   -2.80    5.21
   2 -16   4   19.39   10.23
  -2  16  -4   24.39    9.89
  -2  16  -5    9.29    5.77
   2 -16   5    7.60    5.78
  -2  16  -5   27.06   10.43
   2 -16   5    6.80    8.99
   2 -16   6   -0.68    9.01
  -2  16  -6   -6.86    8.65
  -2  16  -7  -13.10    9.10
  -2  15  14   -1.04    4.68
   2 -15 -14    3.01    4.73
  -2  15  14    7.27    2.87
   2 -15 -14    4.90    2.89
  -2  15  14    6.70    2.84
   2 -15 -14    2.01    2.21
  -2  15  13   15.51    5.63
   2 -15 -13    1.03    4.67
   2 -15 -13    8.95    3.09
  -2  15  13   11.53    3.03
   2 -15 -13   13.64    3.67
  -2  15  13    5.35    3.84
   2 -15 -12    4.97    6.05
  -2  15  12    5.15    6.03
   2 -15 -12   -1.28    2.76
  -2  15  12   11.14    3.28
  -2  15  12    2.44    3.81
   2 -15 -12   12.83    4.13
   2 -15 -11   42.92    4.83
  -2  15  11   42.78    4.69
  -2  15  11   43.48    8.18
   2 -15 -11   13.46    6.51
   2 -15 -11   31.38    5.41
  -2  15  11   10.66    3.35
  -2  15  10    3.02    3.95
   2 -15 -10   -0.17    3.78
  -2  15  10   -5.90    6.78
   2 -15 -10    8.32    7.46
  -2  15  10   10.63    4.15
   2 -15 -10    1.27    4.15
  -2  15   9   -4.46    6.62
   2 -15  -9   10.69    6.10
   2 -15  -9   -0.80    3.74
  -2  15   9    9.49    4.12
   2 -15  -8   15.87    3.97
  -2  15   8   16.37    4.17
  -2  15   8    5.69    5.52
   2 -15  -8   13.89    5.92
  -2  15   8    9.37    3.48
   2 -15  -8   14.53    3.29
  -2  15   7    5.30    2.85
   2 -15  -7   13.13    3.21
   2 -15  -7   10.81    3.66
  -2  15   7    9.78    3.09
  -2  15   6    3.15    6.39
   2 -15  -6    0.48    6.55
   2 -15  -6    4.17    3.22
  -2  15   6    4.76    3.04
  -2  15   6    7.21    2.53
   2 -15  -6    7.89    2.67
   2 -15  -5    8.71    2.25
  -2  15   5    4.06    2.21
  -2  15   5   32.35    8.50
   2 -15  -5   39.68    8.52
  -2  15   4    7.21    2.23
   2 -15  -4    7.87    4.21
  -2  15   4   -2.39    3.23
  -2  15   4   -3.08    7.46
   2 -15  -4    4.85    8.34
   2 -15  -3    3.99    2.23
  -2  15   3    2.64    2.32
   2 -15  -3   -1.42    6.08
  -2  15   3    6.00    4.30
  -2  15   3   -4.34    8.45
   2 -15  -3    4.74    7.58
   2 -15  -2    4.54    2.40
  -2  15   2   10.83    2.62
  -2  15   2   -0.46    5.98
   2 -15  -2   13.74    6.04
  -2  15   2    9.95    7.93
   2 -15  -2  -12.43    6.23
   2 -15  -1   17.48    2.92
  -2  15   1    8.59    3.00
   2 -15  -1    6.87    4.72
  -2  15   1    6.21    4.69
  -2  15   1    9.98    8.25
   2 -15  -1   20.56    8.69
   2 -15   0    5.15    2.84
  -2  15   0    1.47    2.72
   2 -15   0   10.03    4.99
  -2  15   0    2.65    4.46
  -2  15   0   -3.72    8.08
   2 -15   0    7.60    8.57
   2 -15   1   16.21    2.99
  -2  15  -1   16.22    2.98
   2 -15   1   12.14    5.40
  -2  15  -1   22.15    5.57
  -2  15  -1   41.15   10.05
   2 -15   1    6.17    9.55
   2 -15   2   -1.71    2.62
   2 -15   2    8.67    5.62
  -2  15  -2   12.23    5.66
  -2  15  -2    4.45    9.71
   2 -15   2   -7.97    8.63
   2 -15   3   -4.31    9.14
  -2  15  -3  -10.46    8.77
  -2  15  -4   -2.71    5.43
   2 -15   4    6.32    5.90
   2 -15   4   -5.06    9.47
  -2  15  -4    8.74   10.40
  -2  15  -5   -9.01    5.38
  -2  15  -5  -14.46    9.28
   2 -15   5    5.80    9.73
   2 -15   6   14.13   10.01
  -2  15  -6   18.08    9.96
  -2  15  -7   -5.89   10.80
   2 -14 -15    6.93    2.34
  -2  14  15    6.04    2.34
  -2  14  15    3.01    3.16
   2 -14 -15    6.20    2.88
   2 -14 -15    0.49    4.44
  -2  14  15    1.91    4.58
   2 -14 -14   27.65    2.80
  -2  14  14   24.47    2.81
   2 -14 -14   26.91    3.81
  -2  14  14    8.83    2.87
  -2  14  14   21.49    6.13
   2 -14 -14   18.85    5.81
  -2  14  13    0.40    2.79
   2 -14 -13    6.62    2.47
  -2  14  13    8.46    3.10
   2 -14 -13    6.41    2.98
  -2  14  13    0.49    5.55
   2 -14 -13    8.51    5.64
   2 -14 -12   18.59    3.76
  -2  14  12   16.24    4.39
  -2  14  12   15.18    3.21
   2 -14 -12    5.26    2.93
   2 -14 -12    7.73    5.57
  -2  14  12   18.22    5.89
   2 -14 -11   12.11    4.42
  -2  14  11   -3.67    4.04
  -2  14  11    9.23    3.04
   2 -14 -11    6.61    3.20
   2 -14 -11    3.78    6.59
  -2  14  11    4.36    6.07
   2 -14 -10   98.21    5.74
  -2  14  10   89.00    5.68
  -2  14  10   68.67    9.10
   2 -14 -10   61.35    9.00
  -2  14  10   73.31    6.04
  -2  14   9    2.33    7.73
   2 -14  -9    6.58    7.64
   2 -14  -9    8.49    4.15
  -2  14   9    9.93    4.26
   2 -14  -9    0.47    3.87
  -2  14   9    1.24    3.85
   2 -14  -8   11.69    6.00
  -2  14   8   13.32    6.55
   2 -14  -8    1.96    3.37
  -2  14   8    4.92    3.27
  -2  14   8    6.28    3.72
   2 -14  -8   18.22    3.95
  -2  14   7    3.31    2.79
   2 -14  -7   -0.61    2.76
   2 -14  -7    2.90    6.05
  -2  14   6    3.01    3.04
   2 -14  -6   14.27    3.82
   2 -14  -6   16.46    7.04
  -2  14   6   25.73    7.44
   2 -14  -5    8.61    2.51
  -2  14   5   13.17    2.51
  -2  14   5    3.39    3.07
   2 -14  -5   24.21    4.09
  -2  14   5   28.64    8.25
  -2  14   4    2.69    2.34
   2 -14  -4    6.12    2.25
   2 -14  -4    1.28    3.80
  -2  14   4    7.62    3.80
   2 -14  -4    7.60    8.05
  -2  14   4   10.75    7.61
   2 -14  -3    4.05    2.31
  -2  14   3    2.74    2.33
  -2  14   3   10.28    4.59
   2 -14  -3    0.38    5.61
   2 -14  -3    5.44    8.52
  -2  14   3    5.68    8.96
   2 -14  -2    4.04    2.37
  -2  14   2    6.04    2.61
   2 -14  -2    8.17    5.98
  -2  14   2   18.78    7.17
  -2  14   2   14.96    8.78
   2 -14  -1    5.43    2.80
  -2  14   1    4.52    3.12
  -2  14   1   -4.82    4.65
   2 -14  -1    8.54    5.22
  -2  14   1    7.27    8.44
   2 -14  -1   -0.51    8.39
   2 -14   0   33.22    3.30
  -2  14   0   37.34    3.47
   2 -14   0   34.49    6.03
  -2  14   0   32.86    5.73
  -2  14   0   36.88    9.84
   2 -14   0   44.16   10.09
  -2  14  -1    4.38    2.94
   2 -14   1   -2.37    2.81
  -2  14  -1   -3.59    4.85
   2 -14   1   -2.03    5.08
  -2  14  -1   -1.59    9.14
   2 -14   1   13.54   10.25
   2 -14   2    0.75    2.82
   2 -14   2    1.49    5.87
  -2  14  -2   -0.36    5.18
  -2  14  -2   19.84   11.12
   2 -14   2    9.32   10.15
  -2  14  -3    8.71    6.36
   2 -14   3    9.94    6.29
   2 -14   3   -6.96    8.97
  -2  14  -3   -0.58   10.28
  -2  14  -4   17.83    6.70
   2 -14   4   16.54    6.83
  -2  14  -4  -10.01    9.60
   2 -14   4   13.73   10.75
   2 -14   5   35.30   11.17
  -2  14  -5   -0.62   10.35
  -2  14  -6    1.22   10.00
   2 -14   6   13.37   10.37
   2 -13 -16    6.60    5.06
  -2  13  16   19.97    5.61
   2 -13 -16    0.48    2.62
  -2  13  16    6.25    2.33
   2 -13 -16    8.25    2.35
   2 -13 -15   21.30    5.44
  -2  13  15   26.11    5.81
   2 -13 -15    9.68    3.21
  -2  13  15   10.17    2.97
   2 -13 -15   19.64    2.57
  -2  13  15   16.19    2.59
  -2  13  14    5.40    5.13
   2 -13 -14   12.29    5.29
  -2  13  14    7.85    3.22
   2 -13 -14    6.18    2.75
  -2  13  14    5.64    2.40
   2 -13 -14    3.24    2.34
  -2  13  13   23.37    6.42
   2 -13 -13   28.47    6.40
   2 -13 -13   13.85    3.26
  -2  13  13   16.90    3.00
   2 -13 -13   26.26    2.79
  -2  13  13   30.01    2.97
   2 -13 -12   14.22    6.08
  -2  13  12   17.52    6.53
   2 -13 -12    7.14    3.03
  -2  13  12    4.55    2.92
  -2  13  12    2.72    3.03
   2 -13 -12   10.15    2.52
  -2  13  11   44.02    6.85
   2 -13 -11   25.83    6.33
  -2  13  11   40.79    3.96
   2 -13 -11   43.75    4.24
  -2  13  10   -2.31    6.54
   2 -13 -10   -3.54    6.42
   2 -13 -10    7.12    3.82
  -2  13  10   -0.65    2.91
  -2  13  10    1.77    4.12
   2 -13 -10   -1.80    4.16
   2 -13  -9   28.95    4.41
  -2  13   9   26.71    7.60
   2 -13  -9   30.68    8.04
  -2  13   9   29.24    4.98
   2 -13  -9   34.36    5.07
  -2  13   8   -2.13    3.76
   2 -13  -8    5.17    4.01
   2 -13  -8   18.86    7.49
  -2  13   8   -6.18    7.88
   2 -13  -7    9.25    6.20
  -2  13   7    8.30    6.52
   2 -13  -7    1.60    2.91
  -2  13   7    8.78    3.50
   2 -13  -6   26.94    4.24
  -2  13   6   17.15    3.57
   2 -13  -6   23.63    3.78
  -2  13   6   23.20    7.43
   2 -13  -6   33.16    7.71
  -2  13   5   11.00    2.60
  -2  13   5   10.54    3.77
   2 -13  -5   20.15    4.10
  -2  13   5   12.63    7.04
   2 -13  -5    8.23    7.21
   2 -13  -4    3.12    2.30
  -2  13   4   -4.47    2.28
   2 -13  -4    0.93    4.11
  -2  13   4   -2.02    3.81
   2 -13  -4   10.11    7.87
  -2  13   4    4.00    8.08
   2 -13  -3    5.64    5.38
  -2  13   3   -5.22    8.48
   2 -13  -3   -2.67    9.24
  -2  13   2   11.24    2.74
   2 -13  -2    7.75    2.58
  -2  13   2   12.64    6.91
   2 -13  -2   27.59    6.52
   2 -13  -2    1.34    8.24
  -2  13   2   33.00   10.06
  -2  13   1   92.16    7.45
   2 -13  -1  106.96    7.61
  -2  13   1  118.99   11.05
   2 -13  -1  125.20   11.70
   2 -13  -1  103.77    4.11
  -2  13   1  116.21    4.43
   2 -13   0    0.61    2.83
  -2  13   0   -1.37    2.93
   2 -13   0   -5.85    4.87
  -2  13   0   -4.61    4.68
  -2  13   0   10.27    9.33
   2 -13   0   -7.52    8.70
  -2  13  -1   80.02    4.01
   2 -13   1   79.98    4.02
  -2  13  -1  133.50   12.83
   2 -13   1   95.20    8.24
  -2  13  -1   90.21    7.72
   2 -13   1  109.46   12.74
   2 -13   2   14.79    3.14
  -2  13  -2   13.74    6.02
   2 -13   2   30.24    7.09
   2 -13   2   35.38   11.23
  -2  13  -2   -5.64   10.75
   2 -13   3   15.78    6.99
  -2  13  -3   22.08    6.62
   2 -13   3   -0.54   10.10
  -2  13  -3   -2.73   10.55
  -2  13  -4   10.46    6.53
  -2  13  -4   -4.43   10.33
   2 -13   4   17.40   10.73
  -2  13  -5   11.77   11.80
   2 -13   5   -1.70   10.48
  -2  13  -6    6.31   10.94
   2 -13   6   10.88   11.09
  -2  12  17    2.44    4.50
   2 -12 -17   -0.95    4.23
  -2  12  17   11.93    3.25
   2 -12 -17    9.18    3.18
  -2  12  17    6.94    2.46
   2 -12 -17   11.52    2.57
   2 -12 -16    6.61    4.62
  -2  12  16    1.84    4.73
   2 -12 -16   10.97    3.51
  -2  12  16    5.42    2.77
   2 -12 -15    6.16    4.76
  -2  12  15    4.27    4.35
   2 -12 -15    6.54    3.11
  -2  12  15    4.62    3.43
   2 -12 -15   13.85    2.55
  -2  12  15   11.57    2.57
   2 -12 -14   12.69    5.52
  -2  12  14   17.24    5.57
  -2  12  14   25.54    3.41
   2 -12 -14   25.61    3.73
   2 -12 -14   28.94    2.78
  -2  12  14   23.43    2.70
  -2  12  13   10.14    5.19
   2 -12 -13    8.89    5.20
  -2  12  13   10.70    3.59
   2 -12 -13    8.91    2.85
  -2  12  13   -0.10    2.28
   2 -12 -13    6.79    2.34
  -2  12  12   21.90    6.22
   2 -12 -12   19.98    5.86
   2 -12 -12   19.75    3.30
  -2  12  12   22.45    3.32
  -2  12  12   26.12    2.76
   2 -12 -12   21.52    2.61
  -2  12  11    3.02    6.14
   2 -12 -11    6.65    5.45
  -2  12  11    5.83    3.07
   2 -12 -11    6.64    3.20
  -2  12  11    5.49    3.27
   2 -12 -11   10.42    2.73
   2 -12 -10   84.24    8.80
   2 -12 -10  155.69    7.26
  -2  12  10  142.89    6.56
   2 -12 -10  111.64    5.77
  -2  12   9   22.03    4.59
   2 -12  -9    6.43    4.26
  -2  12   9    7.05    6.71
   2 -12  -9   20.84    8.11
   2 -12  -9   21.07    5.03
  -2  12   9   12.07    3.77
  -2  12   8   37.32    4.67
   2 -12  -8   25.42    4.31
  -2  12   8   24.38    4.84
   2 -12  -8   18.92    4.53
   2 -12  -8   28.48    9.10
  -2  12   8   21.59    7.98
   2 -12  -7    9.36    4.23
  -2  12   7   11.44    4.20
   2 -12  -7   15.88    7.17
  -2  12   7   -0.52    8.83
   2 -12  -7    7.10    3.59
  -2  12   7   10.17    3.65
  -2  12   6   67.78    8.46
   2 -12  -6   62.40    4.53
  -2  12   6   41.29    4.15
   2 -12  -6   43.18    7.41
   2 -12  -5   -5.56    6.67
  -2  12   5    3.35    7.04
  -2  12   5   -0.77    3.30
   2 -12  -5    2.12    3.56
   2 -12  -4  111.66   10.90
  -2  12   4   95.65   10.17
  -2  12   4  106.64    3.72
  -2  12   4   88.41    5.82
   2 -12  -4   87.93    6.09
   2 -12  -4  120.99    3.92
  -2  12   3   20.52    2.71
   2 -12  -3   26.18    2.73
  -2  12   3   21.45    4.94
   2 -12  -3   25.62    6.22
   2 -12  -3   31.62    9.15
  -2  12   3   47.54    9.53
   2 -12  -2   28.67    2.85
  -2  12   2   28.31    3.02
   2 -12  -2   43.79    6.95
  -2  12   2   18.16    7.01
   2 -12  -2   40.01   10.39
  -2  12   2   46.26   11.46
  -2  12   1   18.12    3.15
   2 -12  -1   17.56    2.95
   2 -12  -1    4.91    5.28
  -2  12   1   16.82    5.49
   2 -12  -1   10.31    8.71
  -2  12   1   31.13    9.17
   2 -12   0   51.06    3.59
  -2  12   0   53.24    3.62
  -2  12   0   31.75    5.83
   2 -12   0   61.71    6.63
   2 -12   0   57.73   10.14
  -2  12   0   70.18   10.85
   2 -12   1   14.87    3.00
  -2  12  -1   13.39    3.10
  -2  12  -1   13.89    5.64
   2 -12   1   16.88    6.09
   2 -12   1   38.25   10.71
  -2  12  -1   15.36    9.90
   2 -12   2    7.65    2.93
  -2  12  -2    2.62    5.88
   2 -12   2   10.23    6.51
   2 -12   2    9.30   10.45
  -2  12  -2   26.60   11.59
   2 -12   3   -8.07    5.86
  -2  12  -3    7.70    6.68
   2 -12   3   38.13   11.08
  -2  12  -3   26.00   11.18
   2 -12   4   16.82   10.72
  -2  12  -4  -13.51   10.08
  -2  12  -5   -8.15   10.90
   2 -12   5   -9.06   10.24
  -2  12  -6    7.00   11.19
   2 -12   6  -12.38   10.21
  -2  11  18    0.47    4.43
   2 -11 -18   -0.94    4.26
   2 -11 -18   -1.93    2.34
  -2  11  18    0.20    2.11
  -2  11  18    2.82    2.24
   2 -11 -18    6.09    2.34
   2 -11 -17   16.09    5.33
  -2  11  17   25.90    5.64
  -2  11  17   14.20    2.90
   2 -11 -17   32.16    3.95
   2 -11 -17   31.07    2.91
   2 -11 -16   11.12    5.28
  -2  11  16   16.80    3.29
   2 -11 -16   13.29    3.27
   2 -11 -16    3.97    2.30
  -2  11  16    9.00    2.40
  -2  11  15   22.39    5.96
   2 -11 -15   12.14    4.86
   2 -11 -15   16.87    3.63
  -2  11  15   12.57    3.09
   2 -11 -15   13.49    2.45
  -2  11  15   11.78    2.45
  -2  11  14    7.23    5.07
   2 -11 -14   -3.69    3.84
  -2  11  14    8.73    3.56
   2 -11 -14   14.43    3.53
  -2  11  14    5.81    2.39
   2 -11 -14    8.42    2.44
   2 -11 -13   13.28    5.25
  -2  11  13   21.99    5.36
   2 -11 -13   29.47    3.71
  -2  11  13   26.46    3.45
   2 -11 -13   27.75    2.81
  -2  11  12    5.53    5.53
   2 -11 -12    5.54    5.61
  -2  11  12    5.94    3.41
   2 -11 -12   13.29    3.18
  -2  11  12    6.81    2.48
   2 -11 -12   10.03    2.50
   2 -11 -11   23.91    6.41
  -2  11  11   25.55    6.66
   2 -11 -11   25.53    3.58
  -2  11  11   16.63    3.06
  -2  11  11   20.60    2.69
   2 -11 -10   18.58    6.52
  -2  11  10   12.05    6.92
  -2  11  10   11.06    3.29
   2 -11 -10   12.43    3.28
  -2  11  10   12.91    3.44
   2 -11 -10   11.48    2.84
   2 -11  -9  177.73   10.24
  -2  11   9  107.53    5.90
  -2  11   8    2.40    4.24
   2 -11  -8   16.80    7.70
  -2  11   8   13.48    7.89
   2 -11  -8    5.09    4.32
   2 -11  -8   -2.44    4.10
   2 -11  -7    4.90    4.16
  -2  11   7    6.83    4.05
   2 -11  -7   15.19    9.50
  -2  11   7   27.39    9.13
  -2  11   7    9.70    4.26
   2 -11  -7    7.10    3.65
   2 -11  -6    7.12    4.20
  -2  11   6    2.87    4.13
   2 -11  -6    3.04    3.08
  -2  11   6    6.00    3.27
  -2  11   6    0.75    7.30
   2 -11  -6    4.51    6.51
  -2  11   5  257.41    6.78
   2 -11  -5  211.15    6.31
  -2  11   4   71.52    5.36
   2 -11  -4   72.21    8.85
  -2  11   4   78.52    9.05
  -2  11   4   50.49    3.33
   2 -11  -4   44.93    3.23
   2 -11  -3  208.03    9.07
   2 -11  -3  181.70   11.83
  -2  11   3  198.42   12.27
   2 -11  -2  120.71   12.77
  -2  11   2   70.88    8.08
   2 -11  -2   78.51    7.49
  -2  11   2  111.32   12.69
  -2  11   1   94.83    6.87
   2 -11  -1  119.60    7.26
   2 -11  -1  101.28    3.72
   2 -11  -1  102.04   10.25
  -2  11   1  102.86   11.00
  -2  11   1  126.70    4.07
   2 -11   0   17.67    2.88
  -2  11   0   23.59    3.06
   2 -11   0   25.36    5.53
  -2  11   0   23.23    5.29
  -2  11   0   34.08    9.48
   2 -11   1   13.50    2.77
  -2  11  -1   14.08    2.91
   2 -11   1   23.97    6.17
  -2  11  -1   29.32    5.82
  -2  11  -1   16.26    9.12
   2 -11   1   10.20    9.37
   2 -11   2    8.73    2.93
   2 -11   2    5.80    6.12
  -2  11  -2   14.14    6.29
  -2  11  -2   14.84   10.86
   2 -11   2   -4.40   10.20
  -2  11  -3    2.27    6.03
  -2  11  -3   20.41   10.88
   2 -11   3    4.73    9.60
  -2  11  -4   13.56   10.74
   2 -11   4   -9.31   10.07
   2 -11   5    0.49   10.39
  -2  11  -5   19.56   11.75
  -2  11  -6   12.08   11.92
   2 -10 -19    2.28    2.26
  -2  10  19   -1.14    2.08
  -2  10  19    2.58    2.33
   2 -10 -19   -3.48    1.87
   2 -10 -19   -4.15    3.60
  -2  10  19    3.88    5.02
   2 -10 -18   15.50    2.59
  -2  10  18   24.52    2.83
   2 -10 -18   16.47    2.92
  -2  10  18   12.19    2.69
  -2  10  18   34.08    6.63
   2 -10 -18   14.58    4.86
  -2  10  17    6.13    2.41
   2 -10 -17    8.13    2.56
   2 -10 -17    0.56    2.24
  -2  10  17    7.53    2.46
  -2  10  17    6.35    4.78
   2 -10 -17    3.12    4.26
  -2  10  16   10.66    2.49
   2 -10 -16    6.80    2.35
  -2  10  16    3.20    2.22
   2 -10 -16    3.38    2.55
  -2  10  16   11.13    4.95
   2 -10 -16    6.93    4.60
   2 -10 -15    5.75    2.35
  -2  10  15    0.97    2.24
  -2  10  15   -0.42    4.50
   2 -10 -15    2.17    4.88
  -2  10  15    0.19    2.26
   2 -10 -15    4.18    3.03
   2 -10 -14    7.97    4.98
  -2  10  14   33.82    6.55
   2 -10 -14   33.90    2.87
  -2  10  14   33.96    3.79
   2 -10 -13    9.41    4.88
  -2  10  13    2.27    5.29
   2 -10 -13   18.34    3.77
  -2  10  13   13.98    3.94
   2 -10 -13    9.67    2.48
  -2  10  13    5.28    2.48
  -2  10  12   29.60    6.25
   2 -10 -12    7.66    5.14
   2 -10 -12   13.20    3.16
  -2  10  12    5.60    3.01
  -2  10  12   23.51    2.68
   2 -10 -12   13.98    2.57
  -2  10  11   11.46    5.59
   2 -10 -11   18.04    5.91
  -2  10  11   11.29    3.64
   2 -10 -11   17.83    3.48
  -2  10  11   15.29    2.62
   2 -10 -11   13.39    2.58
   2 -10 -10   42.39    7.31
  -2  10  10   44.52    7.70
   2 -10 -10   43.52    4.17
  -2  10  10   51.51    3.27
   2 -10  -9   26.17    7.16
  -2  10   9   36.07    7.89
  -2  10   9    1.59    2.94
   2 -10  -9    2.06    3.07
  -2  10   9   29.43    3.72
   2 -10  -9   23.19    3.04
  -2  10   8    4.25    6.61
   2 -10  -8   15.30    7.00
  -2  10   8    8.71    3.24
   2 -10  -8   20.94    4.50
  -2  10   8   23.54    4.88
   2 -10  -8   16.39    5.86
  -2  10   7   38.05    4.92
   2 -10  -7   24.01    4.52
  -2  10   7   27.34    4.78
   2 -10  -7   27.75    8.13
  -2  10   7   10.50    7.67
   2 -10  -7   35.22    4.82
   2 -10  -6   53.60   10.41
  -2  10   6   60.17   11.08
  -2  10   6  144.98    5.81
   2 -10  -6  152.93    5.87
  -2  10   6   66.37    4.78
   2 -10  -5   85.93    8.30
  -2  10   5   66.11    8.38
   2 -10  -5   72.07    4.57
  -2  10   5   93.56    5.15
   2 -10  -5   69.40    4.90
   2 -10  -4  278.70   12.17
  -2  10   4  329.95   12.97
   2 -10  -4  282.30    7.99
  -2  10   4  291.39    7.80
  -2  10   4  264.21    5.24
   2 -10  -4  282.15    5.79
   2 -10  -3  180.84    7.73
  -2  10   3  116.34    6.27
   2 -10  -3  114.10   10.57
   2 -10  -2   34.26    2.56
  -2  10   2   37.71    2.69
  -2  10   2   50.80    9.68
   2 -10  -1   43.25    2.92
  -2  10   1   54.41    3.13
  -2  10   1   54.61    5.59
   2 -10  -1   53.17    5.66
  -2  10   1   62.72   10.18
   2 -10  -1   61.55    9.12
  -2  10   0    9.85    2.72
   2 -10   0   16.54    2.81
   2 -10   0   12.13    4.79
  -2  10   0    9.27    4.41
  -2  10   0   14.81    8.25
   2 -10   0    9.39    7.90
   2 -10   1    0.33    2.44
  -2  10  -1    5.48    2.58
  -2  10  -1    6.24    4.95
   2 -10   1    6.95    5.46
   2 -10   1   31.09    9.22
   2 -10   2  113.05   12.26
  -2  10  -2   79.72   11.64
   2 -10   3    2.63    9.91
  -2  10  -3   13.18   10.45
   2 -10   4    0.46    9.90
  -2  10  -4    7.64   10.70
  -2  10  -5    4.62   11.03
   2 -10   5   26.11   11.01
  -2  10  -6   30.95   12.22
  -2   9  19    2.42    5.10
   2  -9 -19    3.31    4.48
   2  -9 -19    3.35    2.11
  -2   9  19    1.79    2.12
   2  -9 -19    6.17    2.72
  -2   9  19    7.18    2.49
  -2   9  18   13.52    6.12
   2  -9 -18   -4.72    4.03
  -2   9  18    7.80    2.80
   2  -9 -18    0.79    2.40
   2  -9 -18    6.76    2.36
  -2   9  18    0.64    2.28
  -2   9  17   38.94    3.71
   2  -9 -17   32.95    3.44
  -2   9  17   44.38    3.24
   2  -9 -17   44.56    3.31
   2  -9 -17   35.95    6.44
  -2   9  17   44.03    7.14
   2  -9 -16    8.09    2.65
  -2   9  16    4.73    2.52
  -2   9  16    8.03    2.60
   2  -9 -16    3.38    2.45
   2  -9 -16    8.05    4.50
  -2   9  16    2.66    5.17
   2  -9 -15    5.66    2.35
   2  -9 -15    7.87    2.59
  -2   9  15    5.62    2.40
  -2   9  15    7.70    4.90
   2  -9 -15    5.64    4.90
   2  -9 -14   10.91    2.46
  -2   9  14    9.66    2.52
  -2   9  14    5.65    2.42
   2  -9 -14    7.75    2.84
  -2   9  14    5.81    5.32
   2  -9 -14    7.67    5.29
   2  -9 -13    5.08    2.28
  -2   9  13    5.09    2.26
  -2   9  13   19.92    3.48
   2  -9 -13   20.07    3.57
   2  -9 -13   13.36    5.87
  -2   9  13   25.39    6.39
  -2   9  12    6.09    2.46
   2  -9 -12    6.82    2.51
  -2   9  12   17.25    3.55
   2  -9 -12    7.96    3.58
  -2   9  12   17.55    5.89
   2  -9 -12   11.56    5.17
   2  -9 -11   17.49    2.62
  -2   9  11   25.81    2.75
   2  -9 -11   19.44    3.33
  -2   9  11   13.11    3.16
   2  -9 -11   18.02    5.76
  -2   9  11   23.11    6.15
   2  -9 -10    2.24    2.43
  -2   9  10    6.81    2.52
  -2   9  10   -1.30    3.05
   2  -9 -10    3.27    2.93
   2  -9 -10   10.22    6.20
  -2   9  10    3.81    6.06
   2  -9  -9  310.57   12.55
  -2   9   9  283.06   11.88
   2  -9  -8   39.59    3.26
  -2   9   8   37.22    3.79
  -2   9   8   42.84    4.00
   2  -9  -8   29.12    3.77
   2  -9  -8   35.96    7.44
  -2   9   8   29.23    7.56
  -2   9   7  435.46    8.63
   2  -9  -7  476.15   10.23
   2  -9  -6   81.83    9.48
  -2   9   6   59.32    9.10
   2  -9  -6   74.03    5.27
  -2   9   6   63.32    4.92
   2  -9  -6   52.67    4.42
  -2   9   5  346.45   15.33
   2  -9  -5  347.06    7.15
  -2   9   5  433.02    7.74
  -2   9   4  134.26    9.03
   2  -9  -4  129.89    8.90
  -2   9   4  130.37    5.47
   2  -9  -4  144.17    5.78
  -2   9   4  199.99    5.80
   2  -9  -4  183.76    5.74
  -2   9   3   44.08    2.73
   2  -9  -3   36.82    2.66
   2  -9  -3   59.72    7.63
  -2   9   3   68.94    7.91
  -2   9   3   57.33    4.54
   2  -9  -3   66.74    5.17
  -2   9   2   97.63    7.78
   2  -9  -2  113.85    7.62
   2  -9  -2  117.87    9.52
  -2   9   2  119.76   10.07
   2  -9  -1  100.96    6.17
  -2   9   1   82.84    5.76
   2  -9  -1   97.66   10.97
  -2   9   1  111.23   11.59
  -2   9   1   88.89    3.23
   2  -9   0   25.90    2.97
  -2   9   0   39.45    3.08
   2  -9   0   46.70    5.63
  -2   9   0   57.87    5.75
   2  -9   0   71.79    9.11
  -2   9   0   53.40    8.73
   2  -9   1    6.59    2.55
  -2   9  -1    9.28    2.57
  -2   9  -1   15.33    5.36
   2  -9   1    1.51    5.39
   2  -9   2    5.05   10.04
  -2   9  -2   17.79    9.53
  -2   9  -2    4.18    5.58
   2  -9   3   80.67   11.18
  -2   9  -3   60.07   10.94
   2  -9   4   16.49   10.23
  -2   9  -4    4.99   10.40
  -2   9  -5   22.04   11.18
   2  -9   5   18.15   10.83
  -2   8  20    0.24    2.58
   2  -8 -20    4.01    2.76
   2  -8 -20    2.39    4.90
  -2   8  20    2.35    5.33
   2  -8 -20    2.17    2.12
  -2   8  20    7.08    2.31
  -2   8  19   -2.05    2.30
  -2   8  19   -3.44    5.23
   2  -8 -19   -0.59    4.79
   2  -8 -19   -2.40    2.44
  -2   8  19   -1.42    1.93
   2  -8 -19   -2.41    1.89
  -2   8  18   -2.53    2.49
   2  -8 -18   -1.12    4.93
  -2   8  18    3.35    5.24
   2  -8 -18    1.15    2.17
  -2   8  18    5.15    2.36
   2  -8 -18    3.03    2.55
   2  -8 -17    0.50    4.64
  -2   8  17    9.40    2.79
   2  -8 -17    8.36    2.92
   2  -8 -17    5.83    2.47
  -2   8  17    7.64    2.47
   2  -8 -16   52.07    3.91
  -2   8  16   40.10    3.88
   2  -8 -16   36.69    6.75
  -2   8  16   68.07    8.12
   2  -8 -16   67.49    3.53
   2  -8 -15    8.89    2.60
  -2   8  15   11.46    2.68
   2  -8 -15   14.26    2.76
  -2   8  15   16.17    2.96
   2  -8 -15    9.59    5.02
  -2   8  15   20.57    6.38
   2  -8 -14    3.75    2.34
  -2   8  14    1.40    2.26
   2  -8 -14    3.79    2.41
  -2   8  14    5.84    2.29
  -2   8  14   -0.39    4.82
   2  -8 -14   -0.38    4.54
  -2   8  13    8.64    2.43
   2  -8 -13    5.98    2.43
  -2   8  13    7.87    2.65
   2  -8 -13    2.19    2.48
   2  -8 -13    2.90    4.82
  -2   8  13    5.06    5.27
   2  -8 -12    2.05    2.30
  -2   8  12    4.90    2.41
  -2   8  12    6.47    2.95
   2  -8 -12    0.33    2.96
   2  -8 -12   10.21    5.77
  -2   8  12    6.05    5.49
  -2   8  11    4.12    2.43
   2  -8 -11   13.11    2.58
  -2   8  11   15.40    6.27
   2  -8 -11    0.65    5.24
  -2   8  11    6.19    3.06
  -2   8  10   34.74    3.84
   2  -8 -10   38.04    3.68
  -2   8  10   32.69    6.52
   2  -8 -10   40.93    6.72
  -2   8   9   63.03    3.33
  -2   8   9   61.07    4.48
   2  -8  -9   62.74    4.22
   2  -8  -9   38.54    6.73
  -2   8   9   54.80    7.45
   2  -8  -8  356.81   12.80
  -2   8   8  432.15   13.68
   2  -8  -8  395.04    5.82
  -2   8   8  416.38    5.95
  -2   8   7   48.50    3.43
  -2   8   7   31.86    3.64
   2  -8  -7   46.94    4.01
   2  -8  -7   37.05    7.17
   2  -8  -6  178.58    6.09
  -2   8   6  199.78    6.30
   2  -8  -5   62.45    8.71
  -2   8   5   51.11    8.44
   2  -8  -5   56.49    3.87
  -2   8   5   44.16    3.87
   2  -8  -4  165.75    9.38
  -2   8   4  162.55   10.32
   2  -8  -4  222.76    5.67
  -2   8   4  221.12    5.67
  -2   8   3   93.98    5.05
   2  -8  -3  115.11    5.58
   2  -8  -3  111.48    3.94
  -2   8   3  102.43    3.56
   2  -8  -3  113.48    8.79
  -2   8   3  135.34    8.91
  -2   8   2   24.39    2.28
   2  -8  -2   26.57    2.29
   2  -8  -1  111.51    6.15
  -2   8   1   71.10    5.42
  -2   8   1   74.02    2.90
   2  -8  -1  125.93   11.64
  -2   8   1  108.40   10.17
   2  -8  -1   74.12    2.83
  -2   8   0  194.89    7.87
   2  -8   0  258.74    8.99
   2  -8   0  244.52    4.46
   2  -8   0  183.67   10.94
  -2   8   0  216.84    4.47
  -2   8   0  252.86   12.23
  -2   8  -1   26.35    2.85
   2  -8   1   31.17    2.90
   2  -8   1   30.80    8.71
  -2   8  -1   22.88    8.96
  -2   8  -1   18.00    5.64
   2  -8   1   24.71    6.04
   2  -8   2   30.29    9.51
  -2   8  -2   29.19    9.29
  -2   8  -3    5.19    9.82
   2  -8   3    9.94    9.14
  -2   8  -4   46.03   10.86
   2  -8   4   26.69   10.17
  -2   8  -5   -5.82   10.01
   2  -8   5   -4.26    9.36
  -2   7  20    0.61    5.51
  -2   7  20    4.01    3.12
   2  -7 -20    2.14    2.80
   2  -7 -20    6.46    4.88
  -2   7  20    1.01    2.01
   2  -7 -20   -1.35    1.95
  -2   7  19    6.84    3.08
  -2   7  19   13.12    5.79
   2  -7 -19   -1.12    4.44
  -2   7  19    6.24    2.28
   2  -7 -19   11.40    2.36
  -2   7  18    5.55    2.89
   2  -7 -18    6.63    2.95
  -2   7  18   11.83    5.87
   2  -7 -18   -0.54    4.46
   2  -7 -18    5.25    2.28
  -2   7  18    2.57    2.14
   2  -7 -17    1.17    2.64
  -2   7  17    6.89    2.94
  -2   7  17   -2.07    5.04
   2  -7 -17    4.29    5.41
  -2   7  17    3.44    2.22
   2  -7 -17    4.72    2.32
  -2   7  16    0.19    2.71
  -2   7  16    1.03    5.56
   2  -7 -16   -5.57    5.61
   2  -7 -16    7.05    2.98
   2  -7 -16    5.15    2.42
  -2   7  16    7.31    2.44
  -2   7  15   29.60    3.44
  -2   7  15   31.01    7.04
   2  -7 -15   19.06    6.02
  -2   7  14    2.65    2.64
   2  -7 -14    2.07    2.56
   2  -7 -14    1.78    2.46
  -2   7  14    2.63    2.40
  -2   7  14    5.58    5.92
   2  -7 -14    3.43    5.58
  -2   7  13   11.69    2.76
   2  -7 -13    6.44    2.48
   2  -7 -13    2.92    5.16
  -2   7  13    3.07    5.70
   2  -7 -12   22.65    2.81
  -2   7  12   23.76    3.00
   2  -7 -12   24.26    3.05
  -2   7  12   34.35    6.40
   2  -7 -12   15.12    5.60
  -2   7  12   27.75    2.89
   2  -7 -11    7.90    5.69
  -2   7  11    5.78    5.56
  -2   7  11    7.61    2.51
   2  -7 -11    2.58    2.41
   2  -7 -11   16.21    3.34
  -2   7  11   11.55    3.03
   2  -7 -10   52.97    4.33
  -2   7  10   41.90    3.87
  -2   7  10   60.83    7.55
   2  -7 -10   71.28    7.50
  -2   7  10   46.33    2.97
   2  -7 -10   42.25    2.98
  -2   7   9  135.33    5.16
   2  -7  -9  147.80    5.14
  -2   7   9  178.04    9.19
   2  -7  -9  123.35    8.02
   2  -7  -9  153.63    3.99
  -2   7   9  165.12    4.08
   2  -7  -8   42.16    6.84
  -2   7   8   63.97    7.36
   2  -7  -7  255.53   10.65
  -2   7   7  279.65   10.94
   2  -7  -7  248.96    4.59
  -2   7   7  253.66    4.59
   2  -7  -6   62.44    7.30
  -2   7   6   98.63    8.45
  -2   7   6   77.79    3.55
   2  -7  -6   80.17    3.33
   2  -7  -6   75.20    4.88
   2  -7  -5   11.70    6.70
   2  -7  -5    9.49    3.12
  -2   7   5    6.17    3.11
   2  -7  -4  104.21   10.25
  -2   7   4  123.17   10.08
   2  -7  -4  135.35    5.09
  -2   7   4  135.68    5.09
  -2   7   3  230.45   10.11
   2  -7  -3  246.63    5.47
  -2   7   3  256.71    5.56
   2  -7  -2   55.47    2.62
  -2   7   2   62.76    2.68
  -2   7   2   86.00    8.06
  -2   7   2   58.06    6.39
   2  -7  -2   82.61    6.37
   2  -7  -2   72.21    7.45
  -2   7   1   28.12    2.29
   2  -7  -1   19.72    2.17
   2  -7  -1   16.78    4.28
  -2   7   1   21.06    4.36
   2  -7  -1   41.69    7.94
  -2   7   1   42.37    8.21
   2  -7   0   78.60    6.42
  -2   7   0   74.53    6.11
   2  -7   0   76.06    2.98
   2  -7   0  118.89   10.31
  -2   7   0  127.52   10.83
  -2   7   0  103.90    3.35
   2  -7   1  307.47   12.95
  -2   7  -1  361.00   13.91
   2  -7   2    8.90    9.16
  -2   7  -2    7.64    8.51
  -2   7  -3   37.88   10.20
   2  -7   3   43.31   10.15
  -2   7  -4   12.86   10.48
   2  -7   4   -2.13   10.04
  -2   7  -5  -13.75   10.05
   2  -7   5   14.09   10.10
   2  -6 -20   12.76    5.01
  -2   6  20    0.64    5.64
   2  -6 -20    2.85    3.38
  -2   6  20    3.56    4.53
  -2   6  20    7.64    2.31
   2  -6 -20    8.86    2.26
  -2   6  19    1.19    3.49
   2  -6 -19    2.83    3.25
   2  -6 -19    0.57    4.44
  -2   6  19   -4.71    4.64
   2  -6 -19    4.66    2.20
  -2   6  19    3.07    2.12
   2  -6 -18    1.36    2.96
  -2   6  18   -4.45    5.22
  -2   6  18    3.99    3.46
   2  -6 -18   -4.33    4.43
   2  -6 -18   -2.83    2.04
  -2   6  17   -2.62    5.30
  -2   6  17    2.40    3.04
   2  -6 -17    4.17    2.91
   2  -6 -17   -2.55    4.41
   2  -6 -17    3.28    2.26
  -2   6  17    1.25    2.26
  -2   6  16    6.66    3.26
   2  -6 -16    7.82    5.82
  -2   6  16   -7.31    5.08
  -2   6  16    3.49    2.38
   2  -6 -16    3.94    2.34
  -2   6  15   -1.93    2.87
   2  -6 -15   -2.22    2.73
  -2   6  15    3.27    6.14
   2  -6 -15   -1.91    5.74
   2  -6 -15    0.09    2.30
  -2   6  15    2.61    2.44
  -2   6  14    7.79    2.83
   2  -6 -14    8.24    2.57
  -2   6  14   11.38    2.65
   2  -6 -14    8.86    6.12
  -2   6  14   24.42    7.18
   2  -6 -13   14.58    6.51
  -2   6  13   15.57    6.78
  -2   6  13   24.62    3.26
   2  -6 -13   22.98    3.41
   2  -6 -13   19.08    2.73
  -2   6  13   21.81    2.78
  -2   6  12   41.89    3.37
   2  -6 -12   45.55    3.54
   2  -6 -12   55.82    7.37
  -2   6  12   48.75    3.10
  -2   6  11   22.78    2.69
   2  -6 -11   30.77    2.81
   2  -6 -11   10.80    5.74
  -2   6  11   33.26    6.75
  -2   6  11   22.55    2.84
   2  -6 -11   18.08    2.71
   2  -6 -10  109.63    4.35
   2  -6 -10   83.53    7.03
  -2   6  10   94.56    7.49
  -2   6  10  132.09    3.80
   2  -6 -10  127.78    3.70
   2  -6  -9   45.27    2.85
   2  -6  -9   30.92    6.17
  -2   6   9   50.43    6.58
  -2   6   9   35.50    3.25
   2  -6  -9   36.15    3.48
  -2   6   8   14.60    5.43
   2  -6  -8   20.51    5.17
   2  -6  -8   12.39    2.60
  -2   6   8   13.10    2.88
  -2   6   8   11.30    2.31
   2  -6  -8   20.40    2.41
   2  -6  -7   40.06    6.41
  -2   6   7   66.13    6.77
   2  -6  -7   65.44    3.63
  -2   6   7   61.18    3.70
   2  -6  -7   57.25    2.97
   2  -6  -6  550.05    5.87
  -2   6   6  574.06    5.97
  -2   6   6  580.04   13.77
  -2   6   5  133.06    8.90
  -2   6   5  137.68    5.54
   2  -6  -5  185.18    6.01
  -2   6   4    9.79    2.57
  -2   6   4   23.72    7.32
   2  -6  -4   29.29    7.57
   2  -6  -4   27.49    2.87
  -2   6   3  133.03   11.29
   2  -6  -3  147.41   10.97
   2  -6  -2   39.27    6.78
  -2   6   2   33.18    6.51
   2  -6  -2   51.02    5.64
  -2   6   2   32.82    5.75
  -2   6   1   67.13    5.03
   2  -6  -1   74.36    5.16
  -2   6   1   66.57    2.46
   2  -6  -1   64.28    2.42
   2  -6  -1   72.33    8.61
  -2   6   0  135.41   11.14
   2  -6   0  117.57   11.20
   2  -6   1   41.64    8.64
   2  -6   1   35.07    2.69
  -2   6  -1   34.80    2.68
  -2   6  -2   84.21   10.00
   2  -6   2   89.81    9.96
  -2   6  -3   19.58   10.04
   2  -6   3   11.65    9.73
   2  -6   4   93.74   11.87
  -2   6  -4  116.16   12.54
   2  -6   5   58.10   11.33
  -2   6  -5   47.62   11.23
   2  -6  20    5.84    2.38
   2  -6  21   -1.00    2.15
   2  -5 -21    3.43    2.18
  -2   5  21    6.86    2.23
   2  -5 -21    7.80    6.42
  -2   5  21    3.46    5.95
  -2   5  21   -3.43    3.79
  -2   5  20   -0.11    2.09
   2  -5 -20    4.82    2.22
   2  -5 -20    4.72    5.76
  -2   5  20   10.13    5.96
  -2   5  20   -5.72    3.56
  -2   5  19    4.39    2.27
   2  -5 -19    0.63    2.13
   2  -5 -19   -3.04    5.02
  -2   5  19    1.31    5.81
   2  -5 -18  -10.08    4.37
  -2   5  18   -6.19    5.67
   2  -5 -17   12.05    2.63
  -2   5  17    7.58    5.59
   2  -5 -17    2.11    5.17
  -2   5  17    8.70    6.29
   2  -5 -17   19.58    4.33
  -2   5  16    3.87    2.47
   2  -5 -16   -0.99    2.42
  -2   5  16   19.73    7.05
   2  -5 -16   10.15    3.66
  -2   5  16    2.45    4.32
   2  -5 -16   -1.99    5.63
  -2   5  15   21.34    7.54
  -2   5  15   29.43    4.44
   2  -5 -15   29.24    3.91
   2  -5 -15   19.41    6.81
   2  -5 -14   -5.67    5.42
  -2   5  14   10.11    7.26
   2  -5 -13   23.98    7.05
  -2   5  13   26.17    7.58
   2  -5 -13   25.86    2.88
  -2   5  13   22.08    2.80
  -2   5  12    3.85    2.91
   2  -5 -12    2.06    6.15
  -2   5  12   16.72    7.24
   2  -5 -12    9.00    3.00
   2  -5 -12   10.53    2.55
  -2   5  12   10.75    2.58
   2  -5 -11   39.27    3.43
   2  -5 -11   40.09    2.85
  -2   5  11   41.50    2.85
   2  -5 -11   28.84    6.63
  -2   5  11   41.33    7.56
  -2   5  11   26.35    3.00
  -2   5  10   31.93    2.65
   2  -5 -10   15.57    5.89
  -2   5  10   35.85    6.52
   2  -5 -10   22.93    2.64
  -2   5  10   22.71    2.73
   2  -5  -9   68.48    2.99
  -2   5   9   69.36    3.21
  -2   5   9   63.08    6.69
   2  -5  -9   51.82    6.10
  -2   5   8   43.51    3.21
   2  -5  -8   48.39    3.44
   2  -5  -8   43.37    2.72
  -2   5   8   46.77    6.21
   2  -5  -8   26.87    5.67
  -2   5   8   42.79    2.66
  -2   5   7   15.64    5.76
   2  -5  -7   13.64    5.29
  -2   5   7    5.63    2.81
   2  -5  -7   10.52    2.67
   2  -5  -7   17.30    2.32
  -2   5   7    7.20    2.21
  -2   5   6   50.92    6.27
   2  -5  -6   44.44    6.06
  -2   5   6   34.57    2.87
   2  -5  -6   44.78    3.05
  -2   5   5  371.33   11.11
   2  -5  -5  376.34    4.64
  -2   5   5  394.37    4.71
   2  -5  -4   58.38    7.28
   2  -5  -4   66.02    2.83
  -2   5   4   54.78    3.51
   2  -5  -4   67.43    3.62
  -2   5   3   45.79    3.78
   2  -5  -3   56.34    7.95
  -2   5   3   49.54    7.75
   2  -5  -3   29.63    3.00
  -2   5   3   53.83    3.32
   2  -5  -2   47.20    3.52
  -2   5   2   68.27    3.73
  -2   5   2   79.07    8.70
   2  -5  -2   62.84    7.81
   2  -5  -2   69.39    5.46
  -2   5   2   47.59    5.72
  -2   5   1   16.25    3.90
   2  -5  -1   19.57    4.04
   2  -5   0  114.04    8.71
  -2   5   0  111.50    8.63
   2  -5   1  152.04    9.36
  -2   5  -1  277.12   11.21
   2  -5   2  137.36   10.42
  -2   5  -2  144.75   10.53
   2  -5   3   80.20   10.62
  -2   5  -3   84.26   10.93
  -2   5  -4   30.67   11.03
   2  -5   4   38.37   10.80
   2  -5  17    4.19    2.46
   2  -5  18    1.70    2.31
  -2   5 -18    3.38    2.23
  -2   5 -19    1.48    2.08
   2  -5  19   -0.99    2.18
  -2   5 -20   -1.66    2.04
   2  -5  20    9.18    2.37
  -2   5 -21    0.22    2.02
   2  -5  21    6.44    2.23
   2  -4 -21   -0.23    1.92
  -2   4  21   -0.23    1.94
  -2   4  21    5.94    6.22
   2  -4 -21    3.43    5.09
  -2   4  20    1.95    2.03
   2  -4 -20    5.75    2.26
  -2   4  20    8.30    6.16
   2  -4 -20   -2.65    4.78
  -2   4  19   -0.52    2.11
   2  -4 -19    3.21    2.22
   2  -4 -19    4.51    5.62
  -2   4  19   -3.15    5.31
  -2   4  19    6.58    5.15
   2  -4 -19    3.06    4.34
   2  -4 -18    4.34    2.26
  -2   4  18    3.25    2.24
  -2   4  18    9.10    6.51
   2  -4 -18    3.12    5.69
  -2   4  17    0.37    2.30
   2  -4 -17    3.84    2.27
   2  -4 -17   12.49    6.94
  -2   4  17   15.89    7.35
  -2   4  17    4.61    4.75
  -2   4  16    8.35    2.48
   2  -4 -16    8.88    2.56
  -2   4  16    8.91    5.08
  -2   4  16   25.51    7.85
   2  -4 -16   23.26    7.24
  -2   4  15   17.20    2.91
   2  -4 -15    7.71    6.48
  -2   4  15   32.41    8.26
   2  -4 -15   23.65    3.07
   2  -4 -14  484.73    7.00
  -2   4  14  343.53    6.11
   2  -4 -13   18.92    2.94
  -2   4  13   24.86    3.06
  -2   4  13   18.33    7.36
   2  -4 -13   18.07    6.92
   2  -4 -13   19.08    4.11
  -2   4  13   23.13    5.18
  -2   4  12    4.03    2.34
   2  -4 -12    5.55    2.40
   2  -4 -12    5.95    3.18
   2  -4 -12   -1.16    5.87
  -2   4  12   -0.39    6.69
  -2   4  11   28.68    3.41
  -2   4  11   31.62    7.11
   2  -4 -11   10.30    5.88
  -2   4  11   27.94    2.66
   2  -4 -11   32.72    2.72
   2  -4 -10   49.56    3.46
  -2   4  10   51.85    3.61
   2  -4 -10   28.74    6.86
  -2   4  10   53.93    7.51
  -2   4   9   44.00    3.06
   2  -4  -9   52.24    3.24
   2  -4  -9   31.65    6.08
  -2   4   9   54.70    7.22
  -2   4   9   49.87    2.79
  -2   4   8   10.49    2.24
   2  -4  -8    4.47    1.96
   2  -4  -8    9.65    2.19
  -2   4   8   14.53    2.31
   2  -4  -8    4.92    4.99
  -2   4   8   12.61    6.22
   2  -4  -7    8.41    2.23
   2  -4  -7   -1.14    4.90
  -2   4   7   13.54    5.41
   2  -4  -6   48.32    3.28
  -2   4   6   35.05    2.99
   2  -4  -6   22.88    5.84
  -2   4   6   50.30    6.47
   2  -4  -5   21.40    5.70
  -2   4   5   45.07    6.29
  -2   4   5   36.60    2.58
   2  -4  -5   37.54    2.67
   2  -4  -5   29.57    2.36
   2  -4  -4   31.93    6.17
  -2   4   4   64.83    2.51
   2  -4  -4   65.90    2.50
  -2   4   4   66.15    6.77
   2  -4  -3    4.43    2.22
  -2   4   3   16.79    2.19
   2  -4  -2   14.71    6.59
  -2   4   2   14.83    6.84
   2  -4  -2   20.57    3.10
  -2   4   2   23.41    3.22
  -2   4   2   19.52    4.76
   2  -4  -1  197.40    3.88
   2  -4  -1  181.41    8.10
  -2   4   1  192.77    8.31
   2  -4   0  396.89    3.52
   2  -4   0  355.26   10.43
   2  -4   1  295.89   11.15
  -2   4  -1  390.64   12.63
   2  -4   2 1101.06   17.35
  -2   4  -2 1304.11   18.59
   2  -4   3  220.69   11.66
  -2   4  -3  215.47   11.90
   2  -4   4  164.14   11.91
  -2   4  -4  165.33   12.12
   2  -4  14   16.87    2.78
   2  -4  15   11.96    2.74
  -2   4 -15    4.85    2.47
  -2   4 -16    6.08    2.44
   2  -4  16    9.79    2.55
  -2   4 -17    2.86    2.37
   2  -4  17    7.80    2.37
   2  -4  18    6.01    2.32
  -2   4 -18    9.27    2.31
  -2   4 -19    9.24    2.34
   2  -4  19    2.38    2.26
   2  -4  20   -1.36    2.06
  -2   4 -20   -2.52    1.92
   2  -4  21    0.20    2.02
  -2   4 -21    7.59    2.19
   2  -3 -21    0.65    5.20
  -2   3  21    6.66    2.20
   2  -3 -21    5.87    2.13
   2  -3 -20   -1.26    4.62
   2  -3 -20    3.34    2.12
  -2   3  20   -2.48    1.95
  -2   3  19    7.05    5.70
  -2   3  19    3.00    5.73
   2  -3 -19   -2.44    4.69
  -2   3  19    0.21    2.12
   2  -3 -19    3.29    2.13
  -2   3  18   -9.78    4.53
  -2   3  18   -7.02    4.95
   2  -3 -18   -4.73    5.12
  -2   3  17   24.50    7.30
   2  -3 -17    1.15    6.54
  -2   3  17    8.91    2.39
   2  -3 -17   13.18    2.49
   2  -3 -16   -3.88    6.12
  -2   3  16    2.73    6.88
   2  -3 -16    0.64    5.31
   2  -3 -16    2.72    2.38
  -2   3  16    2.64    2.30
   2  -3 -15   13.42    7.55
  -2   3  15   15.13    8.20
   2  -3 -15    4.72    2.58
  -2   3  15    2.57    2.49
  -2   3  14    4.52    8.09
   2  -3 -14    5.58    7.88
   2  -3 -14   17.66    6.10
  -2   3  14    7.70    6.03
   2  -3 -14   12.54    2.79
  -2   3  13  201.34   12.71
  -2   3  13  247.46    5.10
   2  -3 -13  229.14    4.98
  -2   3  12   45.68    3.00
   2  -3 -12   40.63    3.00
   2  -3 -12   21.80    7.24
  -2   3  12   52.51    8.69
   2  -3 -12    9.83    5.40
  -2   3  11    8.15    2.33
   2  -3 -11    3.73    6.02
  -2   3  11   22.54    7.14
  -2   3  11    7.19    4.70
  -2   3  10   48.96    7.35
   2  -3 -10   19.22    5.96
   2  -3  -9   14.40    2.31
  -2   3   9   20.35    2.34
  -2   3   9   28.78    3.46
   2  -3  -9   10.64    2.86
   2  -3  -9   -0.94    5.58
  -2   3   9   34.37    6.72
  -2   3   8   16.71    2.66
   2  -3  -8   20.61    2.80
   2  -3  -8    6.73    6.19
  -2   3   8   17.81    6.64
  -2   3   7    1.84    6.09
   2  -3  -7   -1.02    5.48
  -2   3   7    2.81    2.13
   2  -3  -7    5.42    2.16
   2  -3  -6   90.15    2.86
  -2   3   6   86.22    2.85
   2  -3  -6   91.30    2.86
  -2   3   6  117.02    3.07
  -2   3   6  108.37    7.62
   2  -3  -6   74.47    6.65
   2  -3  -5  177.19    3.82
  -2   3   5  163.62    7.93
   2  -3  -5  140.99    7.59
   2  -3  -5  176.04    3.26
  -2   3   5  184.76    3.31
  -2   3   4   40.67    5.93
   2  -3  -4   27.36    5.34
   2  -3  -4   37.54    2.16
  -2   3   4   34.62    2.17
   2  -3  -4   35.68    2.33
  -2   3   4   37.46    2.23
   2  -3  -3  382.55    3.75
  -2   3   3  402.26    3.81
   2  -3  -2  128.33    4.86
  -2   3   2  103.39    5.11
   2  -3  -2  121.21    6.97
  -2   3   2  139.36    7.46
   2  -3  -2  135.44    2.59
  -2   3   2  139.71    2.74
   2  -3  -1 1094.18    6.81
  -2   3   1 1228.04    7.17
   2  -3   0  240.94    8.21
  -2   3   0  245.43    7.94
  -2   3  -1  266.23    9.45
   2  -3   1  202.33    9.01
   2  -3   2  297.80   10.20
  -2   3  -2  309.71   10.35
   2  -3   3  213.99   10.86
  -2   3  -3  310.99   11.74
  -2   3  -4   92.49   10.35
   2  -3   4   69.02    9.80
   2  -3  11   19.40    2.45
  -2   3 -12   32.00    2.74
   2  -3  12   41.90    2.95
  -2   3 -13    1.30    2.40
   2  -3  13    0.69    2.43
   2  -3  14    7.89    2.49
  -2   3 -14    2.85    2.36
  -2   3 -15   14.10    2.55
   2  -3  15   13.14    2.60
   2  -3  16    9.20    2.48
  -2   3 -16    5.52    2.34
  -2   3 -17    5.23    2.29
   2  -3  17   11.76    2.43
   2  -3  18    1.61    2.17
  -2   3 -18    5.05    2.20
  -2   3 -19   10.54    2.35
   2  -3  19   11.00    2.37
  -2   3 -20    8.23    2.28
   2  -3  20    4.63    2.22
   2  -3  21    3.18    2.22
  -2   3 -21    5.25    2.11
  -2   3 -22    3.63    2.07
   2  -3  22    2.41    1.99
   2  -2 -21   -6.86    4.71
  -2   2  21    9.83    5.66
   2  -2 -21   -0.11    2.09
  -2   2  21   -1.35    2.08
   2  -2 -20    0.88    5.03
  -2   2  20    6.21    5.17
   2  -2 -20    5.48    2.21
  -2   2  20    6.34    2.32
   2  -2 -19   -3.31    5.11
  -2   2  19    0.61    2.15
   2  -2 -19   -1.02    2.11
   2  -2 -18    2.73    5.91
   2  -2 -18   13.72    2.40
  -2   2  17   -9.68    5.54
  -2   2  17    3.88    2.27
  -2   2  16   10.09    6.03
   2  -2 -16   11.47    6.51
   2  -2 -16   16.75    2.62
  -2   2  16   16.15    2.55
  -2   2  15   13.90    6.56
  -2   2  15    1.48    7.02
   2  -2 -15   -9.45    5.86
  -2   2  15   11.77    2.63
   2  -2 -15    5.35    2.58
  -2   2  14   31.52    8.22
   2  -2 -14   13.48    7.30
  -2   2  14    6.44    6.42
   2  -2 -14   11.73    6.50
   2  -2 -14   23.17    2.83
  -2   2  14   27.58    2.93
   2  -2 -13    9.69    7.66
  -2   2  13    2.72    7.98
   2  -2 -13   16.61    2.73
  -2   2  13   15.75    2.75
  -2   2  12    0.98    5.86
  -2   2  12   18.66    8.08
   2  -2 -12    2.20    6.65
  -2   2  12    8.14    2.44
   2  -2 -12    7.33    2.47
   2  -2 -11   -0.42    6.47
  -2   2  11   19.11    7.16
  -2   2  10   28.22    7.46
   2  -2 -10   22.82    7.07
   2  -2 -10    8.02    5.06
   2  -2 -10   17.29    2.36
  -2   2  10   13.52    2.35
   2  -2  -9   15.80    6.36
   2  -2  -9   22.53    4.47
  -2   2   9   16.78    4.85
  -2   2   9   37.70    7.28
  -2   2   9   30.50    2.52
   2  -2  -9   26.25    2.44
  -2   2   8   16.82    4.05
  -2   2   8   21.95    6.69
   2  -2  -8   23.11    6.53
  -2   2   8   14.17    2.20
   2  -2  -8   16.01    2.22
  -2   2   7   20.47    4.75
   2  -2  -7   15.42    2.27
  -2   2   7   11.50    6.20
   2  -2  -7    2.09    5.87
   2  -2  -6   69.33    3.12
  -2   2   6  148.73    4.14
   2  -2  -6   84.06    2.74
  -2   2   6   92.47    2.81
   2  -2  -6   53.95    7.54
  -2   2   6   65.55    7.47
  -2   2   5  107.83    2.84
   2  -2  -5  122.93    2.92
   2  -2  -5  112.54    2.81
  -2   2   5  128.60    2.89
   2  -2  -5   81.40    7.32
  -2   2   5  118.96    7.90
  -2   2   4  356.72    3.75
   2  -2  -4  348.68    3.72
   2  -2  -3  287.74    3.20
  -2   2   3  293.49    3.24
  -2   2   3  269.62    2.97
   2  -2  -3  269.02    3.00
   2  -2  -3  256.20    8.32
  -2   2   3  314.59    9.06
   2  -2  -2  636.42    4.00
  -2   2   2  602.85    5.68
   2  -2  -2  608.36   10.76
   2  -2  -1  248.18    7.77
  -2   2   1  247.21    7.87
   2  -2  -1  267.30    2.63
  -2   2   1  261.10    2.70
   2  -2   0  246.99    9.44
  -2   2   0  275.54    9.92
   2  -2   1  184.34    7.24
  -2   2  -1  236.27    7.68
   2  -2   2 1411.04   15.28
  -2   2  -2 1422.43   15.45
   2  -2   3  192.48    9.85
  -2   2  -3  228.01   10.07
   2  -2   4  158.35    9.75
  -2   2  -4  178.89   10.11
   2  -2   8    5.57    2.14
  -2   2  -9   35.39    2.53
   2  -2   9   30.52    2.46
   2  -2  10   32.23    2.44
  -2   2 -10   34.89    2.45
  -2   2 -11   41.81    2.63
   2  -2  11   44.67    2.69
   2  -2  12  174.67    4.00
  -2   2 -12  163.04    3.88
   2  -2  13   22.35    2.73
  -2   2 -13   23.44    2.70
  -2   2 -14  233.94    4.72
   2  -2  14  255.76    4.90
  -2   2 -15    2.69    2.45
   2  -2  15    6.65    2.62
   2  -2  16   -2.54    2.17
  -2   2 -16    1.04    2.21
  -2   2 -17   10.33    2.34
   2  -2  17    7.98    2.30
  -2   2 -18    4.45    2.22
   2  -2  18    4.52    2.22
  -2   2 -19    6.87    2.31
   2  -2  19   10.37    2.41
  -2   2 -20   -9.92    9.67
  -2   2 -20    6.02    2.33
  -2   2 -21   -0.68   10.27
  -2   2 -21   13.30    2.43
  -2   2 -22   22.74   10.25
   2  -2  22    3.76    2.28
  -2   2 -22    3.15    2.09
  -2   1  21   14.89    6.96
   2  -1 -21   10.32    6.54
   2  -1 -21   13.04    2.44
  -2   1  21    6.86    2.36
  -2   1  20    1.01    6.57
   2  -1 -20    9.78    6.33
   2  -1 -20   -0.11    2.01
  -2   1  20    1.18    2.26
   2  -1 -19    1.32    5.95
  -2   1  19   -5.56    6.34
  -2   1  18   10.47    7.44
   2  -1 -18    5.79    6.74
   2  -1 -18    0.49    2.16
  -2   1  18    1.26    2.26
  -2   1  17    4.50    7.38
   2  -1 -17   11.64    7.35
  -2   1  16   -9.34    6.79
   2  -1 -16    3.98    7.11
  -2   1  15  -15.96    7.10
   2  -1 -15   11.31    7.13
  -2   1  15    2.95    2.49
   2  -1 -15    4.51    2.47
   2  -1 -14   16.89    7.52
  -2   1  14    5.12    7.55
  -2   1  13    0.29    7.00
   2  -1 -13   10.13    7.23
   2  -1 -12   -1.01    6.31
   2  -1 -12    7.86    6.98
  -2   1  12   -1.84    6.68
   2  -1 -12    8.69    2.56
  -2   1  12    9.10    2.52
  -2   1  11   19.16    6.69
   2  -1 -11   26.95    6.55
   2  -1 -11    6.62    6.22
  -2   1  11   26.30    7.37
  -2   1  11   20.15    2.53
   2  -1 -10   11.87    6.61
   2  -1 -10   27.56    6.10
  -2   1  10   11.16    6.01
  -2   1  10   41.34    7.62
   2  -1 -10   31.10    2.57
  -2   1  10   35.19    2.60
   2  -1  -9   -0.35    6.18
  -2   1   9    3.22    5.46
  -2   1   9    8.74    7.02
  -2   1   9   11.02    2.21
   2  -1  -9    6.67    2.14
   2  -1  -8    9.00    6.90
  -2   1   8    5.59    5.28
  -2   1   8    5.92    7.01
   2  -1  -8    5.55    2.16
  -2   1   8   12.37    2.24
   2  -1  -7   10.17    6.84
  -2   1   7   13.24    7.49
   2  -1  -7   21.19    5.22
  -2   1   7    3.08    2.08
   2  -1  -7    3.50    2.12
   2  -1  -6   14.16    6.84
  -2   1   6    7.76    4.67
  -2   1   6   17.90    7.03
   2  -1  -5   29.69    6.48
  -2   1   5   43.50    6.78
   2  -1  -4  150.09    3.90
   2  -1  -4  136.69    2.67
  -2   1   4  141.97    2.71
  -2   1   4  143.04    8.07
   2  -1  -3 2338.31    7.50
  -2   1   3 2440.05    7.66
  -2   1   2  376.70    8.41
  -2   1   2  358.08    2.95
   2  -1  -1   11.76    4.26
  -2   1   1   12.41    4.46
  -2   1   0  192.94    1.79
   2  -1   0  177.21    1.73
  -2   1   0  208.04    6.77
   2  -1   0  175.09    6.40
  -2   1  -1  111.15    5.68
   2  -1   1   94.52    5.21
  -2   1  -2  257.11    8.75
   2  -1   2  245.66    8.63
  -2   1  -3  325.45    9.19
   2  -1   3  291.82    9.33
  -2   1  -4   91.66    8.14
   2  -1   4   66.70    7.87
  -2   1  -5    7.64    1.63
  -2   1  -5   -1.88    9.05
   2  -1   6    5.04    1.74
  -2   1  -6    4.32    1.72
  -2   1  -6   10.35    9.37
   2  -1   7    3.75   10.50
  -2   1  -7    4.46    9.78
   2  -1   8   34.94   10.67
  -2   1  -8   18.31   10.78
   2  -1   9  156.12    3.34
  -2   1  -9  149.38    3.22
  -2   1  -9   58.47   11.43
   2  -1   9   69.58   11.60
  -2   1 -10   21.18   10.61
   2  -1  10   -2.10    9.76
   2  -1  11    2.27    9.83
  -2   1 -11    6.77   10.11
   2  -1  12   -1.22    9.46
  -2   1 -12  -10.12    9.95
  -2   1 -13   14.63    2.51
   2  -1  13   15.44    2.55
  -2   1 -13   28.95   10.26
   2  -1  13   24.80   10.55
  -2   1 -14    8.82    2.58
  -2   1 -14   -1.38   10.80
   2  -1  14    9.28   10.32
   2  -1  15   29.58   11.60
  -2   1 -15   30.35   11.88
  -2   1 -16    2.43    2.41
   2  -1  16    2.73    2.39
   2  -1  16  -13.05    9.86
  -2   1 -16   16.02   10.87
   2  -1  17   -0.97    2.23
  -2   1 -17    0.16    2.24
   2  -1  17  -10.47    9.87
  -2   1 -17   -3.27    9.51
  -2   1 -18    7.74    2.41
   2  -1  18   10.85    2.48
  -2   1 -18   16.65   10.59
   2  -1  18   17.39    9.75
  -2   1 -19    3.55    2.27
   2  -1  19   -0.09    2.16
   2  -1  19   -4.26    8.86
  -2   1 -19   10.25    9.44
  -2   1 -20    8.37    2.37
  -2   1 -20    1.26    9.35
   2  -1  20    3.83    8.63
  -2   1 -21    5.37    2.37
   2  -1  21    4.86    2.23
  -2   1 -21   12.51   10.03
   2  -1  21    5.33    8.92
  -2   1 -22    8.61    2.45
   2  -1  22    9.04    2.45
   2  -1  22    1.39    8.69
  -2   1 -22    8.24    9.06
   2   0 -21    3.94    2.21
  -2   0  21    4.62    2.31
   2   0 -21    0.55    7.95
  -2   0  21   -0.56    7.46
  -2   0  20   15.83    2.62
   2   0 -20   16.57    2.55
  -2   0  20   11.32    8.37
   2   0 -20   12.54    7.68
  -2   0  19   -0.72    2.28
   2   0 -19    1.85    2.26
  -2   0  19    8.66    8.57
   2   0 -19    0.49    7.36
   2   0 -18   24.66    2.84
   2   0 -18   -5.14    7.64
  -2   0  17    5.64    2.58
   2   0 -17    1.48    2.41
   2   0 -17    2.19    7.89
   2   0 -16   17.64    2.66
   2   0 -16   -3.70    7.92
  -2   0  15    3.29    2.52
   2   0 -15    4.28    2.56
   2   0 -15   -1.53    7.90
   2   0 -14   55.24    3.41
   2   0 -14   31.17    9.60
   2   0 -13   22.49    3.03
   2   0 -13   20.30    9.64
   2   0 -12  187.70    4.52
  -2   0  12  227.52    4.83
   2   0 -12  172.10   11.81
   2   0 -11   26.56    2.81
  -2   0  11   38.34    2.94
   2   0 -10   20.97    2.55
  -2   0  10   17.80    2.56
  -2   0   9   22.05    2.53
   2   0  -9   16.41    2.45
   2   0  -8   20.30    2.43
  -2   0   8    9.38    2.34
   2   0  -7   16.22    2.39
  -2   0   7   18.27    2.43
   2   0  -7   12.32    7.06
  -2   0   7   25.16    7.39
   2   0  -6  107.82    2.96
  -2   0   6  119.86    3.05
  -2   0   6   98.01    8.80
   2   0  -5   14.15    2.11
  -2   0   5   19.66    2.17
  -2   0   5   19.28    7.44
   2   0  -5   18.44    7.38
  -2   0   4   42.71    6.74
   2   0  -4   28.89    6.37
  -2   0   3  127.24    2.41
   2   0  -3  123.97    2.37
  -2   0   3  134.40    7.39
   2   0  -2  139.29    2.13
  -2   0   2  146.93    2.17
  -2   0   2  121.11    6.65
  -2   0   1  155.68    1.73
   2   0  -1  165.15    1.74
  -2   0   1  154.78    1.85
  -2   0   1  149.20    6.00
  -2   0   0  237.60    3.58
   2   0   0  227.43    3.85
   2   0   1  254.08    6.03
  -2   0  -1  276.27    6.17
   2   0   2   87.05    4.55
  -2   0  -2   75.26    4.36
   2   0   3  205.31    6.58
  -2   0  -3  219.03    6.50
  -2   0  -4  296.60    2.57
   2   0   4  291.12    2.58
   2   0   5   36.42    7.26
  -2   0  -5   42.76    7.65
   2   0   5   95.17    2.23
  -2   0  -5   99.49    2.24
  -2   0  -6  135.64    2.60
   2   0   6  110.61    2.51
   2   0   7    7.48    7.94
  -2   0  -7    7.55    2.11
   2   0   8  427.98    4.56
  -2   0  -8  407.18    4.46
   2   0   9   19.15    8.71
  -2   0  -9   -9.97    7.70
  -2   0  -9    6.19    2.29
   2   0   9   11.03    2.36
   2   0  10   13.06    8.47
  -2   0 -10    6.77    7.95
  -2   0 -10   13.29    2.29
   2   0  11   -1.33    8.10
  -2   0 -11   -2.92    7.73
  -2   0 -12   -7.33    7.81
   2   0  12   -3.94    8.12
  -2   0 -13   16.75    8.74
   2   0  13   -0.39    8.57
  -2   0 -14   -2.44    9.26
   2   0  14    9.07    8.73
  -2   0 -15   -5.61    8.51
   2   0  15    9.30    9.16
  -2   0 -15    8.91    2.53
   2   0  16    0.47    9.25
  -2   0 -16   -6.86    8.73
   2   0  16    4.44    2.56
   2   0  17    1.49    8.76
  -2   0 -17   -2.93    8.47
   2   0  18    1.06    8.29
  -2   0 -18    2.06    7.55
   2   0  18    3.67    2.33
  -2   0 -18   -0.51    2.24
   2   0  19   -2.23    7.98
  -2   0 -19   20.51    8.41
   2   0  19    8.78    2.40
  -2   0 -19   12.48    2.52
   2   0  20   -5.26    7.59
  -2   0 -20  -10.75    7.90
   2   0  21   -0.61    8.08
  -2   0 -21    1.77    7.76
   2   0  22   -0.65    7.70
  -2   0 -22   -1.24    7.15
   2   0  22    2.01    2.31
   2   1 -21    9.63    2.39
  -2  -1  21   21.08    2.74
   2   1 -20    4.22    2.20
  -2  -1  20    2.49    2.29
  -2  -1  19   14.13    2.49
   2   1 -19   21.65    2.62
   2   1 -18   -0.20    2.12
  -2  -1  18    2.16    2.28
   2   1 -17    0.74    2.15
  -2  -1  17    2.79    2.28
   2   1 -16    5.54    2.38
  -2  -1  16   12.22    2.51
   2   1 -15    5.96    2.44
  -2  -1  15    8.87    2.57
   2   1 -14    0.08    2.46
  -2  -1  14    7.62    2.61
   2   1 -13   35.84    2.99
  -2  -1  13   38.62    3.09
   2   1 -12   50.25    3.24
  -2  -1  12   36.13    3.09
  -2  -1  11  196.01    4.39
   2   1 -11  193.70    4.30
   2   1 -10   37.72    2.72
  -2  -1  10   40.26    2.78
   2   1  -9    9.34    2.33
  -2  -1   9   12.07    2.34
   2   1  -8   49.98    2.73
  -2  -1   8   43.42    2.69
   2   1  -7  125.10    3.19
  -2  -1   7  144.88    3.40
   2   1  -6   26.32    2.29
  -2  -1   6   28.59    2.37
   2   1  -5    2.57    1.92
  -2  -1   5    3.67    1.95
  -2  -1   4   72.97    2.25
   2   1  -4   61.94    2.21
  -2  -1   3  313.97    9.54
  -2  -1   3  278.67    3.06
  -2  -1   2   96.11    3.00
  -2  -1   2  100.32    7.10
   2   1  -2  120.45    3.56
  -2  -1   1   84.56    2.77
   2   1  -1  161.94    3.35
   2   1   0  213.45    3.48
  -2  -1   0  160.23    3.43
   2   1   1  151.53    3.11
  -2  -1  -1  135.89    2.95
  -2  -1  -1  128.97    4.02
   2   1   1  127.48    4.06
   2   1   2  296.17    2.55
  -2  -1  -2  524.15    4.51
   2   1   3   33.19    3.60
  -2  -1  -3   24.58    3.57
  -2  -1  -4  381.38    2.77
   2   1   4  380.63    2.78
  -2  -1  -5 1491.74    5.78
   2   1   5 1485.89    5.72
  -2  -1  -6  202.29    2.92
   2   1   6  206.97    2.92
   2   1   7    4.51    1.87
  -2  -1  -7    1.33    1.86
  -2  -1  -7   12.17    6.89
  -2  -1  -8    6.93    2.10
   2   1   8    6.45    2.04
   2   1   9  404.85    4.65
  -2  -1  -9  385.37    4.62
  -2  -1 -10    5.44    2.25
   2   1  10    0.29    7.60
  -2  -1 -11    4.17    2.09
   2   1  11    1.39    2.10
  -2  -1 -11    1.57    7.02
   2   1  12   37.14    2.60
  -2  -1 -12   36.80    2.56
   2   1  13   15.06    2.49
   2   1  13   13.08    8.24
   2   1  14   72.93    3.33
   2   1  14    8.49    8.49
   2   1  15    3.49    2.55
  -2  -1 -15    1.12    2.49
  -2  -1 -15   -2.47    8.78
   2   1  15   10.56    8.24
  -2  -1 -16    1.80    2.49
   2   1  16   -1.50    2.39
   2   1  16   -2.57    7.43
  -2  -1 -16    3.93    8.02
  -2  -1 -17    9.84    2.50
   2   1  17    6.56    2.46
  -2  -1 -17   10.56    8.09
  -2  -1 -18   12.76    2.41
   2   1  18   12.77    2.56
  -2  -1 -18   18.18    7.83
  -2  -1 -19    1.89    2.20
   2   1  19    3.79    2.14
  -2  -1 -19    8.54    7.77
  -2  -1 -20    9.52    2.46
   2   1  20   14.19    2.55
  -2  -1 -20   23.18    7.88
   2   1  20   17.80    7.87
  -2  -1 -21   10.41    6.99
   2   1  21    5.64    6.93
  -2  -1 -22   10.11    2.57
  -2  -1 -22   -1.72    7.00
   2   1  22   13.75    7.32
   2   1  23   14.95    7.55
  -2  -1 -23    6.55    6.85
   2   2 -20   14.63    2.55
  -2  -2  20   15.39    2.59
  -2  -2  19    2.29    2.25
   2   2 -19   -0.21    2.15
  -2  -2  18    6.73    2.32
   2   2 -18    5.62    2.29
  -2  -2  17    1.22    2.39
   2   2 -17    0.46    2.22
  -2  -2  16   31.65    2.97
   2   2 -16   37.46    2.94
   2   2 -15    9.16    2.45
  -2  -2  15    9.43    2.54
   2   2 -14   13.29    2.51
  -2  -2  14   14.74    2.61
   2   2 -13   -2.98    2.27
  -2  -2  13    0.14    2.41
   2   2 -12    5.67    2.33
  -2  -2  12    4.39    2.46
  -2  -2  11   19.96    2.55
   2   2 -11   16.70    2.48
  -2  -2  10   87.57    3.16
   2   2 -10   71.31    3.02
   2   2  -9    7.53    2.26
  -2  -2   9   13.93    2.35
   2   2  -8  152.30    3.53
  -2  -2   8  197.53    3.88
   2   2  -7   20.98    2.40
  -2  -2   7   19.92    2.36
  -2  -2   6  406.60    4.77
   2   2  -6  382.76    4.68
   2   2  -5    3.67    2.14
  -2  -2   5    3.50    2.19
   2   2  -3  128.26    5.06
  -2  -2   3  101.30    4.87
  -2  -2   2  147.07    4.34
   2   2  -2  191.27    5.22
   2   2  -1  291.18    4.10
  -2  -2   1  251.43    3.75
  -2  -2   0   55.31    2.50
   2   2   0   67.63    2.66
  -2  -2  -1  254.53    4.59
   2   2   1  276.85    4.87
   2   2   2   99.36    3.16
  -2  -2  -2  104.89    3.27
  -2  -2  -2   82.18    3.12
   2   2   2   97.17    1.48
  -2  -2  -2   88.79    1.50
   2   2   3  988.65    8.06
  -2  -2  -3  417.51    3.81
  -2  -2  -4  671.33    3.80
   2   2   4  796.91    4.09
   2   2   5  248.31    2.92
  -2  -2  -5  242.52    2.87
   2   2   5  252.55    6.14
  -2  -2  -5  245.03    5.90
  -2  -2  -6  161.79    2.74
   2   2   6  186.26    2.86
  -2  -2  -7   47.70    2.29
  -2  -2  -7    0.67    5.22
  -2  -2  -8  619.21    5.26
   2   2   8  580.37    5.15
  -2  -2  -9    2.33    2.01
   2   2   9    5.52    2.13
   2   2   9    1.30    5.90
   2   2  10    5.87    2.05
   2   2  10   -0.24    5.60
  -2  -2 -11   64.13    2.81
  -2  -2 -11   15.29    6.60
  -2  -2 -12   15.26    2.30
   2   2  12    6.64    7.02
  -2  -2 -13   80.06    3.23
   2   2  13   85.43    3.27
  -2  -2 -14   75.66    3.35
   2   2  14   76.67    3.38
   2   2  15   77.75    3.54
  -2  -2 -15   72.25    3.47
  -2  -2 -16   39.50    3.07
   2   2  16   43.04    3.11
   2   2  16   29.65    8.70
   2   2  17    0.24    2.42
   2   2  17  -16.13    7.01
   2   2  18    8.69    2.49
  -2  -2 -18    3.07    2.38
   2   2  19   19.94    2.62
  -2  -2 -19   -8.14    6.67
  -2  -2 -20   27.62    2.93
  -2  -2 -20    8.01    7.55
  -2  -2 -21    4.81    2.36
   2   2  21    7.23    2.43
  -2  -2 -21   16.75    7.37
   2   2  21    3.90    6.90
  -2  -2 -22    2.21    2.14
   2   2  22   -0.63    2.13
   2   2  22    5.22    6.19
   2   2  23   -0.44    2.01
  -2  -2 -23    4.09    2.19
   2   2  23    7.85    6.59
   2   3 -20    6.24    2.14
  -2  -3  20   -0.64    2.12
   2   3 -19    6.36    2.25
  -2  -3  19    7.23    2.27
   2   3 -18    0.19    2.08
  -2  -3  18    2.22    2.14
   2   3 -17   16.49    2.45
  -2  -3  17    8.69    2.31
   2   3 -16    3.29    2.17
  -2  -3  16    2.16    2.26
   2   3 -15   12.56    2.46
  -2  -3  15   13.95    2.54
  -2  -3  14   -3.31    2.30
   2   3 -14    1.32    2.33
   2   3 -13   22.41    2.75
  -2  -3  13   19.58    2.71
   2   3 -12   11.18    2.59
  -2  -3  12   19.04    2.71
  -2  -3  11   65.24    3.20
   2   3 -11   56.62    3.15
   2   3 -10    7.29    2.50
  -2  -3  10   20.03    2.68
  -2  -3   9   72.87    3.26
   2   3  -9   59.25    3.05
   2   3  -8    8.88    2.43
  -2  -3   8   12.91    2.50
   2   3  -3   37.09    4.23
  -2  -3   3   22.68    3.99
   2   3  -2  148.67    5.67
  -2  -3   2  145.58    5.23
   2   3  -1  676.23    7.12
  -2  -3   1  623.44    6.82
  -2  -3   0  448.12    6.96
   2   3   0  504.66    7.30
  -2  -3  -1  227.53    4.63
   2   3   1  287.57    5.10
  -2  -3  -2  336.88    5.68
   2   3   2  362.14    6.01
   2   3   3 1412.84    7.07
  -2  -3  -3 1478.34    7.23
  -2  -3  -4  208.59    3.29
   2   3   4  398.32    5.59
   2   3   5  116.58    2.39
  -2  -3  -5  105.75    2.35
   2   3   6   47.70    3.93
  -2  -3  -6   43.68    3.77
   2   3   6   48.84    2.17
  -2  -3  -6   41.48    2.11
   2   3   7   24.65    2.10
  -2  -3  -7   29.72    2.16
   2   3   8   10.28    3.93
  -2  -3  -8    7.49    3.70
  -2  -3  -8    1.15    1.94
   2   3   8    3.31    2.01
  -2  -3  -9   16.72    4.31
   2   3   9   16.30    4.58
   2   3   9    4.89    2.03
  -2  -3  -9    1.75    2.02
  -2  -3 -10   45.45    2.49
   2   3  10   12.04    5.21
  -2  -3 -11   27.06    2.43
   2   3  11   22.45    2.35
  -2  -3 -12  136.82    3.61
   2   3  12  110.72    3.39
  -2  -3 -13    2.49    6.19
   2   3  13   -4.44    6.28
   2   3  14   77.19    3.36
  -2  -3 -14   81.31    3.46
  -2  -3 -15  136.85    4.11
   2   3  15  126.93    4.04
   2   3  16   -2.77    7.47
  -2  -3 -16   16.08    7.52
   2   3  17   18.32    2.74
   2   3  17    1.29    7.24
  -2  -3 -18    7.88    2.56
  -2  -3 -18   -3.07    6.83
   2   3  19   21.31    2.81
  -2  -3 -19  -11.86    6.61
   2   3  20   -0.57    2.34
  -2  -3 -20    3.44    2.38
  -2  -3 -21    8.45    2.44
   2   3  21   10.37    2.42
  -2  -3 -22   -3.59    1.99
   2   3  22    0.42    2.08
  -2  -3 -23    0.33    2.14
   2   3  23    5.20    2.19
   2   3  23   -2.42    5.81
   2   4 -20   -2.27    1.88
  -2  -4  20   -0.75    1.92
   2   4 -19    1.86    2.04
  -2  -4  19    3.38    2.13
   2   4 -18    4.61    2.07
  -2  -4  18   11.37    2.37
  -2  -4  17    2.15    2.28
   2   4 -17    7.56    2.26
  -2  -4  16    5.22    2.38
   2   4 -16    6.22    2.40
   2   4 -15    0.60    2.33
  -2  -4  15    4.86    2.51
   2   4 -14   26.11    2.91
  -2  -4  14   47.64    3.18
   2   4 -13   -0.71    2.41
  -2  -4  13    4.03    2.55
   2   4 -12    2.72    2.54
  -2  -4  12    2.97    2.63
  -2  -4  11   31.64    3.08
   2   4  -4  197.43    7.79
  -2  -4   4  146.35    7.10
   2   4  -3   48.73    4.67
  -2  -4   3   39.68    4.56
  -2  -4   2   46.71    4.76
   2   4  -2  111.53    6.04
   2   4  -1  217.82    5.18
  -2  -4   1  212.32    5.24
   2   4   0  709.17    8.56
  -2  -4   0  754.25    8.42
  -2  -4  -1  373.81    6.78
   2   4   1  403.22    6.86
   2   4   2  194.70    4.91
  -2  -4  -2  180.12    4.74
   2   4   3  274.32    5.95
  -2  -4  -3  265.07    5.78
  -2  -4  -4  387.54    5.11
   2   4   4  366.83    4.97
  -2  -4  -5   33.96    3.42
   2   4   5   24.64    3.10
   2   4   5   27.42    2.61
  -2  -4  -6  253.46    3.52
   2   4   6  245.96    3.47
   2   4   7   40.46    4.00
   2   4   7   35.40    4.17
  -2  -4  -7   34.49    4.09
  -2  -4  -7   34.60    3.69
  -2  -4  -7   43.45    2.43
   2   4   8   46.53    5.04
  -2  -4  -8   47.25    4.04
  -2  -4  -8   49.96    5.21
  -2  -4  -9    9.83    4.56
  -2  -4  -9   10.49    3.63
   2   4   9   16.18    3.63
   2   4  10   64.15    4.76
  -2  -4 -10   62.77    4.76
  -2  -4 -10   72.31    2.79
   2   4  10   73.44    2.79
  -2  -4 -11   43.23    4.63
  -2  -4 -11   36.26    2.53
  -2  -4 -12   22.13    4.65
   2   4  12   11.69    4.62
  -2  -4 -12   14.35    2.28
   2   4  12   16.55    2.34
   2   4  13   39.62    6.24
  -2  -4 -13   74.17    6.25
   2   4  13   70.11    3.14
  -2  -4 -13   61.47    3.04
   2   4  14   -2.44    6.48
  -2  -4 -14    4.15    5.91
  -2  -4 -15   86.29    3.71
   2   4  15   93.24    3.80
  -2  -4 -16  169.40    4.60
   2   4  16  183.84    4.71
  -2  -4 -17    3.95    6.87
   2   4  17    0.75    6.42
   2   4  18    8.74    2.62
  -2  -4 -18    4.85    2.57
  -2  -4 -19    3.93    2.49
   2   4  19    0.18    2.36
   2   4  19    5.99    5.49
  -2  -4 -19    9.93    5.99
  -2  -4 -20   45.68    3.18
   2   4  20   46.95    3.24
   2   4  21   -0.41    2.14
  -2  -4 -21    2.74    2.21
   2   4  21    2.53    5.72
  -2  -4 -21    2.34    5.49
  -2  -4 -22    2.23    2.03
   2   4  22    2.02    2.12
   2   4  22    0.54    5.54
   2   5 -20    3.52    2.16
  -2  -5  20    0.66    2.09
   2   5 -19    8.78    2.35
  -2  -5  19    7.74    2.35
   2   5 -18    2.21    2.34
  -2  -5  18    1.80    2.23
   2   5 -17   15.19    2.61
  -2  -5  17    6.82    2.48
   2   5 -16    3.91    2.41
  -2  -5  16   -3.24    2.35
   2   5 -15    7.32    2.50
  -2  -5  15   14.88    2.81
  -2  -5  14   -0.17    2.50
  -2  -5   4   56.62    6.12
   2   5  -4   48.26    5.78
   2   5  -3   19.56    4.40
  -2  -5   3   14.34    4.24
   2   5  -2   72.48    6.24
  -2  -5   2   96.93    6.19
   2   5  -1  476.09    7.93
  -2  -5   1  493.99    8.18
   2   5   0  194.66    5.04
  -2  -5   0  169.35    4.71
   2   5   1    8.98    4.01
  -2  -5  -1    8.24    3.74
   2   5   1    1.83    2.23
  -2  -5  -1    1.56    2.26
   2   5   2  135.90    4.84
  -2  -5  -2  124.76    4.70
   2   5   3    5.59    2.92
  -2  -5  -3    3.75    2.88
  -2  -5  -3    7.12    1.83
   2   5   4   49.96    4.64
  -2  -5  -4   55.60    4.77
  -2  -5  -4   48.82    3.42
   2   5   4   41.10    3.33
   2   5   4   45.30    3.96
  -2  -5  -4   36.86    3.73
  -2  -5  -5  162.06    4.62
   2   5   5  153.83    4.55
  -2  -5  -6  128.70    5.26
   2   5   6  124.99    5.02
  -2  -5  -6  142.27    3.47
   2   5   6  183.83    4.76
  -2  -5  -7  230.09    3.74
   2   5   7  240.31    3.81
   2   5   8   78.42    4.38
  -2  -5  -8   69.71    4.62
  -2  -5  -8  126.18    3.23
   2   5   8   97.23    3.03
   2   5   8   73.39    4.79
  -2  -5  -9   16.25    4.05
   2   5   9   20.00    4.21
  -2  -5  -9   19.46    3.38
   2   5   9   18.43    3.64
  -2  -5  -9   21.82    2.33
  -2  -5 -10   19.78    4.38
   2   5  10   31.41    4.93
  -2  -5 -10   36.32    3.97
   2   5  10   27.44    3.67
  -2  -5 -11   17.35    5.21
   2   5  11    5.47    3.43
   2   5  11    1.74    4.62
  -2  -5 -11    7.56    3.42
  -2  -5 -11   13.94    2.35
  -2  -5 -12   13.53    5.16
   2   5  12    7.92    4.94
   2   5  13   13.52    4.31
  -2  -5 -13   -1.82    5.30
  -2  -5 -13   10.83    3.97
  -2  -5 -13    6.49    2.39
   2   5  13    7.33    2.38
   2   5  14   89.57    6.44
  -2  -5 -14   77.25    5.96
  -2  -5 -14   98.27    3.73
   2   5  14   96.02    3.68
  -2  -5 -15  290.67    5.49
   2   5  15  287.78    5.45
  -2  -5 -16   37.41    6.06
   2   5  16   22.87    6.21
  -2  -5 -16   32.15    3.07
   2   5  16   26.84    3.04
  -2  -5 -17    4.37    5.30
  -2  -5 -17    1.24    2.55
   2   5  17    3.65    2.53
  -2  -5 -18   -1.85    5.26
   2   5  18    3.95    2.53
  -2  -5 -19    5.93    6.93
  -2  -5 -19   44.26    3.26
  -2  -5 -20   -5.51    6.17
   2   5  20    1.17    2.32
  -2  -5 -20    0.39    2.20
   2   5  21   -7.28    4.53
   2   5  21   -0.31    2.09
  -2  -5 -22    8.68    2.27
   2   5  22    0.11    1.98
   2   6 -19    2.81    2.18
  -2  -6  19    1.57    2.22
   2   6 -18    7.09    2.33
  -2  -6  18   14.23    2.53
  -2  -6  17   -0.41    2.38
   2   6  -5   62.91    6.59
   2   6  -4  127.58    7.05
  -2  -6   4  123.30    7.00
   2   6  -3   39.60    4.96
  -2  -6   3   36.16    4.77
   2   6  -2  125.99    7.41
  -2  -6   2   69.72    6.35
   2   6  -1  193.62    6.32
  -2  -6   1  167.26    6.00
   2   6   0   79.35    4.25
  -2  -6   0   81.80    4.39
  -2  -6  -1   69.81    4.59
   2   6   1   87.08    4.84
  -2  -6  -2  442.29    9.68
   2   6   2  807.58   12.66
   2   6   3   32.84    7.14
  -2  -6  -3   28.75    7.04
  -2  -6  -4   28.77    2.39
   2   6   4   22.99    2.27
  -2  -6  -4   23.69    3.47
   2   6   4   23.93    3.52
  -2  -6  -4   26.60    5.73
   2   6   4   19.52    5.32
   2   6   5   27.98    4.86
  -2  -6  -5   43.53    5.11
   2   6   5   54.42    4.25
  -2  -6  -5   54.52    4.46
   2   6   6  906.15    9.14
   2   6   6  884.35   12.56
  -2  -6  -7  118.80    5.56
   2   6   7  140.70    5.92
  -2  -6  -7  121.64    3.57
   2   6   7  159.92    4.89
   2   6   8  189.78    5.91
  -2  -6  -8  207.68    6.16
   2   6   8  227.68    3.97
  -2  -6  -8  207.98    3.89
  -2  -6  -9   56.60    3.95
   2   6   9   67.60    4.50
  -2  -6  -9   53.28    4.23
   2   6  10   10.85    4.27
  -2  -6 -10    2.90    3.82
  -2  -6 -10    2.78    2.89
   2   6  10    3.59    3.01
   2   6  10   10.18    2.21
  -2  -6 -11   46.48    4.28
  -2  -6 -11   29.67    4.77
   2   6  11   48.15    5.07
   2   6  12   18.51    3.85
  -2  -6 -12   14.13    3.59
   2   6  12   20.20    5.21
  -2  -6 -12   17.70    4.80
   2   6  13   69.49    7.46
  -2  -6 -13   49.15    6.33
   2   6  13   67.45    5.30
  -2  -6 -13   88.29    5.57
  -2  -6 -13   89.43    3.59
   2   6  13  100.39    3.68
  -2  -6 -14  290.80    5.42
   2   6  14  266.01    5.27
   2   6  15   17.20    6.51
  -2  -6 -15    5.31    6.32
   2   6  15   20.43    4.50
  -2  -6 -15   22.43    2.92
   2   6  15   14.05    2.90
   2   6  16   33.94    5.09
  -2  -6 -16   19.03    6.24
  -2  -6 -16   31.14    4.92
   2   6  16   36.58    6.54
  -2  -6 -17    8.83    4.48
  -2  -6 -17   -2.21    5.19
   2   6  17    6.44    4.33
   2   6  17    5.17    2.60
  -2  -6 -17    0.51    2.57
  -2  -6 -18   37.49    5.28
   2   6  18   37.16    5.63
  -2  -6 -18   18.73    5.32
   2   6  18   28.53    2.94
  -2  -6 -19    2.21    4.07
   2   6  19   -0.73    4.45
  -2  -6 -19    2.63    2.30
  -2  -6 -20    3.82    3.94
   2   6  20   -1.48    1.99
  -2  -6 -20    1.19    2.17
  -2  -6 -21   -0.40    4.42
  -2  -6 -21    6.32    2.21
   2   6  21    5.29    2.20
   2   6  22    3.29    5.73
   2   6  22    0.43    2.06
  -2  -6 -22    5.75    2.18
  -2  -7  19   -2.41    2.17
   2   7  -5  132.42    8.04
  -2  -7   5  145.47    8.31
   2   7  -4   40.51    5.63
  -2  -7   4   25.56    5.37
  -2  -7   3   35.51    4.91
   2   7  -3   43.38    5.19
   2   7  -2   26.16    6.38
  -2  -7   2   18.35    5.68
   2   7  -1    2.03    3.59
  -2  -7   1    3.07    3.82
  -2  -7   0   33.64    4.09
   2   7   0   26.05    3.91
   2   7   1  155.33    5.59
  -2  -7  -1  138.06    5.19
  -2  -7  -2  122.11    6.11
   2   7   2  118.39    6.27
   2   7   3  304.36    7.63
  -2  -7  -3  304.24    7.72
  -2  -7  -4   54.69    7.51
   2   7   4   40.16    6.72
   2   7   4   52.75    4.50
   2   7   4   40.52    2.39
  -2  -7  -4   29.24    2.28
  -2  -7  -5  214.80    7.49
   2   7   5  122.28    4.53
   2   7   6  135.63    5.77
   2   7   6  182.24    5.29
  -2  -7  -6  182.54    5.30
  -2  -7  -6  136.12    5.82
   2   7   6  138.63    5.73
  -2  -7  -7  393.40    7.29
   2   7   7  405.73    7.27
   2   7   8   74.42    5.13
  -2  -7  -8  100.92    3.65
   2   7   8  155.67    5.20
  -2  -7  -8   75.05    5.24
   2   7   8   73.92    4.96
  -2  -7  -9  113.74    3.39
   2   7   9  110.14    3.37
   2   7  10   67.45    4.31
  -2  -7 -10   66.56    4.23
  -2  -7 -10   71.41    5.04
   2   7  10   68.86    4.80
  -2  -7 -11  178.20    4.17
   2   7  11  207.50    4.40
  -2  -7 -12   43.99    4.29
   2   7  12   48.28    4.50
   2   7  12   45.37    3.10
  -2  -7 -12   22.49    5.08
   2   7  12   49.56    6.19
   2   7  13   14.68    5.25
  -2  -7 -13   19.97    5.44
  -2  -7 -13   23.47    4.00
   2   7  13   19.48    4.03
   2   7  14   21.19    5.70
  -2  -7 -14   14.19    5.40
  -2  -7 -14   12.74    3.98
   2   7  14    6.52    3.84
  -2  -7 -14   10.68    2.70
   2   7  14   12.01    2.74
  -2  -7 -15   92.74    5.90
   2   7  15  120.76    6.50
   2   7  15  119.29    4.05
  -2  -7 -15  123.78    4.11
   2   7  15   77.57    7.31
  -2  -7 -16    3.95    2.54
   2   7  16    1.89    2.53
   2   7  16    6.16    5.70
  -2  -7 -16    0.33    5.20
   2   7  16    6.76    4.13
  -2  -7 -16    3.28    3.90
  -2  -7 -17   44.28    3.18
   2   7  17   37.78    3.05
  -2  -7 -17   33.86    4.85
  -2  -7 -17   12.86    5.77
   2   7  17   46.44    7.19
   2   7  17   40.73    4.99
  -2  -7 -18   15.26    2.69
   2   7  18   12.61    2.53
   2   7  18   11.34    4.08
  -2  -7 -18   12.28    5.67
   2   7  18   14.73    5.82
  -2  -7 -18   18.23    4.29
  -2  -7 -19    5.09    2.26
   2   7  19    8.16    2.37
  -2  -7 -19   -5.76    4.50
  -2  -7 -19    4.16    3.55
   2   7  19    0.89    3.59
   2   7  20    4.63    2.23
  -2  -7 -20   -3.32    1.96
   2   7  20   -5.77    4.55
  -2  -7 -20    4.81    3.73
   2   7  20    0.97    3.72
  -2  -7 -20    5.11    4.91
  -2  -7 -21    5.37    2.24
   2   7  21   -1.58    1.99
   2   7  21   -1.47    3.68
  -2  -7 -21   -1.43    4.08
  -2  -7 -21    5.60    3.61
  -2  -7 -22    8.36    2.19
   2   7  22    3.52    2.11
  -2  -7 -22   -5.00    4.19
  -2  -7 -22    6.50    3.79
   2   7  22    2.51    4.29
   2   8  -6   54.91    6.89
  -2  -8   5   54.68    6.70
   2   8  -5   63.61    6.61
   2   8  -4   12.69    4.74
  -2  -8   4   12.42    4.89
   2   8  -3   -1.18    4.05
  -2  -8   3    5.35    4.36
   2   8  -2  135.50    8.72
  -2  -8   2   77.58    6.80
   2   8  -1    5.90    4.27
  -2  -8   1   -2.26    4.12
   2   8   0    3.47    3.40
  -2  -8   0    5.74    3.22
  -2  -8  -1   12.11    2.68
   2   8   1   13.74    2.66
   2   8   2  147.48    6.26
  -2  -8  -2  135.44    5.90
  -2  -8  -3   51.78    8.29
   2   8   3   49.61    8.42
  -2  -8  -3   50.22    2.69
   2   8   4  297.94    7.74
   2   8   4  164.11    3.54
  -2  -8  -4  161.11    9.22
   2   8   4  167.30    9.14
  -2  -8  -5  128.95    7.40
   2   8   5  165.74    6.44
  -2  -8  -5  162.30    6.35
  -2  -8  -6  440.53    7.13
   2   8   6  734.35    8.66
  -2  -8  -7   74.64    5.24
   2   8   7   82.13    5.45
  -2  -8  -7  105.00    5.06
   2   8   7  122.78    5.32
   2   8   7   90.42    5.32
  -2  -8  -7   90.85    5.43
  -2  -8  -8  269.81    6.89
   2   8   8  343.85    7.32
  -2  -8  -9  111.93    6.12
   2   8   9   88.23    5.64
  -2  -8  -9   79.76    3.58
   2   8   9  140.64    5.44
  -2  -8  -9   75.67    5.76
   2   8   9   97.87    5.88
  -2  -8 -10  499.16   10.89
   2   8  10  499.26    6.25
   2   8  11   47.07    5.18
  -2  -8 -11   30.63    4.82
   2   8  11   25.08    3.96
  -2  -8 -11   23.80    3.93
  -2  -8 -11   40.53    2.97
   2   8  11   39.44    3.01
   2   8  12   41.66    4.08
  -2  -8 -12   24.91    4.58
   2   8  12   37.67    4.82
  -2  -8 -12   40.62    3.00
  -2  -8 -12   32.60    3.89
  -2  -8 -13   -2.58    4.22
   2   8  13    9.69    4.91
  -2  -8 -13   10.88    3.27
   2   8  13    2.55    3.39
   2   8  14   63.11    5.01
  -2  -8 -14   83.78    5.34
  -2  -8 -14   83.25    3.66
   2   8  14   88.10    3.69
   2   8  14   58.26    6.71
  -2  -8 -14   40.85    6.00
  -2  -8 -15    8.43    3.58
   2   8  15    8.78    4.02
   2   8  15    3.63    2.49
  -2  -8 -15    4.92    2.50
  -2  -8 -15   -0.61    4.85
   2   8  15    5.56    4.84
   2   8  16   14.24    3.76
  -2  -8 -16   15.25    3.58
  -2  -8 -16    5.65    4.82
   2   8  16   19.15    5.24
   2   8  17   27.44    5.61
  -2  -8 -17   18.82    5.28
   2   8  17   17.62    3.83
  -2  -8 -17   12.47    3.71
  -2  -8 -17   17.49    2.71
   2   8  17   13.84    2.70
   2   8  18   30.88    4.56
  -2  -8 -18   19.89    5.27
   2   8  18   24.98    5.76
  -2  -8 -18   19.91    4.05
  -2  -8 -19   12.46    2.53
   2   8  19    7.36    2.42
  -2  -8 -19    8.04    3.61
   2   8  19    7.26    5.49
  -2  -8 -19    7.42    4.49
   2   8  19   11.56    3.99
  -2  -8 -20    5.64    2.22
   2   8  20    4.41    2.24
   2   8  20   -2.38    4.84
  -2  -8 -20    5.98    4.62
   2   8  20    4.07    3.38
  -2  -8 -20    5.88    3.69
  -2  -8 -21    1.39    2.04
   2   8  21    0.75    2.02
   2   8  21    1.59    2.98
   2   8  21    2.47    4.53
  -2  -8 -21    1.02    4.58
  -2  -8 -21    0.30    2.71
   2   9  -6   40.68    6.98
  -2  -9   6   12.81    6.08
  -2  -9   5  111.82    7.90
   2   9  -5  107.48    7.87
  -2  -9   4   19.56    5.06
   2   9  -4   24.49    5.26
   2   9  -3   20.78    4.93
  -2  -9   3    6.80    4.39
   2   9  -2   23.64    6.85
  -2  -9   2   13.75    5.65
  -2  -9   1  228.52    8.70
   2   9  -1  178.74    7.57
  -2  -9   0   57.98    4.71
   2   9   0   45.17    4.36
   2   9   1    5.90    3.21
  -2  -9  -1   -2.12    2.95
  -2  -9  -1    2.08    2.51
   2   9   1    5.49    2.51
   2   9   2   34.01    3.02
  -2  -9  -2   25.64    2.84
   2   9   3   72.64    8.59
   2   9   3  112.13    6.74
  -2  -9  -3   76.92    5.60
   2   9   3  163.24    3.93
  -2  -9  -3  139.69    3.69
   2   9   4   67.32    8.45
  -2  -9  -4   65.65    8.18
   2   9   4   80.54    5.83
  -2  -9  -4   90.39    6.88
  -2  -9  -4   77.49    2.91
   2   9   4   76.80    3.00
  -2  -9  -5  116.51    3.49
   2   9   5  202.12    3.98
  -2  -9  -6  129.72    8.95
   2   9   6  126.97    8.69
  -2  -9  -6  118.52    6.03
   2   9   6  130.11    6.09
   2   9   6  136.54    4.45
  -2  -9  -6  170.37    5.35
  -2  -9  -7  469.14    7.89
   2   9   7  521.38    8.22
   2   9   8  240.86    6.72
  -2  -9  -8  209.86    6.40
   2   9   9 1007.64   11.87
  -2  -9  -9  928.39   11.56
   2   9  10   54.20    5.28
  -2  -9 -10   51.98    5.57
  -2  -9 -10   50.73    5.82
   2   9  10   50.01    5.77
  -2  -9 -10   40.69    3.29
  -2  -9 -11  275.78    8.81
   2   9  11  297.34    9.21
  -2  -9 -11  289.97    5.31
   2   9  11  359.84    5.78
  -2  -9 -12    3.33    3.66
   2   9  12    0.38    3.33
  -2  -9 -12    1.52    2.48
   2   9  12   -0.65    2.56
   2   9  12    4.66    4.46
  -2  -9 -12    4.06    4.37
   2   9  13   10.30    3.33
  -2  -9 -13   -0.38    2.96
  -2  -9 -13    2.89    2.56
   2   9  13    1.37    2.41
  -2  -9 -13    3.57    4.22
   2   9  13    4.05    4.01
  -2  -9 -14    8.66    3.07
   2   9  14    2.32    3.04
  -2  -9 -14   -1.04    2.32
   2   9  14    6.63    2.54
   2   9  14    1.42    4.18
  -2  -9 -14    3.90    3.95
  -2  -9 -15   -0.20    2.71
   2   9  15    5.94    3.31
  -2  -9 -15    6.12    2.39
   2   9  15    8.97    2.42
  -2  -9 -15   10.93    4.55
   2   9  15   -0.86    4.60
  -2  -9 -16   21.42    3.55
   2   9  16   14.36    3.58
  -2  -9 -16   18.36    2.67
   2   9  16   22.94    2.72
   2   9  16   15.88    5.31
  -2  -9 -16   21.93    5.33
  -2  -9 -17   14.02    3.46
   2   9  17   18.29    3.81
   2   9  17   20.80    2.68
  -2  -9 -17   12.25    5.22
   2   9  17    7.90    4.62
  -2  -9 -18   17.90    2.64
   2   9  18    5.51    4.33
  -2  -9 -18   12.55    4.87
   2   9  18   14.06    3.63
  -2  -9 -18   19.79    3.78
   2   9  19    6.87    4.66
  -2  -9 -19    6.19    4.27
  -2  -9 -19    7.10    3.21
   2   9  19   11.27    3.65
  -2  -9 -20    4.49    3.05
  -2  -9 -20    8.19    2.39
   2   9  20   10.92    2.44
  -2  -9 -20   12.24    4.96
   2   9  20    5.22    4.54
   2   9  20    6.38    3.51
   2   9  21    1.97    2.03
  -2  -9 -21    3.61    2.12
  -2  -9 -21    4.48    3.38
  -2  -9 -21   -4.53    3.71
   2   9  21   15.69    5.39
   2   9  21    2.48    3.20
   2  10  -7    7.61    6.66
  -2 -10   6   38.39    7.08
   2  10  -6   41.04    7.10
  -2 -10   5    8.45    5.79
   2  10  -5   21.01    6.15
   2  10  -4   87.03    6.92
  -2 -10   4   75.08    6.72
   2  10  -3   10.67    4.91
  -2 -10   3    2.18    4.52
  -2 -10   2   67.49    7.09
   2  10  -2   75.16    8.13
   2  10  -1    5.11    4.75
  -2 -10   1    5.36    5.19
   2  10   0   10.99    3.99
  -2 -10   0    2.53    3.73
  -2 -10  -1   15.55    2.74
   2  10   1   18.45    2.84
  -2 -10  -2  135.66    5.76
   2  10   2  146.21    6.13
  -2 -10  -2  113.87    3.85
   2  10   2  113.82    3.87
  -2 -10  -3   44.07    3.04
   2  10   3   48.71    3.21
   2  10   3   41.59    8.50
  -2 -10  -3   35.96    8.60
   2  10   4  102.90    3.40
  -2 -10  -4  150.38    7.64
   2  10   4  143.82    7.77
  -2 -10  -4   74.18    8.62
   2  10   4   74.52    8.76
   2  10   5   62.82    7.50
  -2 -10  -5   70.45    2.97
   2  10   5   84.07    3.25
  -2 -10  -5   70.90    7.72
   2  10   5  108.64    6.09
  -2 -10  -5  118.42    6.49
  -2 -10  -6  269.83    9.84
   2  10   6  167.36    9.27
  -2 -10  -7   86.94    7.32
  -2 -10  -7  109.73    5.23
   2  10   7  100.36    5.27
   2  10   7  121.53    6.34
  -2 -10  -7   95.72    5.80
   2  10   8  192.40    6.19
  -2 -10  -8  172.55    5.96
   2  10   9   51.16    5.14
  -2 -10  -9   55.59    7.13
   2  10   9   67.84    7.79
   2  10   9   55.17    5.19
  -2 -10  -9   48.95    5.37
   2  10  10   47.46    6.02
  -2 -10 -10   57.84    6.78
  -2 -10 -10   52.25    5.03
   2  10  10   51.34    5.62
  -2 -10 -11   -2.59    4.18
   2  10  11   -5.28    3.52
  -2 -10 -12   15.59    2.70
   2  10  12    8.95    2.56
   2  10  12   13.27    4.05
  -2 -10 -12   21.33    4.43
   2  10  12   16.33    4.69
  -2 -10 -12   21.95    4.89
   2  10  13    9.66    2.46
  -2 -10 -13    7.19    2.36
   2  10  13   19.75    3.99
  -2 -10 -13   16.99    4.25
  -2 -10 -13   18.37    4.45
   2  10  13    5.31    4.18
  -2 -10 -14   13.76    2.53
   2  10  14    6.39    3.11
  -2 -10 -14   -1.10    2.77
   2  10  14    6.96    4.32
  -2 -10 -14   14.60    4.80
  -2 -10 -15    9.33    2.47
   2  10  15   12.21    2.50
   2  10  15   10.78    3.08
  -2 -10 -15   12.33    3.11
   2  10  15   19.67    4.24
  -2 -10 -15    5.39    3.94
   2  10  16    8.92    2.38
  -2 -10 -16    6.19    2.31
   2  10  16    8.05    3.01
  -2 -10 -16    4.51    2.81
  -2 -10 -16   -1.09    3.67
   2  10  16    5.75    4.29
  -2 -10 -17   13.40    2.53
   2  10  17    9.13    2.55
  -2 -10 -17   13.99    3.35
   2  10  17   11.67    3.25
  -2 -10 -17   17.34    4.60
   2  10  17    6.17    4.86
   2  10  18   14.95    3.64
  -2 -10 -18   14.83    3.23
   2  10  18   27.01    5.69
  -2 -10 -18   23.23    5.30
  -2 -10 -19   23.24    2.79
   2  10  19   23.56    2.85
   2  10  19   16.94    3.99
  -2 -10 -19   20.04    3.90
  -2 -10 -19   19.87    5.12
   2  10  19    7.10    4.65
   2  10  20   -5.81    3.98
  -2 -10 -20    5.91    4.52
  -2 -10 -20    8.36    3.31
   2  10  20    6.19    3.17
   2  10  21   -0.45    3.76
  -2 -10 -21    5.59    2.27
   2  10  21    3.02    2.27
  -2 -10 -21    9.81    3.29
   2  10  21    7.12    3.29
  -2 -10 -21    4.38    4.24
  -2 -11   7    5.71    6.15
   2  11  -7    4.86    6.62
   2  11  -6   19.82    6.33
  -2 -11   6    6.25    6.04
   2  11  -5   15.96    5.54
  -2 -11   5   30.97    6.22
   2  11  -4    3.83    5.16
  -2 -11   4   -0.28    4.67
   2  11  -3   30.53    5.82
  -2 -11   3   14.74    5.03
   2  11  -2   18.58    6.88
  -2 -11   2    0.92    5.56
  -2 -11   1   53.66    6.63
   2  11  -1   36.10    5.60
   2  11   0    7.36    3.91
  -2 -11   0    4.50    3.93
   2  11   1   70.58    5.22
  -2 -11  -1  105.46    5.94
   2  11   2   10.22    8.71
  -2 -11  -2   24.38    3.96
  -2 -11  -2   17.47    2.86
   2  11   2   21.32    2.98
   2  11   3  180.13    7.51
  -2 -11  -3  142.40    6.57
   2  11   4   81.03    3.49
  -2 -11  -4   61.93    3.17
   2  11   4  105.63    7.18
  -2 -11  -4  106.38    6.79
  -2 -11  -4   64.97    9.15
   2  11   4   58.41    9.17
   2  11   5  263.15    4.83
   2  11   5  609.94   14.61
  -2 -11  -6   86.04    8.20
   2  11   6  102.67    3.62
   2  11   6   66.56    7.51
  -2 -11  -6  104.84    6.09
   2  11   6   86.45    5.83
  -2 -11  -6   82.12    3.55
  -2 -11  -7   48.09    4.43
   2  11   7   40.02    7.10
   2  11   7   46.99    4.93
  -2 -11  -7   46.64    4.76
   2  11   8    8.72    5.37
  -2 -11  -8    7.07    5.87
   2  11   8    6.12    3.62
  -2 -11  -8    6.59    4.01
  -2 -11  -8    6.28    4.01
   2  11   8   10.37    4.24
   2  11   9   10.00    5.13
  -2 -11  -9   17.89    5.20
   2  11   9    8.84    3.97
  -2 -11  -9    4.63    3.44
  -2 -11 -10    8.85    4.25
   2  11  10   12.22    4.47
  -2 -11 -10   10.69    7.08
   2  11  10   12.68    5.91
   2  11  10    9.08    3.76
  -2 -11 -10   16.22    4.61
  -2 -11 -11  144.05    7.64
   2  11  11  123.81    5.96
   2  11  12   30.00    4.29
  -2 -11 -12   13.96    2.84
   2  11  12   17.65    4.58
  -2 -11 -12   29.50    5.11
  -2 -11 -12   20.81    5.37
   2  11  12   18.64    5.21
  -2 -11 -13    3.69    2.24
   2  11  13    9.73    2.46
  -2 -11 -13   10.21    3.91
   2  11  13    3.23    3.29
  -2 -11 -13    3.18    4.16
   2  11  14   11.61    2.49
  -2 -11 -14   11.08    2.31
  -2 -11 -14   14.80    4.39
   2  11  14    8.08    4.09
  -2 -11 -15    8.17    2.35
   2  11  15    0.82    2.21
  -2 -11 -15    5.04    3.20
   2  11  15    7.89    3.24
   2  11  15   11.98    4.21
  -2 -11 -15   -4.96    3.73
   2  11  16   14.56    2.64
  -2 -11 -16   12.47    2.53
  -2 -11 -16   20.97    3.52
   2  11  16   12.84    3.08
  -2 -11 -16    4.10    3.90
   2  11  16   14.54    4.06
  -2 -11 -17   26.55    3.68
   2  11  17   28.47    3.72
   2  11  17   25.62    4.74
  -2 -11 -17   25.38    4.51
  -2 -11 -18   20.86    2.73
   2  11  18   21.17    2.83
  -2 -11 -18   21.38    3.64
   2  11  18   15.12    3.50
  -2 -11 -18   22.57    4.71
   2  11  18   27.81    5.16
  -2 -11 -19   18.66    3.68
   2  11  19   11.55    3.22
   2  11  19    8.39    4.86
  -2 -11 -19   10.27    4.52
   2  11  20   11.89    3.50
  -2 -11 -20    2.71    2.77
  -2 -11 -20    3.71    4.25
   2  11  20   13.18    5.44
   2  12  -8    3.15    6.02
  -2 -12   7   14.44    6.42
   2  12  -7   -4.73    6.00
   2  12  -6    9.79    5.86
  -2 -12   6    5.79    5.84
  -2 -12   5    1.00    5.42
   2  12  -5   11.04    5.48
   2  12  -4   -1.18    4.43
  -2 -12   4    1.49    4.80
   2  12  -3    6.10    4.94
  -2 -12   3   16.00    5.57
   2  12  -2   34.76    7.54
  -2 -12   2   30.08    6.78
   2  12  -1    5.58    5.03
  -2 -12   1   18.82    6.65
  -2 -12   0   38.88    5.16
   2  12   0   42.99    5.19
   2  12   1    2.77    3.82
  -2 -12  -1   -0.21    3.54
  -2 -12  -1    4.71    2.78
   2  12   1    2.89    2.83
   2  12   2    8.98    9.44
  -2 -12  -2    1.72    8.90
   2  12   3   12.09    8.85
  -2 -12  -3   18.52    9.24
   2  12   3   28.47    4.38
   2  12   3   23.25    3.26
  -2 -12  -3   18.17    2.96
  -2 -12  -4   31.68    8.80
   2  12   4    3.32    8.85
  -2 -12  -4   31.12    4.82
   2  12   4   40.70    5.30
  -2 -12  -4   29.33    2.81
   2  12   4   34.47    3.00
   2  12   5  120.06    7.95
  -2 -12  -5  150.41    8.53
  -2 -12  -6   10.33    2.47
   2  12   6   20.52    2.69
   2  12   6    0.70    4.08
  -2 -12  -6    3.77    4.61
  -2 -12  -6   11.21    7.47
   2  12   6   26.72    6.94
  -2 -12  -7    0.88    7.22
   2  12   7   11.69    7.99
   2  12   7   19.29    4.44
  -2 -12  -7   14.81    3.98
  -2 -12  -8   22.21    4.24
  -2 -12  -8   62.89    7.65
  -2 -12  -9    9.70    4.11
  -2 -12  -9    7.67    5.77
   2  12   9    7.21    3.75
  -2 -12  -9   -2.47    3.41
   2  12  10   39.20    6.77
  -2 -12 -10   38.64    5.67
   2  12  10   24.85    4.40
  -2 -12 -10   27.78    4.18
   2  12  11   12.94    5.85
  -2 -12 -11    8.31    6.44
  -2 -12 -12   34.38    5.79
   2  12  12   44.43    5.11
   2  12  12   51.29    5.78
  -2 -12 -12   33.57    4.24
   2  12  13   14.53    3.89
  -2 -12 -13   14.86    2.82
   2  12  13    6.68    4.11
  -2 -12 -13   -6.91    3.24
  -2 -12 -13   16.07    5.21
   2  12  13   10.97    4.80
   2  12  14   12.49    2.54
  -2 -12 -14   14.15    2.43
  -2 -12 -14   11.10    3.61
   2  12  14    7.92    3.41
   2  12  14    7.34    4.13
  -2 -12 -14    8.53    4.08
   2  12  15   14.11    2.42
  -2 -12 -15   13.54    2.44
   2  12  15   16.08    3.73
  -2 -12 -15    4.97    3.27
  -2 -12 -15    4.06    4.16
   2  12  15   14.23    4.31
  -2 -12 -16   29.74    2.78
   2  12  16   28.39    2.86
   2  12  16   19.77    3.57
  -2 -12 -16   24.55    4.03
  -2 -12 -16   17.90    4.19
   2  12  16   28.27    4.75
  -2 -12 -17   18.23    2.65
   2  12  17   18.95    2.63
   2  12  17   24.24    3.72
  -2 -12 -17   16.49    3.53
  -2 -12 -17   23.83    4.69
   2  12  17    6.27    4.17
   2  12  18   10.53    3.13
  -2 -12 -18    9.86    3.20
  -2 -12 -18    5.27    3.96
   2  12  18   12.56    4.38
  -2 -12 -19   13.90    2.64
   2  12  19   22.35    2.73
   2  12  19   15.48    3.42
  -2 -12 -19   14.16    3.28
   2  12  19   14.96    4.71
  -2 -12 -19   16.22    4.33
  -2 -13   8   12.14    5.63
   2  13  -8   16.69    6.71
  -2 -13   7   10.94    6.23
   2  13  -7    6.43    5.73
  -2 -13   6   -2.65    5.16
   2  13  -6    4.07    5.33
   2  13  -5    4.35    4.88
  -2 -13   5   -1.37    5.10
  -2 -13   4   10.20    4.87
   2  13  -4    3.78    4.98
  -2 -13   3   77.31    7.09
   2  13  -3   64.75    6.60
   2  13  -2   36.31    7.55
  -2 -13   2   47.98    7.10
   2  13  -1   15.23    5.49
  -2 -13   1   45.49    8.63
  -2 -13   0   -1.33    4.15
   2  13   0    8.29    4.35
  -2 -13  -1   58.60    5.40
   2  13   1   66.53    5.52
  -2 -13  -1   48.59    3.48
   2  13   1   47.57    3.55
  -2 -13  -2   13.27    9.45
   2  13   2   23.63   10.35
   2  13   2    7.28    3.69
  -2 -13  -2   15.39    4.15
   2  13   2   13.85    3.01
  -2 -13  -2   11.56    2.95
  -2 -13  -3   12.51    9.08
   2  13   3   10.76    8.95
   2  13   3    2.13    3.41
  -2 -13  -3    3.86    3.32
   2  13   3    9.14    3.14
   2  13   4   11.40    8.54
  -2 -13  -4    8.30    8.13
  -2 -13  -4   12.57    4.71
  -2 -13  -4    3.42    2.42
   2  13   4    9.16    2.72
  -2 -13  -5   20.16    8.20
   2  13   5   -1.63    7.34
  -2 -13  -5    7.11    2.38
   2  13   5    6.97    2.44
   2  13   6   -2.18    6.88
  -2 -13  -6    4.67    7.05
  -2 -13  -6    3.58    2.40
   2  13   6   -0.29    2.36
  -2 -13  -7   11.60    2.61
   2  13   7   18.57    2.74
   2  13   8   17.96    3.21
  -2 -13  -8   17.88    4.00
   2  13   8   12.43    3.82
  -2 -13  -8   14.08    3.92
   2  13   8   11.72    6.21
  -2 -13  -8   24.11    7.57
   2  13   9   26.96    4.54
   2  13   9   13.15    5.53
  -2 -13 -10   25.93    4.37
  -2 -13 -10   10.40    5.23
   2  13  10   20.20    4.99
   2  13  10   13.55    3.77
  -2 -13 -10   12.00    3.86
   2  13  11  116.04    5.82
  -2 -13 -11  108.31    5.73
  -2 -13 -11   50.67    6.52
   2  13  11   59.83    8.18
   2  13  11   63.24    5.55
  -2 -13 -12    7.62    4.14
   2  13  12   11.65    6.01
  -2 -13 -12    4.10    5.91
   2  13  12   10.12    3.51
  -2 -13 -12   18.71    4.24
   2  13  12   10.29    4.16
   2  13  13   11.01    4.01
  -2 -13 -13   13.34    3.69
  -2 -13 -13   16.72    5.24
   2  13  13   13.65    4.61
   2  13  14   13.97    3.84
  -2 -13 -14    3.31    2.47
   2  13  14   16.63    4.64
  -2 -13 -14    8.54    3.70
  -2 -13 -14    7.96    4.56
   2  13  14    3.94    4.22
  -2 -13 -15   21.52    2.57
   2  13  15   22.76    4.05
  -2 -13 -15   18.27    4.11
   2  13  15   22.14    4.50
  -2 -13 -15   19.66    4.87
  -2 -13 -16    6.43    2.40
   2  13  16   11.34    2.52
   2  13  16   15.71    3.73
  -2 -13 -16   11.26    3.61
  -2 -13 -16    9.72    4.20
   2  13  16    2.12    3.71
  -2 -13 -17   10.24    2.38
   2  13  17    9.40    2.42
   2  13  17   16.68    4.08
  -2 -13 -17   10.69    3.96
  -2 -13 -17   11.89    4.08
   2  13  17    9.52    4.01
  -2 -13 -18   10.26    2.46
   2  13  18   17.48    2.77
   2  13  18   10.16    3.34
  -2 -13 -18    8.30    3.12
  -2 -13 -18    3.65    3.89
   2  13  18   16.68    4.62
   2  14  -9    5.94    5.57
   2  14  -8    7.78    5.85
  -2 -14   8    2.29    5.32
   2  14  -7   -0.42    5.36
  -2 -14   7    3.06    5.31
  -2 -14   6   14.80    5.38
   2  14  -6   15.52    5.91
  -2 -14   5    5.80    4.84
   2  14  -5   15.46    5.13
  -2 -14   4   13.58    5.01
   2  14  -4    6.75    5.01
   2  14  -3   11.29    5.28
  -2 -14   3   11.63    5.21
   2  14  -2   21.22    7.00
  -2 -14   2   30.21    6.48
  -2 -14   1   35.45    8.27
   2  14  -1   17.38    5.78
   2  14   0   22.68    4.65
  -2 -14   0   21.78    5.03
   2  14   1   13.24    4.36
  -2 -14  -1   11.64    4.46
   2  14   1    7.75    2.97
  -2 -14  -1    8.73    2.86
  -2 -14  -2    0.41    8.69
   2  14   2   -9.30    8.94
  -2 -14  -2    4.47    3.61
   2  14   2    3.23    2.83
  -2 -14  -2   -3.79    2.66
  -2 -14  -3    7.89    8.81
   2  14   3   -0.41    8.32
  -2 -14  -3    7.45    3.47
  -2 -14  -3    4.35    2.91
   2  14   3    3.62    2.86
  -2 -14  -4   -3.96    7.72
   2  14   4    5.20    8.41
   2  14   4    6.46    3.90
  -2 -14  -4   11.28    3.67
  -2 -14  -4   11.98    2.59
   2  14   4   12.29    2.78
   2  14   5    8.53    7.60
  -2 -14  -5   -4.00    7.49
  -2 -14  -5    6.68    4.13
  -2 -14  -5    1.87    2.27
   2  14   5    7.02    2.44
   2  14   6   14.38    7.23
  -2 -14  -6    1.04    6.86
   2  14   6   22.24    5.65
  -2 -14  -6   19.34    5.32
  -2 -14  -7    7.38    2.51
   2  14   7    7.65    2.51
   2  14   7   22.63    5.04
  -2 -14  -7    9.02    6.69
   2  14   7   17.26    6.91
  -2 -14  -8   22.44    4.29
   2  14   8   11.43    3.74
  -2 -14  -8   12.47    7.74
   2  14   8   18.66    7.44
   2  14   9   13.02    3.97
  -2 -14  -9   15.28    4.15
  -2 -14  -9    5.16    3.87
   2  14   9    1.73    3.29
  -2 -14  -9   20.60    6.71
   2  14   9   12.34    6.19
  -2 -14 -10   37.56    6.18
  -2 -14 -10   43.11    4.70
   2  14  10   33.27    4.55
   2  14  11    0.29    4.69
  -2 -14 -11   10.42    3.92
   2  14  11    8.73    4.20
  -2 -14 -11    6.98    4.74
  -2 -14 -11    3.36    3.37
   2  14  11    4.43    3.26
  -2 -14 -12   50.61    4.82
   2  14  12   39.36    4.92
   2  14  12   44.19    7.01
  -2 -14 -12   49.03    7.17
  -2 -14 -13   23.19    4.58
   2  14  13   24.47    4.56
   2  14  13   15.20    3.92
  -2 -14 -13   12.77    4.03
  -2 -14 -13   10.80    5.43
   2  14  13   25.42    5.74
   2  14  14   13.10    4.22
   2  14  14    1.77    3.13
  -2 -14 -14    3.02    3.08
   2  14  14    7.51    4.47
  -2 -14 -14    9.53    4.84
   2  14  15    6.57    3.53
  -2 -14 -15    5.01    2.42
  -2 -14 -15   10.70    3.59
   2  14  15   10.16    4.22
   2  14  15    2.32    4.03
  -2 -14 -15   11.07    4.71
   2  14  16   24.61    2.87
  -2 -14 -16   23.67    2.64
   2  14  16   12.24    3.52
  -2 -14 -16   11.09    4.32
  -2 -14 -16   18.43    4.87
   2  14  16   21.57    4.87
  -2 -14 -17    6.02    2.33
   2  14  17    5.15    2.25
  -2 -14 -17    8.71    3.43
   2  14  17    3.75    3.51
   2  14  17   14.62    4.20
  -2 -14 -17    5.43    3.83
   2  14  18    7.91    2.27
  -2 -14 -18    9.04    2.33
  -2 -14 -18   10.37    4.23
   2  14  18   -3.70    3.22
   2  15  -9    1.98    5.20
  -2 -15   8   -1.98    5.12
   2  15  -8   15.13    6.04
   2  15  -7    4.76    5.07
  -2 -15   7    2.73    4.96
   2  15  -6    5.17    5.06
  -2 -15   6   -0.42    5.11
   2  15  -5   -0.74    4.58
  -2 -15   5    6.10    4.64
  -2 -15   4    7.24    4.49
   2  15  -4    7.52    4.59
   2  15  -3   10.10    4.81
  -2 -15   3   -2.13    3.70
   2  15  -2   15.27    6.72
  -2 -15   2    7.03    5.98
   2  15  -1    3.95    5.26
  -2 -15   1   13.43    7.25
   2  15   0    5.06    4.05
  -2 -15   0    5.21    4.09
   2  15   1   -2.44    3.39
  -2 -15  -1    8.29    4.15
   2  15   1   10.60    9.92
   2  15   1    6.26    2.80
  -2 -15  -1    2.41    2.74
  -2 -15  -2   -4.95    8.35
   2  15   2   23.64   10.10
   2  15   2   14.17    4.04
  -2 -15  -2   11.56    3.99
   2  15   2    2.02    2.68
  -2 -15  -2    0.39    2.69
   2  15   3    2.20    8.30
  -2 -15  -3   13.85    8.48
   2  15   3   11.45    3.50
  -2 -15  -3    7.14    3.72
  -2 -15  -3    4.33    2.72
   2  15   3   -0.89    2.63
  -2 -15  -4   -4.31    7.48
   2  15   4    7.41    8.32
   2  15   4   -1.03    3.18
  -2 -15  -4   -3.84    2.75
  -2 -15  -4    9.20    2.60
   2  15   4    8.83    2.75
  -2 -15  -5   -6.70    7.74
   2  15   5   -2.89    7.29
  -2 -15  -5    9.67    4.25
   2  15   5    4.55    3.64
   2  15   6   12.27    6.94
  -2 -15  -6   19.36    7.76
  -2 -15  -6    6.41    2.30
   2  15   6   10.39    2.46
   2  15   7   33.96    6.73
  -2 -15  -7   34.40    7.21
   2  15   7   37.82    6.82
   2  15   7   34.70    2.88
  -2 -15  -7   38.22    2.85
  -2 -15  -8    4.81    2.41
   2  15   8    4.12    2.40
  -2 -15  -8    6.34    4.61
   2  15   8   12.71    4.20
  -2 -15  -8    0.36    6.10
   2  15   8    9.41    7.27
   2  15   9    8.05    2.82
  -2 -15  -9    3.27    3.55
  -2 -15  -9   13.25    3.66
   2  15   9   19.70    4.14
   2  15   9    6.97    5.87
  -2 -15  -9    9.47    6.49
   2  15  10   15.12    4.21
   2  15  10   -0.32    4.95
  -2 -15 -10   13.86    6.07
  -2 -15 -10    4.45    3.19
   2  15  10    1.07    3.25
   2  15  11   56.69    6.24
  -2 -15 -11   61.87    5.08
  -2 -15 -11   22.90    5.70
   2  15  11   63.56    5.62
  -2 -15 -12    1.54    4.37
   2  15  12   28.19    5.95
  -2 -15 -12    6.99    3.42
   2  15  12   13.03    3.63
   2  15  12   22.24    4.42
  -2 -15 -12   16.07    4.14
   2  15  13   20.21    5.97
  -2 -15 -13    6.78    6.00
   2  15  13   29.69    4.45
  -2 -15 -13   17.40    3.70
  -2 -15 -13   24.42    4.29
   2  15  13   28.33    4.44
   2  15  14   15.73    4.22
  -2 -15 -14   18.37    4.33
   2  15  14   12.47    3.68
  -2 -15 -14   20.78    4.26
   2  15  14   13.93    5.05
  -2 -15 -14   13.41    5.37
   2  15  15    1.89    3.10
  -2 -15 -15    7.72    3.07
   2  15  15    0.68    3.91
  -2 -15 -15    3.34    4.66
   2  15  16    7.90    3.43
  -2 -15 -16    3.82    2.29
  -2 -15 -16    0.97    3.33
   2  15  16    6.71    3.65
  -2 -15 -16    1.07    4.24
   2  15  16    3.25    4.38
   2  16 -10   -6.24    4.87
   2  16  -9   -6.83    5.12
  -2 -16   9    6.19    5.29
  -2 -16   8    0.51    4.86
   2  16  -8   -4.35    4.93
  -2 -16   7   13.67    5.48
   2  16  -7   -6.82    4.29
   2  16  -6    0.83    4.63
  -2 -16   6   -0.87    4.67
   2  16  -5    5.88    4.75
  -2 -16   5   -1.20    3.99
   2  16  -4    2.65    4.37
  -2 -16   4   -2.30    3.94
   2  16  -3   -0.80    4.55
  -2 -16   3    6.79    4.27
  -2 -16   2   -5.72    5.15
   2  16  -2   14.30    7.06
   2  16  -1    3.79    5.03
  -2 -16   1    6.60    6.15
  -2 -16   0    2.45    2.67
   2  16   0    2.27    3.96
  -2 -16   0   -2.90    3.61
   2  16   1   20.82    9.52
  -2 -16  -1    2.26    2.51
   2  16   1   -2.09    2.45
   2  16   1    5.34    3.83
  -2 -16  -1    8.27    4.08
  -2 -16  -2   -7.78    8.02
   2  16   2    9.13    8.62
   2  16   2    0.20    2.52
  -2 -16  -2    1.65    2.57
   2  16   2   -1.69    3.29
  -2 -16  -2    5.62    3.45
   2  16   3   -4.28    7.89
  -2 -16  -3   -4.34    7.49
  -2 -16  -3   -0.21    2.50
   2  16   3   -1.99    2.57
   2  16   3   -1.53    2.86
  -2 -16  -3   -2.81    3.21
  -2 -16  -4   11.18    8.16
   2  16   4   -0.47    7.61
  -2 -16  -4    6.05    2.48
   2  16   4    5.93    2.68
  -2 -16  -4    2.23    3.18
  -2 -16  -5  -15.41    7.05
   2  16   5    0.46    7.24
  -2 -16  -5   -2.12    2.17
  -2 -16  -6    8.38    7.37
  -2 -16  -6    6.53    2.22
   2  16   6    0.90    2.28
   2  16   6   20.17    4.84
  -2 -16  -6   13.38    4.30
  -2 -16  -7    9.72    6.84
   2  16   7   -5.77    5.82
   2  16   7    1.60    2.23
  -2 -16  -7    0.71    2.16
   2  16   7    2.56    4.29
  -2 -16  -7    7.20    4.42
   2  16   8   28.73    2.76
  -2 -16  -8   23.28    2.78
  -2 -16  -8   41.74    6.40
   2  16   8   37.97    7.58
  -2 -16  -8   29.35    6.88
  -2 -16  -9    7.42    6.82
   2  16   9   22.70    6.31
   2  16   9    8.92    3.55
  -2 -16  -9    0.62    3.44
  -2 -16  -9   17.15    3.14
   2  16   9   14.55    2.79
  -2 -16 -10   14.38    6.31
   2  16  10   25.31    6.22
   2  16  10    7.15    3.39
  -2 -16 -10   10.16    3.54
  -2 -16 -10    4.03    3.66
   2  16  10   13.82    3.58
   2  16  11   13.28    5.14
  -2 -16 -11   12.55    5.48
   2  16  11    4.35    3.33
  -2 -16 -11   10.92    3.64
   2  16  11    3.99    3.82
  -2 -16 -11   -0.82    3.77
   2  16  12    7.89    4.51
  -2 -16 -12    6.54    4.73
   2  16  12   19.10    4.07
  -2 -16 -13    9.29    4.64
   2  16  13   14.35    6.85
  -2 -16 -13    1.15    2.98
   2  16  13    5.11    3.03
   2  16  13   19.79    4.21
  -2 -16 -14    8.59    3.83
   2  16  14    2.08    5.16
   2  16  14   -1.01    3.34
  -2 -16 -14    8.83    3.28
   2  16  14    7.64    4.03
  -2 -16 -15    1.61    3.59
   2  16  15   -3.15    3.45
   2  16  15    2.47    3.02
  -2 -16 -15    9.32    4.03
  -2 -16 -15   -5.24    4.78
   2  16  15   13.67    5.17
   2  17  -8    6.07    4.66
  -2 -17   8    1.05    4.65
  -2 -17   7   -0.98    4.56
   2  17  -7    8.44    4.85
  -2 -17   6    0.45    3.97
   2  17  -6    0.87    4.21
   2  17  -5   -0.41    3.71
  -2 -17   5    0.42    4.45
   2  17  -4    4.82    4.29
  -2 -17   4   -2.03    3.87
   2  17  -3    0.44    4.67
  -2 -17   3    4.80    4.23
  -2 -17   2    7.16    5.28
   2  17  -2   -8.98    5.64
   2  17  -1   -4.91    4.16
  -2 -17   1   13.41    6.52
  -2 -17   0    3.74    2.59
   2  17   0    1.38    3.59
  -2 -17   0   -1.54    3.77
   2  17   1   12.21    8.76
  -2 -17  -1    6.67    2.57
   2  17   1    5.77    2.62
  -2 -17  -1   -2.63    3.54
   2  17   1   11.81    3.96
   2  17   2   -2.17    8.61
  -2 -17  -2   -2.61    7.64
   2  17   2    4.46    2.62
  -2 -17  -2   -1.64    2.44
   2  17   2    1.48    3.22
  -2 -17  -2    6.42    3.46
   2  17   3    0.51    7.41
  -2 -17  -3   13.99    8.29
  -2 -17  -3    6.31    2.62
   2  17   3    4.87    2.56
  -2 -17  -3    8.69    3.52
   2  17   3    4.16    3.21
  -2 -17  -4   -9.02    7.02
   2  17   4    0.51    7.51
   2  17   4    7.14    2.74
  -2 -17  -4    3.46    2.33
   2  17   4    1.33    2.82
  -2 -17  -4    0.79    2.88
  -2 -17  -5   11.72    7.61
   2  17   5   13.80    7.70
  -2 -17  -5   -0.99    2.11
   2  17   5    0.10    2.18
  -2 -17  -5    2.21    3.00
   2  17   5    5.70    3.43
   2  17   6    2.63    6.21
  -2 -17  -6    4.59    2.16
   2  17   6   -0.87    2.15
   2  17   6    0.32    3.53
  -2 -17  -6    3.21    3.62
  -2 -17  -7   -5.17    6.03
   2  17   7    0.43    6.01
   2  17   7    7.59    4.88
  -2 -17  -7    7.16    4.36
  -2 -17  -8    7.33    6.40
   2  17   8    6.58    6.17
  -2 -17  -8    2.57    2.10
   2  17   8    3.12    2.15
   2  17   8   15.05    5.01
  -2 -17  -8   11.22    4.34
  -2 -17  -9    3.67    2.27
   2  17   9    8.02    2.37
  -2 -17  -9   15.57    5.32
  -2 -17  -9   -0.90    6.19
   2  17   9    5.94    7.18
   2  17   9    6.87    3.60
   2  17  10   15.56    6.19
  -2 -17 -10    7.93    6.38
  -2 -17 -10    9.98    3.81
   2  17  10    3.25    3.27
  -2 -17 -10    2.33    3.16
   2  17  10    7.28    2.63
  -2 -17 -11    7.20    5.90
   2  17  11   18.73    5.47
  -2 -17 -11    9.28    3.30
   2  17  11    6.45    3.37
  -2 -17 -11   12.49    3.71
  -2 -17 -12    5.88    5.05
   2  17  12   12.83    4.99
   2  17  12    2.17    2.95
  -2 -17 -12    6.94    3.50
   2  17  12   13.49    3.75
  -2 -17 -12   14.86    3.86
   2  17  13    8.27    4.62
  -2 -17 -13   10.58    4.46
  -2 -17 -13    6.69    3.53
   2  17  13    2.72    3.52
   2  17  13   10.76    3.34
  -2 -17 -13   13.59    3.64
  -2 -17 -14   -2.33    3.39
   2  17  14    1.15    3.52
  -2 -17 -14    1.83    2.88
   2  17  14    3.06    2.85
  -2 -17 -14   -0.81    4.31
   2  17  14    7.96    6.52
   2  18  -6    5.88    4.22
  -2 -18   6    3.75    4.14
   2  18  -5    1.30    4.17
  -2 -18   5   -2.22    3.79
   2  18  -4    7.63    4.43
  -2 -18   4   20.94    4.97
   2  18  -3    6.43    4.62
   2  18  -2   12.46    6.50
  -2 -18   2   10.40    5.07
   2  18  -1   11.32    5.29
  -2 -18   1    2.50    6.39
  -2 -18   0    2.16    2.60
   2  18   0    3.38    3.81
  -2 -18   0   -3.46    4.08
   2  18   1    7.37    8.65
  -2 -18  -1    1.16    2.39
   2  18   1    1.29    2.47
  -2 -18  -1   10.17    8.17
  -2 -18  -1    7.08    3.77
   2  18   1   -2.39    2.97
   2  18   2   14.42    8.97
  -2 -18  -2   -6.73    7.54
   2  18   2    3.81    2.48
  -2 -18  -2    5.92    2.61
   2  18   2    9.76    3.64
  -2 -18  -2   10.64    3.86
  -2 -18  -3    8.31    7.77
   2  18   3   14.75    7.99
  -2 -18  -3    7.52    2.69
   2  18   3    3.15    2.51
   2  18   3    8.47    3.66
  -2 -18  -3    4.09    3.51
  -2 -18  -4   -4.84    7.09
   2  18   4   -2.70    6.76
  -2 -18  -4   -1.35    2.27
   2  18   4    6.95    2.78
   2  18   4    4.09    2.81
  -2 -18  -4    4.70    3.12
  -2 -18  -5    7.09    7.46
   2  18   5   17.93    7.85
  -2 -18  -5    0.32    2.10
   2  18   5    0.22    2.29
   2  18   5    0.30    3.03
  -2 -18  -5    3.38    2.80
  -2 -18  -6   -8.66    5.94
   2  18   6  -14.68    5.14
  -2 -18  -6   -1.20    2.02
  -2 -18  -6   -2.23    2.83
   2  18   6    3.70    3.78
   2  18   7    4.20    5.93
  -2 -18  -7    2.32    5.94
   2  18   7    1.39    2.09
  -2 -18  -7    1.09    1.90
   2  18   7    5.65    4.16
  -2 -18  -7    7.16    3.92
   2  18   8   -2.13    5.55
  -2 -18  -8   -1.80    5.43
  -2 -18  -8    1.49    1.89
   2  18   8    4.32    2.05
  -2 -18  -8    1.55    4.05
   2  18   8   -2.44    3.83
   2  18   9    5.42    6.99
  -2 -18  -9    9.25    6.40
  -2 -18  -9    3.53    2.33
   2  18   9    9.27    2.35
   2  18   9   -2.21    4.73
  -2 -18  -9    5.90    4.75
  -2 -18 -10   -0.80    3.80
   2  18  10    0.33    3.05
   2  18  10   -6.15    5.18
  -2 -18 -10   11.63    6.94
   2  18  11    9.89    3.02
  -2 -18 -11    8.88    3.63
  -2 -18 -11    0.66    3.06
   2  18  11    7.19    3.44
  -2 -18 -11    8.70    5.79
   2  18  11   -7.87    4.69
  -2 -18 -12   19.12    4.02
   2  18  12   19.06    3.95
  -2 -18 -12    2.19    2.87
   2  18  12    4.40    3.02
   2  18  12    5.82    4.77
  -2 -18 -12   13.04    5.44
   2  19  -3    9.20    5.01
  -2 -19   3    1.80    4.22
   2  19  -2   -6.25    6.09
  -2 -19   2    1.00    4.67
   2  19  -1    3.32    5.02
  -2 -19   1   -3.96    5.60
   2  19   0    0.40    3.72
  -2 -19   0   -3.65    4.11
  -2 -19   0    2.92    2.64
   2  19   0   -2.45    9.55
   2  19   1  -10.25    7.13
  -2 -19  -1    3.06    3.42
   2  19   1    7.19    3.49
  -2 -19  -1   -1.71    2.38
   2  19   1   -3.47    2.24
  -2 -19  -1    4.20    7.66
   2  19   2   -0.61    7.46
  -2 -19  -2   10.73    8.04
   2  19   2    6.71    3.52
  -2 -19  -2    3.20    3.71
   2  19   2   -0.12    2.38
  -2 -19  -2   -1.23    2.33
   2  19   3   -2.33    7.36
  -2 -19  -3    2.36    7.36
   2  19   3   -1.01    2.97
  -2 -19  -3   -0.33    2.90
  -2 -19  -3   -1.25    2.33
   2  19   3    0.37    2.39
  -2 -19  -4   -4.01    6.92
   2  19   4    0.58    6.83
   2  19   4   -1.76    2.51
  -2 -19  -4    3.98    3.14
  -2 -19  -4    0.95    2.36
   2  19   4    1.92    2.53
   2  19   5    5.99    7.50
  -2 -19  -5   -9.20    6.17
   2  19   5    3.01    3.02
  -2 -19  -5   -2.31    2.78
  -2 -19  -5    2.58    2.19
   2  19   5   -3.53    2.14
  -2 -19  -6    6.13    6.66
   2  19   6   -6.10    6.04
   2  19   6   -2.78    2.98
  -2 -19  -6    1.89    3.01
   2  19   6    2.88    2.20
  -2 -19  -6    4.33    2.05
   2  19   7   12.81    6.59
  -2 -19  -7    4.51    6.26
  -2 -19  -7    4.65    3.53
   2  19   7   -2.20    3.26
  -2 -19  -7   -3.63    1.74
   2  19   7    4.48    2.08
  -2 -19  -8   -5.01    5.63
   2  19   8    3.25    5.29
  -2 -19  -8   12.54    4.26
   2  19   8    4.41    2.12
  -2 -19  -8    1.36    2.07
   2  19   9   15.83    6.87
  -2 -19  -9   11.37    6.00
   2  19   9   11.31    5.06
  -2 -19  -9   -0.87    3.92
  -2 -19  -9    4.19    2.13
   2  19   9    2.11    2.10
   3 -18  -5   -4.39    6.11
  -3  18   5    8.10    6.85
  -3  18   5   -2.94    2.44
   3 -18  -5    1.49    3.77
   3 -18  -5    0.61    1.95
  -3  18   5   -1.63    1.89
   3 -18  -4   -2.25    7.84
  -3  18   4    5.19    4.11
   3 -18  -4   13.02    6.25
   3 -18  -4    2.71    1.99
  -3  18   4    8.92    2.25
   3 -18  -3   12.46    7.27
  -3  18   3   -1.51    7.21
   3 -18  -3    4.53    4.90
  -3  18   3    1.16    5.21
   3 -18  -3   -1.13    2.02
  -3  18   3   -3.28    2.13
   3 -18  -2    6.72    6.67
  -3  18   2    5.73    6.83
  -3  18   2    4.38    4.13
   3 -18  -2    1.55    3.90
   3 -18  -2    2.57    2.22
  -3  18   2    3.58    2.42
   3 -18  -1    6.53    6.94
  -3  18   1   10.52    6.58
  -3  18   1   -0.39    3.53
   3 -18  -1    3.15    3.97
   3 -18  -1    0.80    2.31
  -3  18   1    3.20    2.69
   3 -18   0    1.31    7.42
  -3  18   0    6.80    4.12
   3 -18   0    5.76    4.52
   3 -18   0   -0.12    2.28
  -3  18   0    4.51    2.50
  -3  18  -1    7.28    7.43
   3 -18   1   -0.68    7.46
  -3  18  -1   -3.75    3.39
   3 -18   1   -0.88    4.20
  -3  18  -1    2.92    2.41
   3 -18   1   -1.89    2.23
   3 -18   2    6.90    8.36
  -3  18  -2   13.26    8.31
   3 -18   2   -1.43    4.78
  -3  18  -2   -1.82    4.00
  -3  18  -2    0.24    2.51
   3 -18   2    9.04    2.57
   3 -18   3   -6.98    7.56
  -3  18  -3    4.79    8.60
  -3  18  -3   10.32    5.43
   3 -18   3   -3.68    4.85
   3 -18   3    0.12    2.39
   3 -17  -8   -1.61    5.13
  -3  17   8    5.58    5.69
  -3  17   8    2.83    2.53
   3 -17  -8   -2.62    2.49
  -3  17   8    8.99    3.52
   3 -17  -8    7.49    3.45
   3 -17  -7   26.58    6.83
  -3  17   7    6.79    3.11
   3 -17  -7    8.18    3.45
  -3  17   7   13.79    2.76
  -3  17   6   -0.53    5.59
   3 -17  -6   13.58    6.79
  -3  17   6   -0.28    2.92
   3 -17  -6    6.49    3.67
   3 -17  -6    4.26    2.32
  -3  17   6    0.61    2.17
   3 -17  -5    2.35    3.46
  -3  17   5   -2.71    2.92
  -3  17   5    5.58    2.13
  -3  17   4    4.12    7.06
   3 -17  -4   -9.41    6.55
  -3  17   4    0.38    3.72
   3 -17  -4    6.39    5.93
  -3  17   4   -2.27    1.97
   3 -17  -4    4.69    2.10
  -3  17   3    9.34    8.59
   3 -17  -3    9.81    5.41
  -3  17   3    6.54    5.87
   3 -17  -3   11.99    2.29
  -3  17   3   11.20    2.44
   3 -17  -2   14.18    7.82
  -3  17   2    5.20    8.17
  -3  17   2    1.19    4.04
   3 -17  -2    2.19    3.88
   3 -17  -2   10.03    2.45
  -3  17   2    3.34    2.40
   3 -17  -1   -0.61    7.14
  -3  17   1   11.58    7.32
  -3  17   1   11.39    4.22
   3 -17  -1    2.23    3.89
   3 -17  -1    7.90    2.52
  -3  17   1   13.71    2.88
   3 -17   0    3.12    7.52
  -3  17   0   18.72    7.79
  -3  17   0   -1.52    3.89
   3 -17   0    8.93    4.53
   3 -17   0    2.52    2.49
  -3  17   0    4.84    2.58
  -3  17  -1   30.14    8.38
   3 -17   1   19.98    8.25
  -3  17  -1   10.48    4.72
   3 -17   1   15.69    5.40
  -3  17  -1    3.21    2.49
   3 -17   1    2.90    2.59
   3 -17   2   11.36    8.61
  -3  17  -2   13.11    7.70
   3 -17   2    1.83    5.05
  -3  17  -2    4.85    4.79
   3 -17   2    1.55    2.37
  -3  17  -2    0.34    2.49
   3 -17   3   25.13    9.38
  -3  17  -3   -4.42    8.36
   3 -17   3    6.96    5.56
  -3  17  -3    1.43    4.58
   3 -17   3    3.46    2.54
  -3  17  -4   -9.59    8.28
   3 -17   4    9.44    8.02
  -3  17  -4   -4.59    4.45
   3 -17   4    9.40    5.53
   3 -17   5   -5.87    7.56
  -3  17  -5   10.98    9.05
  -3  17  -5   -1.01    5.47
   3 -17   6   12.16    9.31
  -3  17  -6    0.74    8.47
   3 -17   7    1.53    8.17
  -3  17  -7   11.71   10.12
   3 -16 -11    4.63    3.50
  -3  16  11   -3.33    2.98
  -3  16  11    3.18    6.62
   3 -16 -11   -0.65    5.93
   3 -16 -11   -1.35    3.29
  -3  16  11   -2.25    3.40
  -3  16  10    5.52    3.18
   3 -16 -10    2.75    3.06
  -3  16  10    6.00    6.87
   3 -16 -10   10.84    7.95
  -3  16  10   16.02    3.95
   3 -16 -10    5.28    3.58
  -3  16   9    7.75    3.09
   3 -16  -9    3.32    2.86
   3 -16  -9    3.16    5.67
  -3  16   9    8.51    7.99
   3 -16  -9    2.25    3.49
  -3  16   9    4.74    3.58
  -3  16   8   12.06    3.00
   3 -16  -8   11.61    3.09
   3 -16  -8   18.98    6.16
  -3  16   8   10.57    6.16
  -3  16   8   21.28    4.12
   3 -16  -7   -1.57    3.12
  -3  16   7    0.26    2.80
  -3  16   7    2.46    2.55
   3 -16  -7    0.26    2.86
   3 -16  -7    4.15    5.61
  -3  16   7    1.46    5.57
  -3  16   6    6.39    3.26
   3 -16  -6   10.67    3.57
   3 -16  -6   17.35    6.71
  -3  16   6   10.04    6.15
   3 -16  -5    7.37    2.27
  -3  16   5   -2.43    1.98
   3 -16  -5   -0.30    3.51
  -3  16   5    3.35    3.29
   3 -16  -5    0.58    7.10
  -3  16   5    6.79    7.16
  -3  16   4   21.12    2.54
   3 -16  -4   11.51    2.28
  -3  16   4   12.92    4.38
   3 -16  -4   26.73    6.89
   3 -16  -4   11.96    7.64
  -3  16   4    3.39    6.64
   3 -16  -3    3.84    2.11
  -3  16   3    8.76    2.43
  -3  16   3   20.44    6.58
   3 -16  -3   20.40    6.00
   3 -16  -3    9.63    8.70
  -3  16   3   19.37    8.10
   3 -16  -2   16.06    2.48
  -3  16   2   11.97    2.50
  -3  16   2   21.28    5.24
   3 -16  -2   25.72    5.16
   3 -16  -2   29.53    8.43
  -3  16   2   33.87    9.23
   3 -16  -1    7.84    2.55
  -3  16   1    3.85    2.60
   3 -16  -1   10.85    4.41
  -3  16   1    8.62    4.24
   3 -16  -1   11.80    7.26
  -3  16   1   16.31    8.09
   3 -16   0   12.68    2.81
  -3  16   0    6.99    2.59
  -3  16   0    9.34    4.39
   3 -16   0    8.11    4.47
   3 -16   0   15.62    8.06
  -3  16   0   33.13    9.14
  -3  16  -1    5.32    2.49
   3 -16   1    0.84    2.49
  -3  16  -1    1.54    4.25
   3 -16   1   11.44    5.15
  -3  16  -1   11.92    8.30
   3 -16   1   20.68    8.02
   3 -16   2    3.25    2.50
  -3  16  -2    6.80    2.66
  -3  16  -2    4.19    4.44
   3 -16   2    1.76    5.10
   3 -16   2    7.90    7.98
  -3  16  -2   22.45    8.75
   3 -16   3   -0.43    2.47
   3 -16   3   -1.44    5.16
  -3  16  -3    8.25    5.20
   3 -16   3    8.59    8.37
  -3  16  -3    9.80    9.37
  -3  16  -4   -5.77    4.30
  -3  16  -4    1.40    7.69
   3 -16   4   -4.14    7.50
  -3  16  -5   29.26    9.83
   3 -16   5   -8.39    7.59
  -3  16  -6    2.84    9.27
   3 -16   6  -10.14    8.35
  -3  16  -7  -23.07    8.25
   3 -16   7   18.81    9.62
  -3  16  -8    7.29    9.95
   3 -16   8   -5.81    8.18
  -3  16  -9   26.57   10.59
  -3  15  12   -1.55    3.63
   3 -15 -12   -4.05    6.15
   3 -15 -12   -0.57    5.41
  -3  15  12   -1.56    4.44
   3 -15 -12    3.02    3.27
  -3  15  12   -1.73    2.39
  -3  15  11   14.73    3.99
   3 -15 -11   23.59    4.57
  -3  15  11   21.10    4.68
   3 -15 -11    3.02    3.69
   3 -15 -11    7.37    6.53
  -3  15  11   10.85    6.56
  -3  15  10    3.04    3.73
   3 -15 -10   10.38    3.75
   3 -15 -10   12.84    7.09
  -3  15  10   -2.95    5.85
   3 -15 -10    1.60    3.54
  -3  15  10    0.87    3.47
  -3  15   9    1.03    2.75
   3 -15  -9    8.88    3.24
  -3  15   9   -3.98    6.32
   3 -15  -9   -8.18    6.47
  -3  15   9    7.09    3.66
   3 -15  -9    8.10    3.72
  -3  15   8   -0.88    2.42
   3 -15  -8    2.70    2.74
  -3  15   8   15.99    6.82
   3 -15  -8   -0.48    5.24
   3 -15  -8    1.59    3.56
  -3  15   8    0.63    3.45
  -3  15   7   24.65    3.48
   3 -15  -7   26.61    3.88
   3 -15  -7   13.96    6.07
  -3  15   7   26.90    6.71
   3 -15  -7   33.05    4.19
  -3  15   7   32.79    4.26
   3 -15  -6    7.18    3.46
  -3  15   6    7.51    2.69
  -3  15   6    8.30    3.12
   3 -15  -6    8.31    3.70
  -3  15   6   12.95    6.47
   3 -15  -5   19.47    2.65
  -3  15   5   20.33    2.53
   3 -15  -5   30.55    4.59
  -3  15   5   17.85    3.77
  -3  15   5   24.85    7.17
   3 -15  -5   17.41    7.33
   3 -15  -4    3.77    2.05
  -3  15   4    1.11    2.22
  -3  15   4    3.09    3.82
   3 -15  -4   -6.47    5.56
   3 -15  -4    9.06    7.65
   3 -15  -3   11.09    2.28
  -3  15   3   15.81    2.49
  -3  15   3   31.96    7.30
   3 -15  -3   19.42    5.87
  -3  15   3   25.35    8.20
   3 -15  -3   33.42    9.15
  -3  15   2    0.90    2.37
  -3  15   2    5.07    4.25
   3 -15  -2   -1.28    4.07
  -3  15   2  -13.69    7.90
   3 -15  -2   -5.89    7.96
   3 -15  -1   16.37    2.68
  -3  15   1   15.71    2.85
   3 -15  -1   26.86    5.21
  -3  15   1    7.77    4.07
   3 -15  -1    5.23    7.49
  -3  15   1   16.48    8.24
  -3  15   0    4.50    2.71
   3 -15   0   -0.21    2.64
  -3  15   0   15.94    4.95
   3 -15   0   15.74    5.08
  -3  15   0   16.26    7.85
   3 -15   0    1.73    7.55
  -3  15  -1   16.82    2.89
   3 -15   1   12.14    2.79
   3 -15   1   10.82    5.59
  -3  15  -1   16.11    5.33
  -3  15  -1   24.39    8.77
   3 -15   1   37.00    9.00
   3 -15   2   -1.08    2.47
  -3  15  -2   -1.79    2.55
  -3  15  -2   10.95    5.24
   3 -15   2   -4.77    5.06
   3 -15   2   -1.22    7.88
  -3  15  -2   -1.75    7.62
   3 -15   3   -3.98    2.46
  -3  15  -3    0.89    5.16
   3 -15   3   -6.56    5.27
   3 -15   3    8.85    9.44
  -3  15  -3    3.87    9.08
  -3  15  -4   -7.93    4.64
   3 -15   4   -8.52    8.27
  -3  15  -4   16.65    9.47
   3 -15   5   19.25    9.36
  -3  15  -5   -8.60    9.02
  -3  15  -6   10.11    9.67
   3 -15   6   15.14    9.08
   3 -15   7   -2.75    8.56
  -3  15  -7   19.23   10.85
  -3  15  -8  -13.19    8.56
   3 -15   8   -4.84    8.71
  -3  15  -9   13.37   11.12
   3 -14 -14   11.07    2.34
  -3  14  14    5.09    2.26
  -3  14  14    4.44    2.54
   3 -14 -14    6.82    2.97
   3 -14 -14   10.14    5.87
  -3  14  14   10.75    5.65
   3 -14 -13    2.79    2.11
  -3  14  13    4.18    2.33
   3 -14 -13    1.54    2.51
  -3  14  13   -1.14    2.49
   3 -14 -13    6.44    4.68
  -3  14  13   -1.57    5.15
   3 -14 -12   19.45    2.81
   3 -14 -12   19.60    5.88
  -3  14  12   15.45    5.98
   3 -14 -12   10.21    3.05
  -3  14  12   16.50    3.17
   3 -14 -11   -0.94    6.22
  -3  14  11   -0.18    3.59
   3 -14 -11   10.10    4.44
   3 -14 -11    4.85    5.17
  -3  14  11    1.51    5.00
  -3  14  11    2.92    3.06
  -3  14  10    7.32    3.83
  -3  14  10    6.64    3.51
   3 -14 -10   15.79    3.99
   3 -14 -10    7.15    3.70
   3 -14 -10   14.78    6.55
  -3  14  10    1.08    5.60
  -3  14   9    2.25    3.79
   3 -14  -9   -1.31    3.57
  -3  14   9   -2.27    2.93
   3 -14  -9    7.66    3.37
  -3  14   9    2.22    6.63
   3 -14  -9   -0.61    6.69
  -3  14   8   27.19    3.69
   3 -14  -8   32.88    3.78
   3 -14  -8   59.26    4.81
   3 -14  -8   61.71    9.44
   3 -14  -7    8.03    3.69
  -3  14   7   14.92    4.06
  -3  14   7    5.95    2.67
   3 -14  -7   -0.43    2.93
   3 -14  -7   19.51    6.44
  -3  14   7    1.88    6.13
  -3  14   6   18.48    3.44
   3 -14  -6   21.29    3.91
  -3  14   6   17.77    6.43
   3 -14  -6   25.17    6.29
  -3  14   5    4.03    2.43
   3 -14  -5    3.99    3.79
  -3  14   5   -1.43    3.02
   3 -14  -5   -6.83    5.86
  -3  14   5   -0.45    6.23
  -3  14   4   24.50    2.54
   3 -14  -4   13.37    2.31
  -3  14   4   22.74    4.42
   3 -14  -4   41.68    6.47
  -3  14   4   42.27    8.45
  -3  14   3    0.08    2.17
   3 -14  -3    3.71    2.10
  -3  14   3    5.32    6.09
   3 -14  -3    8.67    5.13
   3 -14  -3   -3.15    7.01
  -3  14   3   -4.53    7.22
  -3  14   2   15.04    2.55
   3 -14  -2    5.88    2.34
  -3  14   2   23.57    5.15
   3 -14  -2   21.92    4.90
   3 -14  -2   20.83    9.76
  -3  14   2   16.01    9.79
  -3  14   1    4.77    2.64
   3 -14  -1    3.58    2.44
   3 -14  -1   12.26    4.88
  -3  14   1   -7.28    3.47
   3 -14  -1   24.02    8.38
  -3  14   1   11.78    8.81
   3 -14   0   38.05    3.35
  -3  14   0   51.38    3.55
  -3  14   0   35.41    5.78
   3 -14   0   62.58    6.97
   3 -14   0   61.63   10.07
  -3  14  -1    3.21    2.64
   3 -14   1   -1.94    2.53
   3 -14   1    2.60    5.54
  -3  14  -1    3.57    4.85
   3 -14   1    4.83    8.34
  -3  14  -1    8.12    8.47
   3 -14   2    4.32    2.56
  -3  14  -2    5.21    2.70
   3 -14   2    7.75    5.94
  -3  14  -2   -1.55    5.08
   3 -14   2    6.81    8.23
  -3  14  -2   18.66    9.54
  -3  14  -3    2.50    5.13
  -3  14  -3   23.81   10.12
   3 -14   3   28.35   10.21
   3 -14   4   14.33    9.24
  -3  14  -4   21.68   10.40
   3 -14   5    3.14    9.06
  -3  14  -5    6.89    9.82
   3 -14   6   24.78    9.89
  -3  14  -6   -2.55    9.32
   3 -14   7   -3.92    8.41
  -3  14  -7   -1.35    9.74
  -3  14  -8   -2.63    9.78
   3 -14   8    6.56    9.09
   3 -13 -15   12.46    2.40
  -3  13  15    7.06    2.32
  -3  13  15    2.76    2.47
   3 -13 -15    5.73    2.91
   3 -13 -15    5.57    5.06
  -3  13  15   12.97    5.42
  -3  13  14    1.60    2.15
   3 -13 -14    2.88    2.14
   3 -13 -14    5.25    2.54
  -3  13  14    3.88    2.38
  -3  13  14    6.41    5.17
   3 -13 -14   10.32    5.16
   3 -13 -13   16.62    2.44
  -3  13  13   19.01    2.61
  -3  13  13   18.51    3.08
   3 -13 -13   14.64    5.55
  -3  13  13   10.16    5.75
   3 -13 -12    0.10    2.08
  -3  13  12   -2.92    2.26
   3 -13 -12   -1.24    2.50
  -3  13  12    4.77    2.74
  -3  13  12    0.99    5.80
   3 -13 -12    9.64    5.78
   3 -13 -11   25.59    5.99
  -3  13  11   19.47    6.37
   3 -13 -11   22.75    3.62
  -3  13  11   14.05    3.09
  -3  13  10    2.34    4.13
   3 -13 -10    0.21    5.02
  -3  13  10    7.57    6.14
   3 -13 -10   -2.54    5.35
   3 -13 -10    5.39    3.90
  -3  13   9   66.64    5.02
   3 -13  -9   50.00    4.87
   3 -13  -9   47.06    8.35
  -3  13   9   40.79    8.32
   3 -13  -9  146.59    6.97
  -3  13   9  120.63    6.79
  -3  13   8   15.04    4.19
   3 -13  -8    5.10    3.87
   3 -13  -8   26.33    8.71
  -3  13   8    4.25    7.16
   3 -13  -8    1.20    2.80
  -3  13   8    4.16    3.02
  -3  13   7   11.49    2.93
   3 -13  -7   30.89    3.65
   3 -13  -7   40.60    4.43
  -3  13   7   44.08    9.39
   3 -13  -7   20.29    7.26
  -3  13   6    3.32    3.03
   3 -13  -6   11.40    3.46
   3 -13  -6    7.04    3.65
  -3  13   6    3.90    3.66
   3 -13  -6   -0.83    5.51
  -3  13   6    6.41    6.21
   3 -13  -5   27.78    3.58
  -3  13   5   17.52    3.71
   3 -13  -5   23.51    4.10
  -3  13   5   34.73    7.43
   3 -13  -5    9.94    6.79
  -3  13   5   33.95    3.14
   3 -13  -4   -0.55    2.44
  -3  13   4    5.02    2.40
  -3  13   4    6.32    4.29
   3 -13  -4   -2.75    4.81
  -3  13   4    5.13    7.04
   3 -13  -4   -3.12    6.34
   3 -13  -3   37.52    2.76
   3 -13  -3   25.32    6.16
   3 -13  -3   18.58    8.04
  -3  13   3   46.36    9.27
   3 -13  -2    0.37    2.18
  -3  13   2    7.43    2.51
  -3  13   2   -0.28    4.24
   3 -13  -2   10.14    4.58
  -3  13   2    5.92    8.00
   3 -13  -2   26.79   10.33
   3 -13  -1    9.01    2.51
  -3  13   1   14.72    2.72
   3 -13  -1    3.14    4.77
  -3  13   1   -2.81    3.94
   3 -13  -1   22.76    9.01
  -3  13   1   -1.19    9.70
   3 -13   0    2.09    2.59
  -3  13   0    2.90    2.68
  -3  13   0   -3.33    4.41
   3 -13   0    3.82    5.12
   3 -13   0   11.45    7.77
  -3  13   0    7.95    8.46
  -3  13  -1   -1.02    2.57
   3 -13   1    0.34    2.61
  -3  13  -1   -1.01    4.80
   3 -13   1   14.10    6.01
  -3  13  -2    4.67    2.75
   3 -13   2    8.19    2.72
  -3  13  -2    1.14    5.90
   3 -13   2   12.87    6.39
   3 -13   2  -10.55    8.43
  -3  13  -2    2.05    9.12
  -3  13  -3    0.38    5.84
   3 -13   3   13.48    9.86
  -3  13  -3    4.49    9.56
   3 -13   4    9.99    9.62
  -3  13  -4   18.64   10.50
   3 -13   5    7.71    9.36
  -3  13  -5    8.87   10.34
   3 -13   6  -13.56    8.67
  -3  13  -6   18.10   10.38
  -3  13  -7    2.52    9.87
   3 -13   7    4.90    9.03
  -3  13  -8   -3.73    9.99
   3 -13   8  -10.56    9.34
   3 -12 -16    4.53    2.31
  -3  12  16    4.42    2.20
  -3  12  16   -0.25    2.73
   3 -12 -16    4.09    2.86
  -3  12  16    1.00    4.97
   3 -12 -16    6.71    4.47
   3 -12 -15    3.73    2.22
  -3  12  15    2.99    2.11
  -3  12  15    4.19    2.67
   3 -12 -15   -3.49    2.27
  -3  12  15    1.40    4.35
   3 -12 -15   -0.48    4.37
   3 -12 -14   -0.72    2.02
  -3  12  14   -1.54    2.01
  -3  12  14    8.65    2.77
   3 -12 -14    9.04    2.77
   3 -12 -14    5.81    4.96
  -3  12  14    3.73    4.76
  -3  12  13    0.99    2.03
   3 -12 -13   -0.10    2.04
   3 -12 -13    0.77    2.33
  -3  12  13    2.76    2.36
  -3  12  13    2.79    4.82
   3 -12 -13    0.46    4.17
   3 -12 -12   35.17    2.89
  -3  12  12   19.02    3.24
   3 -12 -12   13.78    3.08
   3 -12 -12   38.08    6.85
   3 -12 -11   -0.19    2.15
  -3  12  11    3.49    2.45
  -3  12  11   -0.18    2.40
   3 -12 -11    7.30    2.85
   3 -12 -11   -0.48    5.55
  -3  12  11   14.88    6.59
   3 -12 -10   39.19    6.98
  -3  12  10   48.64    7.69
   3 -12 -10   39.68    5.18
  -3  12  10   37.80    3.95
  -3  12   9   13.44    3.98
   3 -12  -9   22.42    4.43
  -3  12   9   17.32    6.54
   3 -12  -9    7.30    6.42
  -3  12   9    8.12    4.39
   3 -12  -9    3.59    4.30
  -3  12   8   13.93    3.39
   3 -12  -8   20.47    3.68
   3 -12  -8   34.50    8.14
  -3  12   8   42.78    8.85
  -3  12   7    7.47    2.91
   3 -12  -7    7.62    2.86
   3 -12  -7   10.98    8.50
  -3  12   7    9.07    8.09
   3 -12  -7    5.44    3.79
  -3  12   7    9.76    3.78
  -3  12   6    6.99    2.83
   3 -12  -6    3.40    3.16
  -3  12   6    6.04    7.23
   3 -12  -6    7.13    6.36
   3 -12  -6   16.59    3.91
  -3  12   6   12.80    3.83
  -3  12   5    2.51    3.12
   3 -12  -5   -3.25    3.52
   3 -12  -5    3.71    3.68
   3 -12  -5    0.78    6.23
  -3  12   5   -3.48    6.01
   3 -12  -4   78.22    3.53
  -3  12   4  105.85    3.72
   3 -12  -4   67.84    8.73
   3 -12  -4  166.70    8.71
  -3  12   4   79.15    5.85
  -3  12   4  106.80    9.98
   3 -12  -3   24.24    8.70
  -3  12   3    8.35    7.35
  -3  12   3   12.76    6.97
   3 -12  -3   16.75    6.02
   3 -12  -3    1.48    2.28
  -3  12   3   -2.24    2.35
   3 -12  -2   14.43    8.57
  -3  12   2   19.26    8.78
  -3  12   2   25.53    5.18
   3 -12  -2   23.02    2.56
  -3  12   2   24.88    2.70
   3 -12  -1   13.03    9.69
  -3  12   1   39.70   11.42
  -3  12   1   13.00    4.89
   3 -12  -1   21.18    5.37
   3 -12  -1   21.92    2.69
  -3  12   1   16.34    2.71
  -3  12   0    0.58    5.13
   3 -12   0    2.40    5.36
   3 -12   0    1.64    2.53
   3 -12   1    4.80    8.72
  -3  12  -1   -6.50    8.04
  -3  12  -1    4.18    5.63
   3 -12   1    7.86    6.11
  -3  12  -1    1.97    2.77
   3 -12   1    5.80    2.76
   3 -12   2   13.01    6.31
  -3  12  -2   24.72    6.59
   3 -12   2   23.75    3.05
   3 -12   3   11.14    9.92
  -3  12  -3    4.65   10.61
   3 -12   4   38.27   10.87
  -3  12  -4   29.96   11.57
  -3  12  -5  -13.35    9.87
   3 -12   5  -22.32    8.72
   3 -12   6   16.45   10.72
  -3  12  -6    9.70   10.35
   3 -12   7    8.09    9.42
  -3  12  -7   -0.59   10.31
  -3  12  -8   -3.52   10.13
  -3  11  17    2.05    2.43
   3 -11 -17    0.67    2.31
   3 -11 -16    5.05    5.03
  -3  11  16    8.48    5.47
   3 -11 -16    5.63    2.87
  -3  11  16    4.10    2.29
   3 -11 -16    1.71    2.11
  -3  11  16    2.90    2.18
   3 -11 -15   -2.73    3.80
  -3  11  15   -1.96    4.36
  -3  11  15    2.81    2.70
   3 -11 -15    5.55    2.95
   3 -11 -15    6.50    2.17
  -3  11  15    3.61    2.14
  -3  11  14   -0.88    3.84
   3 -11 -14    1.78    4.27
  -3  11  14   -2.97    2.32
   3 -11 -14    4.63    2.45
   3 -11 -14   -1.79    1.99
  -3  11  14    4.47    2.22
   3 -11 -13   16.72    5.09
  -3  11  13    3.93    4.55
  -3  11  13   19.19    3.20
   3 -11 -13   20.08    3.21
   3 -11 -13   15.29    2.43
  -3  11  13   19.21    2.53
  -3  11  12   -3.55    4.16
   3 -11 -12   -4.80    4.30
  -3  11  12   -2.63    1.98
   3 -11 -12    1.61    2.62
   3 -11 -12   -2.02    2.03
  -3  11  12    2.21    2.12
   3 -11 -11   20.36    6.34
  -3  11  11   20.51    3.21
   3 -11 -11   27.04    3.40
   3 -11 -11   24.76    2.69
  -3  11  11   27.86    2.74
   3 -11 -10   12.08    6.44
  -3  11  10    3.05    6.16
   3 -11 -10    4.48    2.98
  -3  11  10    7.21    2.75
   3 -11 -10   -4.85    2.14
  -3  11  10    4.37    2.52
   3 -11  -9   48.76    7.46
   3 -11  -9   67.64    3.69
  -3  11   9   71.83    8.57
  -3  11   9   41.09    4.25
   3 -11  -9   72.89    5.64
   3 -11  -8   -9.55    6.35
  -3  11   8   10.93    7.08
  -3  11   8   11.90    4.54
   3 -11  -8    9.13    4.42
  -3  11   8   14.57    4.05
   3 -11  -8   13.53    3.83
  -3  11   7   19.65    3.51
   3 -11  -7   45.02    8.58
   3 -11  -7   42.40    3.91
   3 -11  -6   13.57    4.13
  -3  11   6    7.93    4.10
   3 -11  -6   -9.67    8.16
  -3  11   6   16.20    9.59
  -3  11   6    9.68    2.90
   3 -11  -6    2.39    3.09
  -3  11   5   25.63    3.74
   3 -11  -5   32.94    4.26
  -3  11   5   47.27    8.27
   3 -11  -5   44.85    7.55
   3 -11  -4    9.05    3.51
  -3  11   4    8.48    2.90
   3 -11  -4   -8.94    7.20
  -3  11   4   -4.37    6.98
   3 -11  -4    0.47    4.87
  -3  11   3  123.99    3.75
   3 -11  -3  143.95   10.63
  -3  11   3  106.39    9.96
   3 -11  -3  190.13    9.41
   3 -11  -3  125.74    3.85
  -3  11   3  116.82    9.21
  -3  11   2   46.78    2.87
   3 -11  -2   42.73    2.78
   3 -11  -2   37.37    8.77
  -3  11   2   57.79    9.64
   3 -11  -1   16.46    2.51
  -3  11   1   -0.48    4.21
   3 -11  -1   18.24    5.24
   3 -11  -1    2.04    9.71
  -3  11   1   18.13    9.20
   3 -11   0    1.60    2.50
  -3  11   0    9.08    2.87
   3 -11   0    4.49    5.69
  -3  11   0    6.03    4.99
   3 -11   0   11.48    8.01
  -3  11   0    9.27    9.80
   3 -11   1   60.95    3.43
  -3  11  -1   70.47    3.61
  -3  11  -1   60.29    7.20
   3 -11   1   57.81    7.72
  -3  11  -1   64.49   10.03
   3 -11   2   15.11    2.96
  -3  11  -2   19.17    3.14
  -3  11  -2   17.34    6.45
  -3  11  -2   25.93    9.95
   3 -11   2   29.77    9.60
   3 -11   3   23.29   10.29
  -3  11  -3   30.36   10.50
   3 -11   4   19.21   10.44
  -3  11  -4   11.85   10.82
  -3  11  -5   10.42   10.67
   3 -11   5   17.32   10.65
  -3  11  -6    1.61   11.00
   3 -11   6    3.31   10.34
  -3  11  -7    7.71   10.83
   3 -11   7   17.33   10.26
  -3  11  -8   -3.31   11.33
  -3  10  17    2.45    3.92
   3 -10 -17   -2.42    3.87
  -3  10  17    1.39    1.83
   3 -10 -17   -1.32    2.11
   3 -10 -17   -1.30    2.00
  -3  10  17    3.90    2.21
   3 -10 -16    8.18    4.64
  -3  10  16   -2.34    4.26
  -3  10  16    5.40    2.22
   3 -10 -16    6.85    2.70
  -3  10  16    6.15    2.30
   3 -10 -16    1.98    2.15
  -3  10  15   16.75    5.37
   3 -10 -15   11.92    5.07
  -3  10  15    2.78    2.59
   3 -10 -15    8.57    2.94
   3 -10 -15    8.50    2.32
  -3  10  15    1.80    2.20
   3 -10 -14    0.44    4.09
  -3  10  14    3.72    5.26
  -3  10  14    6.23    2.68
   3 -10 -14    5.85    2.24
  -3  10  14    6.82    2.28
   3 -10 -13   -1.66    4.20
   3 -10 -13    1.55    2.32
  -3  10  13    3.43    2.85
   3 -10 -13   -2.02    1.97
  -3  10  13   -2.03    1.97
   3 -10 -12   15.04    5.33
  -3  10  12    0.41    4.85
   3 -10 -12   11.82    2.36
  -3  10  12   11.56    2.37
   3 -10 -11   -2.05    4.84
  -3  10  11    0.83    5.56
   3 -10 -11   -0.49    2.57
  -3  10  11   -2.01    2.13
   3 -10 -11    1.10    2.17
  -3  10  11    0.59    2.11
  -3  10  10   35.31    7.17
  -3  10  10   11.50    3.06
   3 -10 -10   19.92    3.24
  -3  10  10   33.22    2.87
   3 -10 -10   22.11    2.70
   3 -10  -9   17.12    6.84
  -3  10   9   13.02    7.17
  -3  10   9   16.00    3.08
   3 -10  -9   14.54    3.48
   3 -10  -9    4.74    2.54
  -3  10   9    2.36    2.65
  -3  10   8  551.40   14.18
   3 -10  -8  221.67    7.97
   3 -10  -7    3.49    7.72
  -3  10   7   -1.22    7.45
  -3  10   7   -3.78    4.76
   3 -10  -7    1.54    4.77
  -3  10   7   -4.51    2.95
   3 -10  -6   37.64    9.51
  -3  10   6   18.79    3.20
   3 -10  -6   35.69    3.67
  -3  10   5   44.32    4.70
  -3  10   5   24.42    3.71
   3 -10  -5   54.49    9.50
  -3  10   5   60.49   11.48
   3 -10  -5   39.83    4.33
   3 -10  -4  123.92    9.35
  -3  10   4  121.97    9.84
   3 -10  -4  140.02    5.37
  -3  10   4  163.60    5.60
   3 -10  -4  115.93    6.62
  -3  10   3   55.08    7.44
  -3  10   3   51.90    8.75
   3 -10  -3   52.14    8.51
   3 -10  -3   52.43    3.08
  -3  10   3   61.48    3.06
  -3  10   2   52.57    2.79
  -3  10   2   38.09    4.86
   3 -10  -2   54.80    5.45
   3 -10  -2   47.22    8.59
  -3  10   2   43.42    8.31
   3 -10  -1   12.57    2.27
   3 -10  -1    4.52    4.81
  -3  10   1   -2.19    3.86
   3 -10  -1   11.02    8.66
  -3  10   1   11.34    8.38
   3 -10   0   12.74    2.53
  -3  10   0   18.93    5.31
   3 -10   0   11.76    5.52
   3 -10   0   28.99    9.63
  -3  10   0   30.82   10.51
   3 -10   1   13.66    2.70
  -3  10  -1    6.86    2.69
  -3  10  -1    3.80    5.78
   3 -10   1   14.16    5.91
  -3  10  -1   -1.92    7.83
   3 -10   1   13.94    8.45
   3 -10   2  138.69   11.73
  -3  10  -2  150.85   12.26
   3 -10   3   12.42   10.17
  -3  10  -3   33.11    9.77
   3 -10   4   52.67   11.25
  -3  10  -4   79.78   12.95
   3 -10   5   14.68   10.29
  -3  10  -5   -5.35    9.97
   3 -10   6   14.41   11.68
  -3  10  -6   26.18   11.63
  -3  10  -7   37.84   12.20
   3 -10   7   21.74   10.82
  -3  10  -8    7.24   11.81
  -3   9  18   -1.37    2.12
   3  -9 -18    1.28    2.08
  -3   9  18    4.57    4.75
   3  -9 -18    7.49    4.90
   3  -9 -18   -2.31    2.02
  -3   9  18    3.75    2.23
   3  -9 -17   28.32    2.86
  -3   9  17   38.87    6.88
   3  -9 -17   12.29    4.87
  -3   9  17   17.87    2.80
   3  -9 -17   22.38    2.89
  -3   9  17   24.96    2.77
  -3   9  16   -1.90    4.75
   3  -9 -16   -1.84    3.74
  -3   9  16    2.54    1.89
   3  -9 -16    6.27    2.20
   3  -9 -16    1.01    2.27
  -3   9  16    0.20    2.33
   3  -9 -15    2.21    4.16
  -3   9  15    6.23    4.99
   3  -9 -15    4.28    2.27
  -3   9  15    2.90    2.07
   3  -9 -15   10.09    2.37
  -3   9  15    9.61    2.40
   3  -9 -14   -5.38    4.18
  -3   9  14   -0.43    4.84
  -3   9  14    1.02    2.38
   3  -9 -14    3.76    2.60
  -3   9  14    0.37    2.16
   3  -9 -14   -0.46    2.16
   3  -9 -13   27.41    6.27
  -3   9  13   29.41    6.16
   3  -9 -13   11.78    3.37
  -3   9  13   14.59    2.99
   3  -9 -13   -0.44    2.15
  -3   9  13    2.75    2.18
  -3   9  12    5.57    5.24
   3  -9 -12    3.11    4.62
  -3   9  12    0.36    2.74
   3  -9 -12    3.72    2.51
   3  -9 -12    0.42    2.22
  -3   9  12    2.04    2.17
   3  -9 -11   11.60    5.32
  -3   9  11    3.76    5.15
   3  -9 -11    3.72    2.36
  -3   9  11    9.39    2.47
   3  -9 -10   18.70    6.26
  -3   9  10    3.45    6.12
   3  -9 -10    6.63    2.99
  -3   9  10    1.22    2.55
   3  -9 -10    4.01    2.44
  -3   9  10    6.02    2.48
   3  -9  -9  143.27    4.21
  -3   9   9  171.16    4.42
   3  -9  -9  136.29    9.86
  -3   9   9  168.99   10.44
   3  -9  -8    5.02    6.57
  -3   9   8   10.95    7.52
  -3   9   8   12.28    3.35
   3  -9  -8   -0.77    2.74
  -3   9   8    5.09    2.89
   3  -9  -7  489.51    7.41
  -3   9   7 1313.12   18.92
  -3   9   6  147.09    6.22
   3  -9  -6  139.19    6.24
   3  -9  -6   94.22   10.54
  -3   9   6  130.61   10.95
  -3   9   5   23.18    4.19
   3  -9  -5   21.07    4.20
  -3   9   5   11.61    3.12
   3  -9  -5    0.82    3.08
  -3   9   4   37.50    4.07
   3  -9  -4   40.32    4.12
   3  -9  -4   27.91    4.24
  -3   9   4   27.73    3.80
  -3   9   4   32.28    8.59
   3  -9  -4   34.47    8.09
   3  -9  -3   24.45    3.18
  -3   9   3   23.28    6.15
   3  -9  -3   14.67    5.54
  -3   9   3   25.35    6.53
   3  -9  -3   24.45    6.91
  -3   9   2    4.59    2.05
  -3   9   2    1.66    3.58
   3  -9  -2   10.80    4.11
   3  -9  -2   -4.62    5.80
  -3   9   2    7.18    6.76
   3  -9  -1   44.08    2.45
  -3   9   1   46.21    2.55
  -3   9   1   20.85    4.50
   3  -9  -1   34.28    5.12
   3  -9  -1   54.86    8.71
  -3   9   1   41.55    8.45
   3  -9   0   30.01    2.54
  -3   9   0   28.55    2.60
  -3   9   0    4.71    4.59
   3  -9   0    6.50    5.39
   3  -9   0   37.41    9.55
  -3   9   0   23.06    9.86
  -3   9  -1    7.07    5.25
   3  -9   1    4.84    2.43
  -3   9  -1   10.31    2.50
   3  -9   2   15.84    8.74
  -3   9  -2   22.47    8.93
   3  -9   2    4.65    2.49
  -3   9  -2    4.98    2.59
   3  -9   3  152.74   12.22
  -3   9  -3  114.10   11.61
   3  -9   4   21.48   10.11
  -3   9  -4   43.40   11.68
   3  -9   5   49.04   10.93
  -3   9  -5   58.16   11.28
  -3   9  -6   11.69   11.17
   3  -9   6   -1.44   10.22
   3  -9   7    7.52   10.71
  -3   9  -7   21.74   11.80
  -3   8  18    0.98    2.31
   3  -8 -18    4.83    2.44
  -3   8  18    3.74    5.37
   3  -8 -18    5.79    4.91
   3  -8 -18    5.61    2.20
  -3   8  18    7.23    2.20
   3  -8 -17    3.87    2.42
  -3   8  17    3.26    2.22
   3  -8 -17    1.63    5.09
  -3   8  17   -2.79    5.27
   3  -8 -17   -2.27    2.18
  -3   8  17    1.55    2.22
  -3   8  16   31.89    6.74
   3  -8 -16   21.06    5.69
   3  -8 -16   18.62    2.76
  -3   8  16   16.67    2.73
   3  -8 -15    8.85    5.01
  -3   8  15    1.89    4.90
  -3   8  15   -1.33    1.90
   3  -8 -15    2.46    2.15
   3  -8 -15    2.36    2.31
  -3   8  15    5.38    2.28
  -3   8  14   -5.49    4.62
   3  -8 -14    5.42    4.81
  -3   8  14    0.96    1.98
   3  -8 -14    3.62    2.30
   3  -8 -14    6.21    2.35
  -3   8  14    4.32    2.32
   3  -8 -13   -2.44    4.46
  -3   8  13    0.80    4.82
  -3   8  13    0.28    2.17
   3  -8 -13    1.13    2.64
   3  -8 -13    3.77    2.36
  -3   8  13   -0.86    2.18
   3  -8 -12   25.83    6.38
  -3   8  12   27.37    6.71
   3  -8 -12   21.06    3.41
  -3   8  12   13.03    2.95
   3  -8 -12   23.90    2.74
  -3   8  11   28.63    7.17
   3  -8 -11   11.00    5.60
  -3   8  11   28.45    3.86
   3  -8 -11   19.73    3.26
   3  -8 -11   12.25    2.69
  -3   8  11   16.13    2.74
   3  -8 -10    9.64    6.07
  -3   8  10   18.18    6.42
   3  -8 -10   12.58    2.64
  -3   8  10   19.65    2.75
   3  -8  -9   34.17    6.99
  -3   8   9   38.21    7.67
  -3   8   9   29.25    3.40
   3  -8  -9   37.28    3.76
   3  -8  -9   17.59    2.87
  -3   8   9   32.89    3.05
   3  -8  -8  163.01   10.22
  -3   8   8  190.59   10.82
   3  -8  -8  181.81    4.38
  -3   8   8  196.25    4.48
   3  -8  -7   49.41    3.10
  -3   8   7   40.89    3.13
   3  -8  -7   53.76    4.63
   3  -8  -7   20.30    7.42
  -3   8   7   57.18    7.94
   3  -8  -6   19.30    7.22
  -3   8   6   16.07    6.90
  -3   8   6   22.33    3.34
   3  -8  -6   26.11    3.30
  -3   8   5   24.38    4.05
   3  -8  -5   20.38    3.94
  -3   8   5    4.35    2.45
   3  -8  -5   13.28    2.97
   3  -8  -5   21.54    7.39
  -3   8   5   18.32    7.25
   3  -8  -4   30.59    9.19
  -3   8   4   37.17    8.64
   3  -8  -4   17.17    3.38
  -3   8   4   23.82    3.26
   3  -8  -3    2.12    5.75
  -3   8   3   -1.32    6.26
  -3   8   3   14.40    5.38
   3  -8  -2   17.63    2.27
  -3   8   2   14.37    2.08
  -3   8   2    0.49    3.38
   3  -8  -2    8.07    3.76
  -3   8   2   17.55    6.71
   3  -8  -2   30.13    6.56
  -3   8   1    9.85    1.96
   3  -8  -1   21.56    2.04
  -3   8   1    4.25    4.04
   3  -8  -1    1.54    4.50
   3  -8  -1   22.54    7.46
  -3   8   1   18.43    7.54
  -3   8   0   26.79    2.35
   3  -8   0   18.71    2.20
   3  -8   0   13.12    5.16
  -3   8   0   14.45    5.13
  -3   8   0   28.85    8.05
   3  -8   0   35.57    8.44
   3  -8   1   20.41    7.85
  -3   8  -1   32.93    8.66
   3  -8   1    6.39    2.28
  -3   8  -1    0.21    2.17
   3  -8   2   34.15    8.79
  -3   8  -2   39.59    8.66
   3  -8   2   22.28    2.52
  -3   8  -2   17.60    2.56
   3  -8   3   24.16    9.20
  -3   8  -3   41.19    9.48
   3  -8   4   66.10   11.13
  -3   8  -4   55.04   11.64
  -3   8  -5    0.83    9.84
   3  -8   5   10.89    9.36
   3  -8   6   19.56   10.62
  -3   8  -6   35.34   11.28
  -3   8  -7    9.61   10.55
   3  -8   7   -2.61   10.16
   3  -7 -19    2.14    2.40
  -3   7  19    2.45    2.50
   3  -7 -19    5.53    5.18
  -3   7  19    8.49    5.49
  -3   7  19    1.33    2.02
   3  -7 -19    3.87    2.03
   3  -7 -18    3.34    2.46
  -3   7  18   -3.62    2.23
  -3   7  18   -1.17    5.18
   3  -7 -18   -0.61    4.51
  -3   7  18    1.38    2.01
   3  -7 -18    3.81    2.19
  -3   7  17    5.32    2.45
   3  -7 -17   11.50    2.88
  -3   7  17   13.77    2.49
  -3   7  16    2.58    2.49
   3  -7 -16    7.26    2.55
   3  -7 -16    4.54    2.36
  -3   7  16    7.83    2.36
  -3   7  16   18.25    6.53
   3  -7 -16    6.35    5.39
   3  -7 -15    5.89    2.47
  -3   7  15    8.54    2.46
  -3   7  15    5.98    2.37
   3  -7 -15    6.62    2.35
   3  -7 -15    7.90    4.94
  -3   7  15   -3.05    5.03
   3  -7 -14    2.53    2.25
  -3   7  14    1.56    2.30
  -3   7  14    1.40    2.40
   3  -7 -14    6.56    2.48
  -3   7  14   -0.95    5.63
   3  -7 -14    8.21    5.13
  -3   7  13   10.88    2.43
   3  -7 -13   15.51    2.59
   3  -7 -13    7.53    5.01
  -3   7  13   26.14    6.51
   3  -7 -12   24.45    6.23
  -3   7  12   29.13    6.95
  -3   7  12   25.54    3.04
   3  -7 -12   24.48    3.24
   3  -7 -12   25.59    3.00
  -3   7  12   15.67    2.86
   3  -7 -11  218.38    6.43
   3  -7 -11  228.32    5.06
  -3   7  11  263.52   12.04
  -3   7  11  257.92    5.23
   3  -7 -10   61.91    4.40
  -3   7  10   53.19    8.27
   3  -7 -10   43.15    7.36
   3  -7 -10   53.66    3.42
   3  -7  -9   85.39    7.70
  -3   7   9  119.39    8.90
   3  -7  -9  103.63    4.53
  -3   7   9   89.43    4.36
  -3   7   9  122.73    3.86
   3  -7  -9  112.86    3.70
  -3   7   8   52.83    7.54
   3  -7  -8   27.59    6.66
  -3   7   8   18.55    2.96
   3  -7  -8   39.54    3.47
   3  -7  -8   43.72    2.93
  -3   7   8   42.99    2.94
   3  -7  -7  188.69   10.03
  -3   7   7  207.67   10.26
   3  -7  -7  219.47    4.36
  -3   7   7  252.41    4.58
   3  -7  -7  196.51    5.64
  -3   7   6   14.01    2.36
   3  -7  -6   22.31    2.50
  -3   7   6   15.11    3.30
   3  -7  -6   27.17    3.38
   3  -7  -6   16.98    6.42
  -3   7   6   17.58    6.44
   3  -7  -5    3.71    5.70
  -3   7   5   13.47    5.89
  -3   7   5    4.51    2.13
   3  -7  -5    6.13    2.28
  -3   7   4   21.37    3.59
   3  -7  -4   31.41    7.01
  -3   7   4   42.08    7.82
  -3   7   4    6.10    2.58
   3  -7  -4   17.33    3.06
   3  -7  -3   35.74    8.64
  -3   7   3   44.36    9.26
  -3   7   3    6.18    4.75
   3  -7  -3   33.99    4.91
   3  -7  -3   12.59    3.24
  -3   7   3   32.77    3.44
  -3   7   2   23.89    6.51
   3  -7  -2    3.71    2.85
  -3   7   2    6.01    2.36
   3  -7  -2   14.71    3.75
  -3   7   2   -1.98    3.08
   3  -7  -2    6.65    5.54
   3  -7  -1   33.75    2.07
   3  -7  -1   34.26    5.06
  -3   7   1   44.23    4.79
   3  -7  -1   31.01    6.41
   3  -7   0    4.08    1.86
  -3   7   0    5.00    1.90
  -3   7   0    3.62    4.56
   3  -7   0   17.79    7.27
   3  -7   1    1.43    7.99
  -3   7  -1   32.70    9.38
   3  -7   1   19.83    2.38
  -3   7  -1    8.98    2.23
   3  -7   2    7.63    7.43
  -3   7  -2   11.08    7.30
   3  -7   2    0.14    2.20
  -3   7  -2    1.00    2.25
  -3   7  -3  187.06   11.66
   3  -7   3  200.98   11.75
   3  -7   4   28.99   10.06
  -3   7  -4    9.12    9.92
   3  -7   5   -4.98    8.48
  -3   7  -5   18.27    9.76
  -3   7  -6  -11.61    9.81
   3  -7   6   14.07   10.15
  -3   7  -7    1.60   10.24
   3  -7   7   -4.41    9.71
  -3   6  19   -1.09    1.99
   3  -6 -19   -3.16    1.86
   3  -6 -19   -3.63    4.28
   3  -6 -19    6.12    2.99
  -3   6  19   16.15    5.96
  -3   6  19   -0.28    2.97
  -3   6  18    4.17    2.18
   3  -6 -18    2.19    2.07
  -3   6  18   11.77    6.06
   3  -6 -18   -1.73    4.62
  -3   6  18    3.28    3.02
   3  -6 -18    7.83    2.96
   3  -6 -17    6.36    2.30
  -3   6  17   -0.60    2.20
   3  -6 -17    0.18    2.58
  -3   6  17    2.86    2.93
   3  -6 -17    4.50    4.94
  -3   6  17   11.12    5.96
  -3   6  16   44.01    3.78
  -3   6  16   43.83    3.23
  -3   6  16   33.74    7.18
   3  -6 -16   21.34    6.29
   3  -6 -15    1.56    2.57
  -3   6  15    5.56    2.87
   3  -6 -15    8.62    6.31
  -3   6  15    8.40    6.78
  -3   6  15   -0.09    2.48
   3  -6 -15   -1.44    2.32
  -3   6  14   10.91    2.83
  -3   6  14   22.73    7.73
   3  -6 -14    0.48    5.63
   3  -6 -14    6.69    2.76
   3  -6 -14   21.84    2.89
  -3   6  14   16.56    2.70
   3  -6 -13   16.02    6.73
  -3   6  13   31.48    3.29
  -3   6  12  308.11   13.35
   3  -6 -12  334.27    5.87
  -3   6  12  349.43    5.97
   3  -6 -11   42.23    3.23
  -3   6  11   41.13    3.06
  -3   6  11   58.37    8.02
   3  -6 -11   44.80    6.87
  -3   6  11   47.82    3.30
   3  -6 -11   48.02    3.34
   3  -6 -10    5.42    5.87
  -3   6  10   17.75    6.15
  -3   6  10   15.72    2.58
   3  -6 -10   19.89    2.66
  -3   6  10   20.50    2.70
  -3   6   9   36.34    3.45
   3  -6  -9   29.00    2.65
   3  -6  -9   25.10    6.67
  -3   6   9   34.88    6.91
  -3   6   9   33.69    2.78
   3  -6  -8    1.20    5.11
  -3   6   8    1.53    5.07
  -3   6   8    0.06    2.13
   3  -6  -8    5.08    2.22
   3  -6  -7    4.75    5.47
  -3   6   7   -6.98    5.21
   3  -6  -7    2.21    2.12
  -3   6   7    0.61    2.10
   3  -6  -6  136.80    3.38
  -3   6   6  152.83    3.54
   3  -6  -6   92.73    7.55
  -3   6   6  137.66    8.65
   3  -6  -6  121.73    4.98
   3  -6  -5   14.55    6.00
  -3   6   5   11.62    5.98
  -3   6   5   17.47    2.70
   3  -6  -5    2.71    2.13
   3  -6  -5   16.78    2.25
  -3   6   5   15.53    2.20
  -3   6   4    7.68    5.81
   3  -6  -4    7.01    5.43
   3  -6  -4   15.73    4.07
  -3   6   4    9.52    4.39
  -3   6   4    2.16    2.26
   3  -6  -4   10.02    2.63
  -3   6   3    3.78    3.21
  -3   6   3    8.26    7.04
   3  -6  -3    2.18    6.32
  -3   6   3    5.34    4.46
   3  -6  -2   99.49    8.51
  -3   6   2  161.75   11.05
  -3   6   2  112.56    3.99
  -3   6   1    3.15    5.90
   3  -6  -1    0.49    5.42
   3  -6  -1    1.11    4.38
  -3   6   1    7.23    4.13
   3  -6  -1    1.88    1.83
  -3   6   0   50.11    2.23
   3  -6   0   57.34    2.26
   3  -6   0   57.99    7.55
  -3   6   0   41.35    7.50
   3  -6   1   22.92    2.40
  -3   6  -1   21.52    2.35
  -3   6  -1   52.41    8.52
   3  -6   1   48.74    9.41
  -3   6  -2   18.46    2.43
   3  -6   2   15.79    2.30
   3  -6   2   30.68    8.00
  -3   6  -3   24.58    8.53
   3  -6   3   20.56    8.23
   3  -6   4   30.90    9.90
  -3   6  -4   22.59    9.66
  -3   6  -5    0.35    8.94
   3  -6   5   14.27    9.12
   3  -6   6   -4.39    8.83
  -3   6  -6    2.58    9.76
  -3   6  -7   -6.22    9.62
   3  -6  20   -1.96    2.04
   3  -5 -19    4.09    2.15
   3  -5 -19   13.10    5.36
  -3   5  19   -7.24    4.46
  -3   5  19   -0.43    2.01
   3  -5 -18    1.85    2.24
  -3   5  18    1.22    5.77
   3  -5 -18   -4.74    4.27
  -3   5  18    0.32    4.33
  -3   5  18   -3.19    1.97
   3  -5 -17    1.68    4.91
  -3   5  17    6.90    6.24
   3  -5 -17   10.66    3.77
   3  -5 -17    6.75    2.43
  -3   5  17    6.17    2.35
   3  -5 -16    5.27    5.56
  -3   5  16   -0.24    3.94
  -3   5  16    4.89    6.57
   3  -5 -16    3.35    3.19
   3  -5 -16   -1.21    2.30
  -3   5  16    0.56    2.44
   3  -5 -15    7.09    5.82
  -3   5  15   28.78    6.89
   3  -5 -15   17.33    3.30
   3  -5 -15   17.21    2.63
  -3   5  15   20.66    2.83
  -3   5  14    2.42    6.97
   3  -5 -14   -0.99    5.77
   3  -5 -14   -0.15    2.77
  -3   5  14   -1.10    2.84
   3  -5 -14    5.59    2.64
  -3   5  14    7.68    2.65
  -3   5  13  324.32   14.72
   3  -5 -13  380.14    6.27
  -3   5  13  395.27    6.41
  -3   5  12   46.40    3.57
   3  -5 -12   47.01    3.64
   3  -5 -12   51.41    3.36
  -3   5  12   56.40    3.47
  -3   5  12   66.69    8.96
   3  -5 -12   18.47    6.96
   3  -5 -11    3.68    2.33
  -3   5  11   -1.25    2.35
   3  -5 -11    7.54    6.17
  -3   5  11   18.29    6.93
  -3   5  11    6.32    2.48
   3  -5 -11    2.02    2.38
   3  -5 -10   10.78    2.35
   3  -5 -10    6.81    2.11
  -3   5  10   11.71    2.30
   3  -5 -10   10.11    5.66
  -3   5  10    1.77    6.21
   3  -5  -9   27.12    2.59
  -3   5   9   32.60    2.59
   3  -5  -9   33.50    2.58
  -3   5   9   19.30    5.79
   3  -5  -9   24.72    5.68
   3  -5  -8    8.64    2.22
  -3   5   8   11.62    2.22
   3  -5  -8    5.20    5.38
  -3   5   8    8.91    5.63
   3  -5  -7    4.46    2.05
   3  -5  -7    1.95    4.76
  -3   5   7   -4.42    5.04
  -3   5   6   10.63    2.16
   3  -5  -6    7.61    2.07
   3  -5  -6   11.68    2.24
  -3   5   6   12.00    2.16
   3  -5  -6    8.47    5.07
  -3   5   6    4.19    5.08
  -3   5   5   52.90    6.72
   3  -5  -5   34.77    5.94
  -3   5   4    9.74    2.16
   3  -5  -4   10.83    2.27
   3  -5  -4    7.94    1.97
   3  -5  -4    0.53    5.14
  -3   5   4    9.41    5.64
   3  -5  -3  122.20    4.91
  -3   5   3  135.56    4.54
   3  -5  -2   25.51    3.34
   3  -5  -2   24.23    7.20
  -3   5   2   29.70    7.38
  -3   5   2    5.89    3.05
   3  -5  -2   11.27    3.50
   3  -5  -1   55.13    6.91
  -3   5   1   56.72    5.03
   3  -5   0   53.35    6.97
  -3   5   0   48.47    7.09
   3  -5   0   46.92    2.03
  -3   5   0   45.76    1.98
   3  -5   1   22.34    6.92
  -3   5  -1   12.65    7.38
   3  -5   1   15.42    2.07
   3  -5   2  152.86    9.98
  -3   5  -2  156.34   11.00
   3  -5   3  401.72   13.44
  -3   5  -3  416.75   13.88
   3  -5   4   72.34   10.12
  -3   5  -4   64.69    9.72
   3  -5   5   95.22   10.30
  -3   5  -5  158.73   11.58
   3  -5   6   11.08    9.10
  -3   5  -6    4.35    9.63
   3  -5  18   -2.92    2.12
  -3   5 -19    2.49    2.02
   3  -5  19   -0.58    2.13
   3  -5  20    4.29    2.12
  -3   5 -20    0.30    1.97
  -3   5 -21    2.55    2.11
   3  -5  21    2.16    2.11
   3  -4 -19   -0.64    1.99
  -3   4  19    8.95    2.21
   3  -4 -19   12.51    5.77
  -3   4  19   -0.71    5.98
   3  -4 -19   15.04    4.74
   3  -4 -18   -2.34    2.04
  -3   4  18   -0.41    2.22
  -3   4  18    4.05    6.48
   3  -4 -18   -1.88    4.66
  -3   4  18   -3.33    3.95
   3  -4 -17    1.93    2.33
  -3   4  17   -0.58    2.29
   3  -4 -17    2.32    5.14
  -3   4  17   12.36    7.67
   3  -4 -16   55.05    3.26
   3  -4 -16   30.06    6.98
  -3   4  16   59.67    8.70
  -3   4  16   22.00    4.89
   3  -4 -16   35.90    5.77
  -3   4  15    1.30    2.45
   3  -4 -15    6.19    6.04
  -3   4  15   -4.20    5.80
   3  -4 -15   -2.35    2.34
  -3   4  14   37.45    7.85
   3  -4 -14   32.47    4.90
  -3   4  14    4.57    5.07
  -3   4  14   33.06    2.98
   3  -4 -14   26.73    2.90
   3  -4 -14    5.28    6.09
   3  -4 -13    1.77    2.47
  -3   4  13    4.17    2.55
  -3   4  13    3.20    6.69
   3  -4 -13    5.45    6.16
   3  -4 -13    1.40    3.18
  -3   4  12   19.78    3.70
   3  -4 -12   13.16    3.08
  -3   4  12   23.89    2.74
   3  -4 -12   22.57    2.72
  -3   4  12   17.33    7.37
   3  -4 -12   21.07    7.22
   3  -4 -11    2.10    2.17
  -3   4  11    0.34    2.25
  -3   4  11   -4.21    6.62
   3  -4 -11    2.59    6.72
  -3   4  11    4.05    2.51
   3  -4 -11    4.63    2.63
  -3   4  10    6.91    2.49
   3  -4 -10    8.58    5.85
  -3   4  10    5.98    6.78
   3  -4 -10   11.34    2.47
   3  -4 -10   12.51    2.36
  -3   4  10   10.13    2.29
   3  -4  -9   13.14    5.89
  -3   4   9   11.87    6.31
  -3   4   9   17.22    2.25
   3  -4  -9    9.61    2.01
   3  -4  -9   13.97    2.28
  -3   4   9   15.20    2.34
  -3   4   8   17.94    5.79
   3  -4  -8    4.88    4.71
   3  -4  -8   13.30    2.10
  -3   4   8    8.69    2.07
  -3   4   8    5.37    1.75
   3  -4  -8    8.70    1.84
   3  -4  -7    2.41    4.67
  -3   4   7    4.02    5.00
  -3   4   7    8.02    2.04
   3  -4  -7    7.28    2.17
  -3   4   7   11.76    2.17
  -3   4   6  346.19    4.52
  -3   4   6  329.48   11.15
   3  -4  -5   43.51    5.90
  -3   4   5   63.64    2.65
   3  -4  -5   53.94    2.54
  -3   4   5   69.06    6.51
  -3   4   5   57.33    2.49
   3  -4  -5   60.65    2.79
   3  -4  -4   19.26    5.75
  -3   4   4   22.37    5.94
  -3   4   4    6.58    1.74
   3  -4  -4   11.40    1.83
   3  -4  -4   19.82    2.04
  -3   4   4   10.98    1.96
   3  -4  -3    7.05    1.83
   3  -4  -3    0.23    5.36
  -3   4   3    9.50    5.97
   3  -4  -2 1461.01   13.21
  -3   4   2  832.65    7.64
   3  -4  -1  106.83    9.71
  -3   4   1   77.71    8.83
   3  -4   0  510.67   11.84
  -3   4   0  601.11   12.85
  -3   4  -1  150.52    2.72
   3  -4   1  146.18    8.65
  -3   4  -1  182.11    8.96
   3  -4   2   85.05    9.79
  -3   4  -2  106.68   10.39
   3  -4   3  225.83   10.86
  -3   4  -3  235.34   10.87
   3  -4   4   29.29    8.47
  -3   4  -4   44.22    8.92
   3  -4   5    6.62    8.65
  -3   4  -5    6.34    9.00
   3  -4   6   10.08    8.95
  -3   4  -6   15.28    9.49
   3  -4  15    8.98    2.49
  -3   4 -16   12.65    2.48
   3  -4  16    9.34    2.46
  -3   4 -17    6.65    2.33
   3  -4  17    8.73    2.39
  -3   4 -18    2.57    2.13
   3  -4  18    4.76    2.20
  -3   4 -19    0.09    1.97
   3  -4  19    3.83    2.12
  -3   4 -20    1.42    1.97
   3  -4  20    0.66    2.02
  -3   4 -21   -2.08    1.91
   3  -4  21    2.67    2.05
   3  -3 -20   -1.44    1.88
  -3   3  20    4.21    2.21
   3  -3 -20    7.06    5.70
  -3   3  20   -6.79    5.17
  -3   3  19    6.03    2.35
   3  -3 -19   11.85    2.38
   3  -3 -19   -0.68    5.15
  -3   3  19   21.36    6.90
  -3   3  18    2.52    2.31
   3  -3 -18    1.11    2.25
   3  -3 -18    5.32    5.24
  -3   3  18    5.21    6.14
  -3   3  17   36.08    8.15
   3  -3 -17   10.94    6.14
  -3   3  17   16.76    5.91
   3  -3 -16   -0.55    2.27
  -3   3  16    1.36    2.33
   3  -3 -16   -3.65    5.20
  -3   3  16    7.41    6.96
   3  -3 -15   -1.46    2.25
  -3   3  15    2.41    2.35
   3  -3 -15    1.09    6.16
  -3   3  15   26.46    8.23
   3  -3 -15   12.48    5.00
   3  -3 -14    4.05    2.56
  -3   3  14    3.97    2.52
  -3   3  14    1.60    6.85
   3  -3 -14    0.50    6.27
  -3   3  13   17.64    2.73
   3  -3 -13   14.89    2.69
  -3   3  13   19.05    7.39
   3  -3 -13   18.29    6.89
  -3   3  13    6.67    4.84
  -3   3  12    1.14    2.28
   3  -3 -12    9.95    2.46
   3  -3 -12    5.70    6.42
  -3   3  12   12.02    7.46
  -3   3  12   -0.54    4.09
   3  -3 -11   -2.46    4.33
   3  -3 -11    2.12    2.25
   3  -3 -11   -1.21    6.13
  -3   3  11   11.91    7.25
  -3   3  11   -0.40    2.24
  -3   3  10    1.71    3.86
   3  -3 -10    5.70    3.01
  -3   3  10   18.30    7.06
   3  -3 -10    2.32    6.00
   3  -3 -10   -0.61    2.05
  -3   3  10    0.61    2.17
  -3   3   9   15.97    2.81
   3  -3  -9    5.68    2.28
   3  -3  -9   24.20    6.72
   3  -3  -9    0.85    2.03
  -3   3   9    1.58    2.02
  -3   3   8    2.32    2.01
   3  -3  -8    9.04    2.07
   3  -3  -8    2.95    1.98
  -3   3   8    0.47    1.91
   3  -3  -8    9.73    5.56
  -3   3   8    7.06    6.23
   3  -3  -7    3.10    5.27
  -3   3   7   15.93    6.27
   3  -3  -7    3.18    1.62
   3  -3  -7    7.52    2.06
  -3   3   7   11.52    2.10
  -3   3   6   54.49    6.54
   3  -3  -6   37.05    5.67
   3  -3  -5  810.55    6.05
  -3   3   5  846.05    6.18
   3  -3  -4   54.72    2.41
  -3   3   4   58.69    6.50
   3  -3  -4   41.19    5.87
   3  -3  -4   58.16    2.34
   3  -3  -3   62.93    6.49
  -3   3   3   69.14    6.91
   3  -3  -3   51.34    3.36
   3  -3  -2   26.04    1.89
  -3   3   2   31.81    1.93
  -3   3   2   22.75    3.32
   3  -3  -2   27.05    6.21
  -3   3   2   29.82    6.30
  -3   3   1  796.42    6.48
   3  -3  -1  891.52    6.81
  -3   3   0  220.54    3.53
  -3   3   0  278.87   12.29
   3  -3   0  215.16   11.27
   3  -3   1   30.25    1.59
  -3   3  -1   26.09    1.62
  -3   3  -1   38.59    5.98
   3  -3   1   30.50    6.15
   3  -3   2  110.84    8.18
  -3   3  -2  131.71    8.38
  -3   3  -3  340.23   11.16
   3  -3   3  466.66   12.03
   3  -3   4   91.68    8.97
  -3   3  -4   75.04    8.51
   3  -3   5  -12.04    7.86
  -3   3  -5   -2.64    8.52
  -3   3  -6   -7.13    9.09
   3  -3   6    4.01    8.67
   3  -3  12   22.61    2.59
  -3   3 -13   51.76    3.03
   3  -3  13   42.95    2.93
  -3   3 -14    3.48    2.43
   3  -3  14    0.70    2.29
   3  -3  15   56.07    3.03
  -3   3 -15   50.15    2.98
  -3   3 -16    2.42    2.20
   3  -3  16   -2.04    2.16
  -3   3 -17    6.99    2.13
   3  -3  17    9.83    2.30
  -3   3 -18   -1.82    2.02
   3  -3  18    3.87    2.17
  -3   3 -19    2.72    2.03
   3  -3  19    4.25    2.04
  -3   3 -20    0.92    1.91
   3  -3  20   -2.01    1.83
  -3   3 -21    3.38    2.03
   3  -3  21    4.83    2.06
  -3   2  20   -1.30    5.34
   3  -2 -20   15.90    5.87
   3  -2 -20    7.42    5.84
   3  -2 -20   12.82    2.44
   3  -2 -19    0.39    5.33
   3  -2 -19   -0.65    5.49
  -3   2  19    8.42    5.49
   3  -2 -19    1.05    2.17
  -3   2  19    2.43    2.16
  -3   2  18   20.68    6.37
   3  -2 -18   13.75    5.65
   3  -2 -18    5.68    4.80
  -3   2  18   19.23    7.02
   3  -2 -17    5.80    5.37
  -3   2  17   10.17    6.60
  -3   2  17    2.42    5.39
   3  -2 -17   -4.35    5.42
   3  -2 -17   -0.67    2.06
  -3   2  17   -0.10    2.18
  -3   2  16    1.15    6.42
   3  -2 -16   -2.97    5.64
   3  -2 -16    2.86    5.40
   3  -2 -16   -0.63    2.14
  -3   2  16    2.26    2.20
   3  -2 -15   -7.47    6.03
  -3   2  15    5.10    7.28
   3  -2 -15    4.52    2.35
  -3   2  15    4.52    2.35
  -3   2  14   19.51    6.03
   3  -2 -14   17.86    7.40
  -3   2  14   16.27    7.46
   3  -2 -13    4.23    6.97
  -3   2  13    9.01    8.16
  -3   2  13   11.46    5.80
   3  -2 -13    1.23    5.94
   3  -2 -13   11.14    2.68
  -3   2  13   14.83    2.75
   3  -2 -12    2.33    7.49
  -3   2  12   12.02    8.32
   3  -2 -12   22.26    6.06
  -3   2  12    7.24    2.50
   3  -2 -12    8.85    2.49
   3  -2 -11    5.44    6.78
  -3   2  11    3.52    7.49
[truncated: 395,209 more chars]
